# Supplementary material for: Computational ranking identifies Plexin-B2 in circulating tumor cell clustering with monocytes in breast cancer metastasis
Source: Nat Commun. 2025 Aug 16;16:7649. doi: 10.1038/s41467-025-62862-z (PMC12357858; doi:10.1038/s41467-025-62862-z)
Supplement: Supplementary file 3 — Supplementary Data 1 [file 41467_2025_62862_MOESM3_ESM.xlsx]

## Sheet: 1. Tumor voxel vs normal adj
Significant	- log P value	Log2 Fold change (T/N)	Protein.Group	Protein.Ids	Protein.Names	Genes	First.Protein.Description	wSOP_BCN_100umDIA_2	wSOP_BCN_100umDIA_3	wSOP_BCN_100umDIA_5	wSOP_BCT_100umDIA_5	wSOP_BCT_100umDIA_6	wSOP_BCT_100umDIA_9
+	3.40202	6.62844	P69891	P69891	HBG1_HUMAN	HBG1		-5.65097	-6.32421	-4.29301	1.16969	1.39533	1.05211
+	3.1978	6.57583	P69892	P69892	HBG2_HUMAN	HBG2		-4.40325	-5.55466	-6.73446	0.861	1.01543	1.15869
+	3.50254	6.31725	P29966	P29966	MARCS_HUMAN	MARCKS		-6.07574	-4.86417	-5.71819	1.38175	0.919409	-0.00751495
+	2.24386	6.29502	P68871	P68871	HBB_HUMAN	HBB		2.67822	0.349276	4.36275	8.8403	8.83886	8.59614
+	1.76446	6.21706	Q14315	Q14315	FLNC_HUMAN	FLNC		-5.65731	-1.96594	-5.1625	4.1158	0.742905	1.00673
+	2.83189	6.16268	P62861	P62861	RS30_HUMAN	FAU		-3.38622	-5.07608	-5.63431	1.78954	1.95911	0.642796
+	3.44256	5.90568	P00915	P00915	CAH1_HUMAN	CA1		-4.45552	-5.62835	-4.61607	1.3603	1.40666	0.25013
+	2.08185	5.89632	P00918	contam_sp|P00921|CAH2_BOVIN;P00918	CAH2_HUMAN	CA2		-4.84117	-0.678505	-3.07634	3.05008	2.79535	3.24753
+	2.68864	5.79767	Q00688	Q00688	FKBP3_HUMAN	FKBP3		-4.53179	-4.50365	-6.91538	0.760054	0.439884	0.242233
+	1.75407	5.78534	P69891;P69892	P69891;P69892	HBG1_HUMAN;HBG2_HUMAN	HBG1;HBG2		-1.04901	-6.17472	-3.51402	2.27562	2.38049	1.96216
+	1.67778	5.77131	P13928;Q5VT79	P13928;Q5VT79	ANXA8_HUMAN;AXA81_HUMAN	ANXA8;ANXA8L1		-1.66683	0.914547	-4.49806	4.09817	4.01312	3.95228
+	3.74052	5.71364	P62310	P62310	LSM3_HUMAN	LSM3		-6.07998	-4.69305	-4.94519	0.533268	0.470348	0.41909
+	1.87096	5.68285	P32926	P32926	DSG3_HUMAN	DSG3		-2.23666	-1.01565	-5.41377	2.76954	3.33653	2.2764
+	2.57708	5.67603	P62328	P62328	TYB4_HUMAN	TMSB4X		-4.06634	-5.28828	-6.87858	0.416092	0.609957	-0.231148
+	2.42072	5.54289	P09429	B2RPK0;P09429	HMGB1_HUMAN	HMGB1		-5.2294	-3.19406	-6.18061	0.934772	0.932737	0.157097
+	1.63157	5.53559	P99999	P99999	CYC_HUMAN	CYCS		-4.80768	-0.552155	-5.47731	1.69185	1.85603	2.22175
+	2.29855	5.49259	P02042;P68871	P02042;P68871	HBB_HUMAN;HBD_HUMAN	HBB;HBD		1.95133	-0.495435	2.68637	6.92399	7.19533	6.50072
+	3.00518	5.48634	P02042;P68871;P69891;P69892	P02042;P02100;P68871;P69891;P69892	HBB_HUMAN;HBD_HUMAN;HBG1_HUMAN;HBG2_HUMAN	HBB;HBD;HBG1;HBG2		5.18874	3.14009	4.84878	9.94057	9.89514	9.8009
+	3.09973	5.42385	P60953	P60953	CDC42_HUMAN	CDC42		-5.04245	-4.61355	-5.28446	1.24058	0.726782	-0.636261
+	2.59396	5.38489	P14174	P14174	MIF_HUMAN	MIF		-3.36355	-0.855424	-1.12621	3.64317	3.41702	3.74929
+	4.20691	5.29601	P55854;P61956;Q6EEV6	P55854;P61956;Q6EEV6	SUMO2_HUMAN;SUMO3_HUMAN;SUMO4_HUMAN	SUMO2;SUMO3;SUMO4		-4.25153	-4.05811	-4.95564	1.09037	0.890608	0.641785
+	2.68254	5.2545	Q9BRA2	Q9BRA2	TXD17_HUMAN	TXNDC17		-3.79979	-1.86481	-1.38621	3.00032	2.90602	2.80634
+	2.5899	5.21647	P08195	P08195	4F2_HUMAN	SLC3A2		-2.69776	-5.00284	-4.7563	1.57966	0.920931	0.691912
+	2.60318	5.20183	P26583	P26583	HMGB2_HUMAN	HMGB2		-5.19645	-5.97837	-3.44761	0.0236034	0.317205	0.64225
+	2.64764	5.19101	O95571	O95571	ETHE1_HUMAN	ETHE1		-5.78281	-3.28704	-4.03009	0.993048	0.838799	0.641249
+	2.70862	5.15454	O95757	O95757	HS74L_HUMAN	HSPA4L		-5.50249	-3.6466	-5.73809	0.402166	0.517767	-0.343504
+	3.55638	5.15446	P29034	P29034	S10A2_HUMAN	S100A2		0.461294	1.69149	0.660249	6.39625	6.16235	5.71782
+	1.70836	5.12429	P54709	P54709	AT1B3_HUMAN	ATP1B3		-1.88812	-5.53122	-5.78961	0.594479	1.65919	-0.0897579
+	2.63977	5.1072	contam_sp|P00883|ALDOA_RABIT	contam_sp|P00883|ALDOA_RABIT	Fructose-bisphosphate	Fructose-bisphosphate		-3.81918	-5.15363	-4.24662	0.908022	-0.470097	1.66424
+	2.97743	5.05625	P18827	P18827	SDC1_HUMAN	SDC1		-5.1758	-4.71317	-4.17515	0.383152	1.26188	-0.540396
+	3.54367	5.02369	Q14498	Q14498	RBM39_HUMAN	RBM39		-4.61976	-3.44239	-4.61404	0.878252	1.02357	0.493032
+	5.33327	4.93948	P13928	P13928	ANXA8_HUMAN	ANXA8		-4.32435	-4.28351	-4.6846	0.64254	0.392649	0.490789
+	3.60594	4.93894	P52179	P52179	MYOM1_HUMAN	MYOM1		-4.46099	-5.51727	-4.4969	0.515249	-0.0814362	-0.0921535
+	1.64937	4.89568	Q15181	Q15181	IPYR_HUMAN	PPA1		-4.74956	-0.887798	-5.05964	1.63255	1.33874	1.01877
+	1.965	4.82951	P30046	A6NHG4;P30046	DOPD_HUMAN	DDT		-5.5617	-2.69841	-6.18344	0.0724773	0.0173435	-0.0448227
+	2.82647	4.82929	Q86V81	Q86V81	THOC4_HUMAN	ALYREF		-4.55231	-5.01189	-4.84458	0.114859	1.03281	-1.06856
+	4.83634	4.82785	Q92882	Q92882	OSTF1_HUMAN	OSTF1		-5.44083	-5.35623	-4.84602	-0.475956	-0.345232	-0.338333
+	3.51253	4.80952	P58546	P58546	MTPN_HUMAN	MTPN		-5.12525	-4.36673	-4.16682	0.73085	0.309853	-0.270954
+	1.66828	4.79516	P62942	P62942	FKB1A_HUMAN	FKBP1A		-4.29023	-2.25193	-6.70831	0.82085	0.0642433	0.249918
+	2.66808	4.79479	Q9Y2Z0	Q9Y2Z0	SGT1_HUMAN	SUGT1		-3.62407	-5.51905	-5.16444	0.310575	0.445589	-0.679342
+	3.20058	4.78586	Q9UHA4	Q9UHA4	LTOR3_HUMAN	LAMTOR3		-5.95502	-6.48597	-4.93324	-1.37846	-0.862532	-0.775644
+	2.72217	4.78209	P69905	P69905	HBA_HUMAN	HBA1		3.00455	2.32585	4.45665	8.2342	8.23947	7.65964
+	4.43152	4.77209	Q9NZL9	Q9NZL9	MAT2B_HUMAN	MAT2B		-5.44891	-5.57657	-4.96085	-0.418619	-0.852053	-0.399391
+	2.89904	4.75648	P08579;P09012	P08579;P09012	RU2B_HUMAN;SNRPA_HUMAN	SNRPA;SNRPB2		-3.82766	-5.52299	-4.24118	-0.308352	0.296444	0.689518
+	3.08856	4.75321	P06454	P06454	PTMA_HUMAN	PTMA		-4.50217	-4.79542	-3.51151	0.582186	1.03593	-0.167593
+	2.87555	4.74733	P98179	P98179	RBM3_HUMAN	RBM3		-5.17588	-3.57586	-5.13329	0.0598259	0.623854	-0.326698
+	2.23877	4.72648	Q15102	Q15102	PA1B3_HUMAN	PAFAH1B3		-4.88602	-6.06078	-3.05153	0.136511	-0.0843601	0.12896
+	2.71995	4.6926	P49458	P49458	SRP09_HUMAN	SRP9		-3.79877	-5.31825	-5.74822	-0.231272	0.170881	-0.727055
+	1.78853	4.64838	P21964	P21964	COMT_HUMAN	COMT		-4.68722	-1.29915	-4.26472	1.79655	1.60042	0.297075
+	2.81286	4.64798	P54725;P54727	P54725;P54727	RD23A_HUMAN;RD23B_HUMAN	RAD23A;RAD23B		-5.01739	-4.58919	-6.04828	0.247026	-1.15958	-0.798374
+	2.39654	4.63617	Q13151	Q13151	ROA0_HUMAN	HNRNPA0		-5.67999	-3.39197	-5.71399	-0.269077	-0.532293	-0.076067
+	3.09288	4.61256	Q53EL6	Q53EL6	PDCD4_HUMAN	PDCD4		-3.54327	-3.90167	-4.90952	0.744495	0.839914	-0.101189
+	1.82511	4.60651	P15531	P15531	NDKA_HUMAN	NME1		-2.95373	-6.66082	-3.81827	0.36372	0.00979233	0.0132141
+	1.57463	4.59242	Q13404	Q13404	UB2V1_HUMAN	UBE2V1		-6.01044	-1.42125	-3.60978	0.923107	0.55835	1.25434
+	1.98059	4.5886	Q9NUQ9	Q9H0Q0;Q9NUQ9	CYRIB_HUMAN	CYRIB		-4.78186	-2.87339	-6.32916	0.0055294	-0.350286	0.126137
+	2.05067	4.57884	P43490	P43490	NAMPT_HUMAN	NAMPT		-4.16137	-0.90555	-2.26679	2.19087	1.79191	2.42003
+	2.70661	4.56898	Q9P1F3	Q9P1F3	ABRAL_HUMAN	ABRACL		-3.88247	-3.40179	-5.47188	0.475119	0.353039	0.122641
+	2.91123	4.55911	Q15691	Q15691	MARE1_HUMAN	MAPRE1		-4.5789	-4.44701	-3.00596	0.82476	0.753132	0.0675793
+	2.11568	4.55649	Q16658	Q16658	FSCN1_HUMAN	FSCN1		-2.18205	0.60578	-2.04264	3.56831	3.38307	3.09916
+	2.02132	4.5387	O60869	O60869	EDF1_HUMAN	EDF1		-4.92992	-6.97113	-3.69061	-0.564684	-0.416525	-0.994358
+	3.31865	4.53863	P02042	P02042	HBD_HUMAN	HBD		-0.304569	-1.80619	-0.985148	3.44356	3.57572	3.50072
+	1.44055	4.53344	P84098	P84098	RL19_HUMAN	RPL19		-0.372599	-4.53323	-4.75283	1.47114	1.79307	0.677464
+	3.20429	4.51719	P63313	P63313	TYB10_HUMAN	TMSB10		-5.20144	-4.93041	-4.31713	0.13125	0.0355797	-1.06424
+	1.32144	4.45693	Q8IVF2	Q8IVF2	AHNK2_HUMAN	AHNAK2		-4.25803	-4.00572	0.58291	2.12919	1.89857	1.66217
+	2.52568	4.43372	P31948	P31948	STIP1_HUMAN	STIP1		-3.86414	-1.88939	-1.74588	2.00976	2.01329	1.77869
+	3.8263	4.42918	P20290	P20290	BTF3_HUMAN	BTF3		-5.34166	-4.61092	-4.9234	-0.228886	-0.369602	-0.989961
+	2.1604	4.42181	Q99439	Q99439	CNN2_HUMAN	CNN2		-4.36864	-1.81987	-4.33712	0.82218	0.64716	1.27046
+	3.07697	4.41667	P63000	P63000	RAC1_HUMAN	RAC1		-4.26893	-5.17536	-5.56096	-0.252661	-1.19499	-0.307592
+	3.2441	4.38909	Q96AE4	Q96AE4	FUBP1_HUMAN	FUBP1		-4.6913	-4.37868	-3.72998	0.299953	0.597664	-0.530323
+	1.93319	4.36627	Q15185	Q15185	TEBP_HUMAN	PTGES3		-5.14488	-1.84476	-3.81651	1.05511	0.978495	0.259079
+	1.95688	4.36152	P49773	P49773	HINT1_HUMAN	HINT1		-4.30551	-5.16488	-7.32866	-0.792025	-0.936259	-1.98622
+	3.25323	4.35989	O14896	O14896	IRF6_HUMAN	IRF6		-5.51576	-4.21759	-4.36163	-0.0578308	-0.425304	-0.532173
+	2.86637	4.35014	Q01844	Q01844	EWS_HUMAN	EWSR1		-4.52607	-4.24608	-5.44148	0.425335	-0.679829	-0.908698
+	2.63302	4.32935	O95758;P26599	O95758;P26599	PTBP1_HUMAN;PTBP3_HUMAN	PTBP1;PTBP3		-4.53556	-5.76317	-6.27575	-0.532082	-1.76228	-1.29205
+	2.13881	4.3223	Q5VT79	Q5VT79	AXA81_HUMAN	ANXA8L1		-3.03087	-3.18687	-5.55202	0.785532	0.515018	-0.103403
+	2.58762	4.30319	Q92688	Q92688	AN32B_HUMAN	ANP32B		-4.91536	-3.40599	-5.05648	0.0340862	0.36039	-0.862728
+	2.01149	4.28923	P63220	P63220	RS21_HUMAN	RPS21		-2.73294	-4.84036	-5.53413	-0.0034771	0.538919	-0.77518
+	2.95518	4.28621	Q86XP3	Q86XP3	DDX42_HUMAN	DDX42		-4.42582	-4.3455	-4.81372	0.491583	-0.0449333	-1.17308
+	1.50398	4.28116	Q14247	Q14247	SRC8_HUMAN	CTTN		-5.47128	-1.32844	-4.82529	0.570929	0.785053	-0.137506
+	1.48595	4.27438	P36952	P36952	SPB5_HUMAN	SERPINB5		-2.34669	2.24627	0.0735159	4.51616	4.17398	4.10608
+	3.03159	4.26899	Q15020	Q15020	SART3_HUMAN	SART3		-4.67164	-5.85568	-4.47337	-0.528929	-0.485104	-1.17968
+	3.11543	4.26608	Q96C90	Q96C90	PP14B_HUMAN	PPP1R14B		-4.82876	-5.6438	-4.26304	-0.239056	-0.661083	-1.03721
+	2.05921	4.26029	P30740	P30740	ILEU_HUMAN	SERPINB1		-5.34328	-3.12144	-5.20485	0.517593	-0.129395	-1.2769
+	1.94015	4.24456	P55010	P55010	IF5_HUMAN	EIF5		-5.52728	-2.91425	-5.94824	-0.306696	-0.551933	-0.797447
+	2.25005	4.23582	Q15843	Q15843	NEDD8_HUMAN	NEDD8		-3.66736	-2.21985	-4.72063	1.16357	0.777338	0.158724
+	2.45445	4.23415	P13674	P13674	P4HA1_HUMAN	P4HA1		-4.5603	-6.15191	-5.78651	-0.842119	-2.24203	-0.712129
+	2.17511	4.23394	P00966	P00966	ASSY_HUMAN	ASS1		-4.31926	-2.85644	-5.40789	-0.548388	-0.0113754	0.677986
+	2.74731	4.22365	P10606	P10606	COX5B_HUMAN	COX5B		-4.62365	-5.05073	-3.50159	0.104694	0.228319	-0.838021
+	1.93748	4.21249	P27695	P27695	APEX1_HUMAN	APEX1		-4.25851	-4.15409	-1.36797	1.05956	1.08133	0.716022
+	2.90266	4.21132	Q9BVG4	Q9BVG4	PBDC1_HUMAN	PBDC1		-4.87821	-3.32764	-3.90357	0.413242	0.443087	-0.331779
+	2.43198	4.2094	P55209	P55209	NP1L1_HUMAN	NAP1L1		-4.73581	-5.92571	-3.76085	-0.00647354	-0.889627	-0.89807
+	2.03462	4.1984	Q9BZZ5	Q9BZZ5	API5_HUMAN	API5		-4.2337	-6.93229	-4.72098	-0.606113	-0.977285	-1.70836
+	2.20166	4.19583	Q96AE4;Q96I24	Q96AE4;Q96I24	FUBP1_HUMAN;FUBP3_HUMAN	FUBP1;FUBP3		-1.49412	-3.59136	-3.79026	0.964006	1.8636	0.884146
+	2.22867	4.16948	Q6P5R6	Q6P5R6	RL22L_HUMAN	RPL22L1		-5.00814	-5.59268	-6.55027	-1.10526	-0.732906	-2.8045
+	2.87245	4.14474	Q96K17	Q96K17	BT3L4_HUMAN	BTF3L4		-5.31698	-5.13782	-3.95594	-0.2516	-0.488903	-1.23603
+	1.33986	4.13101	Q92522	Q92522	H1X_HUMAN	H1-10		-0.100122	-4.53857	-3.67921	1.43098	2.15521	0.48892
+	3.1426	4.12105	P10301	P10301;P62070	RRAS_HUMAN	RRAS		-3.74923	-5.0056	-4.84533	-0.0681973	-0.735529	-0.433277
+	2.25836	4.10122	O14745	O14745	NHRF1_HUMAN	SLC9A3R1		-3.2197	-5.32135	-5.44293	-0.149025	-0.659018	-0.872268
+	4.26616	4.09998	O14980	O14980	XPO1_HUMAN	XPO1		-4.60756	-4.14039	-3.92758	-0.253023	0.0795403	-0.20211
+	2.54993	4.08562	O43399	O43399	TPD54_HUMAN	TPD52L2		-3.13434	-3.83206	-5.15958	0.162359	0.301134	-0.332605
+	1.79175	4.08295	P14866	P14866	HNRPL_HUMAN	HNRNPL		-1.98311	-4.29312	-5.27277	0.00193405	0.834002	-0.136099
+	2.20572	4.06281	Q96EP5	Q96EP5	DAZP1_HUMAN	DAZAP1		-4.63879	-6.28012	-3.91505	-0.762384	-0.388268	-1.49487
+	2.26944	4.04508	Q13838	Q13838	DX39B_HUMAN	DDX39B		-4.07724	-2.36977	-3.88851	0.914188	1.2678	-0.382257
+	3.12528	4.0394	P20042	P20042	IF2B_HUMAN	EIF2S2		-4.0404	-5.23824	-4.10407	-0.175692	-0.2824	-0.806417
+	2.38271	4.02712	O60506	O60506	HNRPQ_HUMAN	SYNCRIP		-4.05556	-1.85039	-3.30438	0.960545	1.3339	0.576588
+	2.61917	4.02419	P16989;P67809;Q9Y2T7	P16989;P67809;Q9Y2T7	YBOX1_HUMAN;YBOX2_HUMAN;YBOX3_HUMAN	YBX1;YBX2;YBX3		-4.60268	-2.72728	-4.06727	0.0649471	0.6035	0.00687981
+	2.84695	4.01835	Q02410	Q02410	APBA1_HUMAN	APBA1		-4.22893	-5.6857	-5.74955	-1.09488	-1.06337	-1.45088
+	3.22112	4.01603	P67809	P67809	YBOX1_HUMAN	YBX1		-3.97234	-4.71128	-3.61207	-0.00933456	0.308533	-0.546785
+	1.589	4.00378	P46782	P46782	RS5_HUMAN	RPS5		-5.4139	-1.98795	-3.50055	-0.478424	1.51798	0.0693645
+	2.05214	3.99565	Q9NR45	Q9NR45	SIAS_HUMAN	NANS		-4.19757	-5.82659	-2.95771	-0.110296	-0.398104	-0.486521
+	2.01671	3.98588	P46060	P46060	RAGP1_HUMAN	RANGAP1		-3.09735	-5.61897	-4.7219	-0.404369	0.209856	-1.28606
+	1.86969	3.98425	Q9NTX5	Q9NTX5	ECHD1_HUMAN	ECHDC1		-5.96477	-4.83509	-3.05962	-0.432684	-1.44491	-0.0291424
+	1.69376	3.97592	Q9ULC4	A0A3B3IRV3;Q9ULC4	MCTS1_HUMAN	MCTS1		-5.65852	-2.0907	-3.66812	0.646362	0.122311	-0.258255
+	1.72165	3.97549	P61289	P61289	PSME3_HUMAN	PSME3		-1.90848	-5.4666	-3.71469	0.462637	0.470072	-0.0960007
+	2.37471	3.96588	O76054	O76054	S14L2_HUMAN	SEC14L2		-5.21689	-3.03417	-4.41172	0.139383	-0.260654	-0.643856
+	1.45436	3.96183	Q9NTK5	Q9NTK5	OLA1_HUMAN	OLA1		-5.46988	-1.79467	-5.63645	-0.0750618	-0.287436	-0.653021
+	1.79562	3.95817	P09960	P09960	LKHA4_HUMAN	LTA4H		-3.36809	-1.81766	-5.17527	0.870447	0.315941	0.32708
+	1.29217	3.95721	P00338;P07195;P07864	P00338;P07195;P07864;Q6ZMR3	LDHA_HUMAN;LDHB_HUMAN;LDHC_HUMAN	LDHA;LDHB;LDHC		-5.35164	-0.611866	-4.26281	0.465858	0.470934	0.708502
+	2.27684	3.93813	Q96HE7	Q96HE7	ERO1A_HUMAN	ERO1A		-4.83421	-2.84467	-4.93399	-0.191158	-0.675474	0.06814
+	3.59517	3.92891	P13693	P13693;Q56UQ5	TCTP_HUMAN	TPT1		-4.31125	-4.06382	-5.02377	-0.268797	-0.59767	-0.745633
+	3.24528	3.92681	Q9Y570	Q9Y570	PPME1_HUMAN	PPME1		-5.55117	-4.5216	-4.42808	-0.592415	-1.1175	-1.0105
+	5.0798	3.92066	Q9Y237	Q9Y237	PIN4_HUMAN	PIN4		-5.1509	-5.26653	-5.12391	-1.14827	-1.11691	-1.51418
+	3.63466	3.90711	Q7L014	Q7L014	DDX46_HUMAN	DDX46		-4.86233	-5.35682	-5.86218	-1.48308	-1.23812	-1.63881
+	3.50698	3.89505	P34897	P34897	GLYM_HUMAN	SHMT2		-2.74549	-3.54704	-3.79221	0.651934	0.634218	0.31424
+	2.59276	3.88179	P49321	P49321	NASP_HUMAN	NASP		-4.40922	-5.28686	-4.74676	-0.332247	-1.96402	-0.501186
+	1.60385	3.8762	O60218	O60218	AK1BA_HUMAN	AKR1B10		-4.28104	-1.30963	-4.6336	1.10604	-0.0527058	0.350992
+	1.67771	3.87019	O76070	O76070	SYUG_HUMAN	SNCG		-5.70493	-3.37384	-5.73396	-0.125019	-0.645006	-2.43214
+	2.11046	3.86347	P19404	P19404	NDUV2_HUMAN	NDUFV2		-3.40508	-6.0473	-4.59927	-0.704695	-0.621641	-1.13491
+	2.60505	3.84003	P20962	P20962	PTMS_HUMAN	PTMS		-3.87642	-5.36482	-3.69435	-0.172195	-0.862108	-0.381186
+	1.82294	3.83857	P35613	P35613	BASI_HUMAN	BSG		-3.16529	-3.11784	-5.90446	-0.074955	-0.59321	-0.00371742
+	3.76043	3.82825	P55957	P55957	BID_HUMAN	BID		-5.54085	-6.25645	-5.47216	-1.73659	-1.86719	-2.18094
+	2.25307	3.81803	P63279	P63279	UBC9_HUMAN	UBE2I		-3.33973	-3.79483	-4.72583	0.279469	0.582035	-1.26781
+	1.39208	3.79077	P55263	P55263	ADK_HUMAN	ADK		-4.66321	-0.960938	-4.84745	0.501116	0.171402	0.228193
+	1.64986	3.7886	Q96PK6	Q96PK6	RBM14_HUMAN	RBM14		-3.6319	-1.96	-5.41638	0.00206566	0.71755	-0.362085
+	3.74057	3.7781	P60983	P60983	GMFB_HUMAN	GMFB		-4.64072	-4.16058	-5.09657	-0.700836	-0.988675	-0.874065
+	1.87309	3.77772	Q99715	Q99715	COCA1_HUMAN	COL12A1		-3.01148	-2.34168	-0.685828	2.12312	0.655064	2.51599
+	3.16677	3.77554	O14579	O14579	COPE_HUMAN	COPE		-4.49204	-4.43542	-5.49071	-0.745127	-1.41593	-0.930485
+	1.34377	3.76389	P35998	P35998	PRS7_HUMAN	PSMC2		-4.72518	-2.08982	-6.44642	-0.206909	-0.455606	-1.30725
+	3.06285	3.76192	O75347	O75347	TBCA_HUMAN	TBCA		-2.98844	-4.06954	-4.2042	0.347622	-0.179274	-0.144756
+	3.37978	3.76143	Q15370	Q15370	ELOB_HUMAN	ELOB		-4.80032	-4.67723	-4.96147	-0.635679	-0.796991	-1.72205
+	1.49882	3.75279	P09497	P09497	CLCB_HUMAN	CLTB		-3.68908	-2.92861	-6.14197	-0.0621376	0.311663	-1.75082
+	1.34633	3.74826	Q9ULZ3	Q9ULZ3	ASC_HUMAN	PYCARD		-4.77967	-0.370093	-3.23812	1.25827	0.878546	0.720087
+	1.87089	3.74063	P11166	P11166	GTR1_HUMAN	SLC2A1		-3.93493	-5.23057	-2.30436	-0.00440025	-0.57	0.326424
+	3.28874	3.7285	P55036	P55036	PSMD4_HUMAN	PSMD4		-4.43589	-4.93527	-5.10722	-0.655933	-0.957268	-1.6797
+	4.64379	3.72602	Q9H3K6	Q9H3K6	BOLA2_HUMAN	BOLA2		-4.83724	-4.98222	-5.34395	-1.45061	-1.2198	-1.31494
+	4.42896	3.72531	O60784	O60784	TOM1_HUMAN	TOM1		-4.53765	-4.62229	-4.07769	-0.53377	-0.79632	-0.7316
+	3.91798	3.72405	O00429	O00429	DNM1L_HUMAN	DNM1L		-3.63216	-3.63643	-4.28783	0.122423	-0.261642	-0.245037
+	2.09573	3.72222	Q15942	Q15942	ZYX_HUMAN	ZYX		-5.01737	-5.75303	-3.55821	-0.438175	-0.919071	-1.80468
+	1.55501	3.70769	P24821	P24821	TENA_HUMAN	TNC		1.09326	0.533051	-1.75614	3.48032	2.6111	4.90182
+	1.47768	3.70493	Q01081	Q01081	U2AF1_HUMAN	U2AF1		-2.56218	-5.24703	-6.15617	-1.19624	-0.109373	-1.54499
+	2.9247	3.69651	Q13310	Q13310;Q5JQF8	PABP4_HUMAN	PABPC4		-4.35492	-5.384	-5.50746	-1.03419	-1.22609	-1.89658
+	1.65986	3.68547	Q8NC51	Q8NC51	PAIRB_HUMAN	SERBP1		-2.97914	-5.44699	-4.9815	-0.441196	0.167961	-2.07798
+	2.16243	3.6824	P50502	P50502;Q8IZP2	F10A1_HUMAN	ST13		-3.57252	-1.71226	-1.34602	1.64812	1.70423	1.06405
+	1.28033	3.68109	P63010;Q10567	P63010;Q10567	AP1B1_HUMAN;AP2B1_HUMAN	AP1B1;AP2B1		-2.16883	-0.013195	-4.67446	1.2802	1.40574	1.50084
+	3.95837	3.67123	O95373	O95373	IPO7_HUMAN	IPO7		-4.1698	-4.31568	-4.62229	-0.710508	-0.34218	-1.04139
+	1.56495	3.66725	Q9UNZ2	Q9UNZ2	NSF1C_HUMAN	NSFL1C		-5.71271	-2.01939	-4.19011	-0.180435	-0.19924	-0.5408
+	2.11664	3.66526	P55209;Q99733	P55209;Q99733	NP1L1_HUMAN;NP1L4_HUMAN	NAP1L1;NAP1L4		-4.25256	-2.20583	-3.56574	0.660063	0.834772	-0.523178
+	2.64992	3.65379	Q13045	Q13045	FLII_HUMAN	FLII		-5.1369	-5.51865	-4.07554	-0.684788	-1.39301	-1.69191
+	1.50679	3.64876	Q9NR31	Q9NR31;Q9Y6B6	SAR1A_HUMAN	SAR1A		-1.96425	-2.96747	-5.66994	0.0221977	0.447815	-0.125402
+	3.37264	3.64759	Q86UX7	Q86UX7	URP2_HUMAN	FERMT3		-4.73453	-5.63694	-4.64767	-1.22577	-1.60369	-1.24691
+	5.33808	3.62716	O60664	O60664	PLIN3_HUMAN	PLIN3		-3.68616	-3.55192	-3.43495	0.186852	0.102966	-0.0813675
+	1.5178	3.6224	Q14919	Q14919	NC2A_HUMAN	DRAP1		-3.81302	-5.13666	-1.46058	0.279585	0.499514	-0.322163
+	1.35599	3.61785	O00151	O00151	PDLI1_HUMAN	PDLIM1		-1.55403	-3.3106	-5.65877	0.594042	0.365488	-0.629391
+	2.04904	3.61494	Q6DKJ4	Q6DKJ4	NXN_HUMAN	NXN		-5.56008	-6.46522	-4.19633	-1.2627	-1.5897	-2.52441
+	2.22261	3.61222	P82979	P82979	SARNP_HUMAN	SARNP		-4.7203	-6.31677	-4.44353	-0.872948	-2.01541	-1.75558
+	2.07766	3.60795	Q12765	Q12765	SCRN1_HUMAN	SCRN1		-6.00405	-4.38676	-3.78772	-0.43668	-1.45688	-1.46111
+	2.88919	3.60573	P35637	P35637	FUS_HUMAN	FUS		-5.07914	-4.72864	-3.83301	-0.464439	-1.04582	-1.31334
+	3.11778	3.59343	Q3YEC7	Q3YEC7	RABL6_HUMAN	RABL6		-5.61142	-5.20156	-5.69145	-1.23205	-2.04139	-2.45071
+	1.86664	3.59311	P54578	P54578	UBP14_HUMAN	USP14		-3.83253	-1.49768	-4.12541	0.794733	0.400806	0.128181
+	3.96444	3.59051	Q8NBJ5	Q8NBJ5	GT251_HUMAN	COLGALT1		-4.39361	-4.70038	-4.16935	-0.497368	-1.10903	-0.885419
+	2.9419	3.58543	Q96C19	Q96C19	EFHD2_HUMAN	EFHD2		-2.98564	-1.82668	-1.61267	1.51529	1.31636	1.49966
+	1.5226	3.57976	P52943	P52943	CRIP2_HUMAN	CRIP2		-3.97237	-1.59515	-5.29579	0.069519	0.00965118	-0.203196
+	1.97499	3.5733	P15954	P15954	COX7C_HUMAN	COX7C		-4.66713	-3.27581	-5.11111	-0.193506	-0.236586	-1.90404
+	1.88624	3.56043	P61225	P10114;P61225;Q9Y3L5	RAP2B_HUMAN	RAP2B		-4.63214	-2.17208	-4.71735	-0.268589	-0.30348	-0.26823
+	3.54543	3.5591	P31946;P61981	P31946;P61981	1433B_HUMAN;1433G_HUMAN	YWHAB;YWHAG		-3.88185	-2.96781	-3.8252	-0.0842113	0.0277271	0.0589104
+	2.55777	3.5571	Q04446	Q04446	GLGB_HUMAN	GBE1		-5.00781	-4.32047	-5.7136	-1.64862	-1.96519	-0.756776
+	1.84165	3.55658	P78344	P78344	IF4G2_HUMAN	EIF4G2		-5.3954	-3.04327	-4.9882	-0.126942	-0.908418	-1.72178
+	2.13231	3.53851	P41091	P41091	IF2G_HUMAN	EIF2S3		-3.13792	-1.10852	-3.11101	1.14686	1.41838	0.692827
+	3.0562	3.52953	P37802	P37802	TAGL2_HUMAN	TAGLN2		0.182537	1.5305	0.792481	4.36711	4.23868	4.48833
+	2.0503	3.52166	Q7L1Q6	Q7L1Q6	5MP2_HUMAN	BZW1		-4.53602	-2.47623	-4.53456	0.0864315	-0.216917	-0.851336
+	2.26168	3.51837	P26639	P26639	SYTC_HUMAN	TARS1		-4.27391	-2.969	-4.86751	-0.129631	-0.277418	-1.14827
+	2.91851	3.50966	Q7L1Q6;Q9Y6E2	Q7L1Q6;Q9Y6E2	5MP1_HUMAN;5MP2_HUMAN	BZW1;BZW2		-3.51498	-3.42566	-2.22651	0.66082	0.360584	0.340425
+	2.05909	3.50765	P12931	P08581;P12931;P42685;Q04912;Q9H3Y6	SRC_HUMAN	SRC		-4.10986	-4.68525	-6.50652	-1.35141	-1.67679	-1.75049
+	1.84411	3.50609	P37108	P37108	SRP14_HUMAN	SRP14		-3.54219	-5.04342	-2.40649	0.431244	-0.0829792	-0.822104
+	1.84341	3.50474	Q56VL3	Q56VL3	OCAD2_HUMAN	OCIAD2		-4.94876	-6.43978	-4.1909	-1.48311	-0.893235	-2.68886
+	2.37759	3.50332	Q9Y5K8	Q9Y5K8	VATD_HUMAN	ATP6V1D		-5.41161	-6.13594	-5.62083	-1.14941	-3.01679	-2.49224
+	2.98971	3.50298	P16070	P16070	CD44_HUMAN	CD44		-1.72883	-1.49489	-0.570678	2.44492	2.44406	1.82555
+	2.63261	3.50288	Q6BCY4	Q6BCY4	NB5R2_HUMAN	CYB5R2		-5.60919	-5.41429	-5.29562	-2.24031	-2.61092	-0.959239
+	1.30952	3.50049	Q09028;Q16576	Q09028;Q16576	RBBP4_HUMAN;RBBP7_HUMAN	RBBP4;RBBP7		-0.306664	-3.75252	-4.29975	0.788109	0.791975	0.56246
+	1.4392	3.48147	P15311;P26038	P15311;P26038;P35241	EZRI_HUMAN;MOES_HUMAN	EZR;MSN		-3.16896	-3.48558	-6.53635	-0.556446	-0.605192	-1.58485
+	1.84023	3.48089	P06730	P06730	IF4E_HUMAN	EIF4E		-4.69141	-2.26219	-4.46037	0.133949	-0.96745	-0.137812
+	1.31879	3.47875	P52565	P52565	GDIR1_HUMAN	ARHGDIA		-3.87817	-0.52271	0.0909929	2.15482	1.94076	2.03078
+	2.34725	3.44693	Q16630	Q16630	CPSF6_HUMAN	CPSF6		-3.61257	-3.85069	-5.28955	-1.20502	-0.244333	-0.962654
+	1.87932	3.44567	Q9Y383	Q9Y383	LC7L2_HUMAN	LUC7L2		-3.48393	-6.12534	-5.41969	-1.28228	-1.49028	-1.91939
+	1.39468	3.43007	O95758	O95758	PTBP3_HUMAN	PTBP3		-5.62605	-6.41567	-2.83481	-1.43332	-0.944608	-2.20839
+	3.69708	3.42756	P07108	P07108	ACBP_HUMAN	DBI		-5.39091	-5.07229	-5.32145	-1.53291	-2.31901	-1.65007
+	2.69347	3.42489	P39748	P39748	FEN1_HUMAN	FEN1		-4.76605	-5.5323	-5.93557	-1.83529	-1.49765	-2.6263
+	3.1329	3.42179	Q52LJ0	Q52LJ0	FA98B_HUMAN	FAM98B		-5.17102	-4.51894	-5.19955	-1.23796	-1.26092	-2.12524
+	1.3498	3.42015	Q15126	Q15126	PMVK_HUMAN	PMVK		-5.70905	-1.80635	-4.78435	-0.473873	-0.645113	-0.920308
+	1.78319	3.41353	Q01813	Q01813	PFKAP_HUMAN	PFKP		-3.00788	-2.12827	-4.8549	0.103064	-0.45195	0.598434
+	3.44456	3.4005	Q9NS69	Q9NS69	TOM22_HUMAN	TOMM22		-5.25882	-4.58318	-5.33173	-1.38982	-1.56433	-2.01808
+	2.09458	3.3912	P20674	P20674	COX5A_HUMAN	COX5A		-4.16634	-2.76678	-4.93058	-0.196022	-0.384438	-1.10966
+	2.82478	3.38487	Q6IBS0	Q6IBS0	TWF2_HUMAN	TWF2		-4.42746	-3.44333	-4.71524	-0.616385	-0.591518	-1.22353
+	3.28823	3.38072	Q13283	Q13283	G3BP1_HUMAN	G3BP1		-4.01677	-4.8962	-4.85479	-1.09491	-0.99733	-1.53336
+	1.471	3.37338	Q9NY33	Q9NY33	DPP3_HUMAN	DPP3		-4.7502	-2.09468	-5.55843	-0.90679	-0.995137	-0.381243
+	2.32361	3.36766	Q6PKG0	Q6PKG0	LARP1_HUMAN	LARP1		-6.00772	-4.49999	-4.48452	-1.88888	-1.0111	-1.98927
+	1.73149	3.3627	P31153	P31153	METK2_HUMAN	MAT2A		-4.5055	-1.52446	-3.21512	0.53866	0.304359	0
+	2.64375	3.36128	Q9UQC9	Q9UQC9	CLCA2_HUMAN	CLCA2		-3.94608	-3.51783	-3.80863	-0.228577	0.317455	-1.27759
+	3.23228	3.35949	P31483;Q01085	P31483;Q01085	TIA1_HUMAN;TIAR_HUMAN	TIA1;TIAL1		-5.0544	-5.33654	-4.70021	-1.61978	-1.20423	-2.18868
+	2.00149	3.35781	Q07666	O75525;Q07666;Q5VWX1	KHDR1_HUMAN	KHDRBS1		-2.62151	-4.20997	-4.7986	-0.412567	-0.0100632	-1.13401
+	2.82044	3.3481	Q02790	Q02790	FKBP4_HUMAN	FKBP4		-4.01374	-2.54869	-3.35564	0.197355	-0.119383	0.0482731
+	1.55837	3.34629	Q92804	Q92804	RBP56_HUMAN	TAF15		-4.82084	-4.82792	-6.88121	-1.75832	-1.18423	-3.54857
+	3.78642	3.34511	P25325	P25325	THTM_HUMAN	MPST		-4.25462	-4.95639	-4.42609	-0.961269	-1.35953	-1.28099
+	3.07843	3.33788	O95336	O95336	6PGL_HUMAN	PGLS		-5.31852	-6.0829	-5.80203	-2.543	-2.81815	-1.82866
+	2.7111	3.33571	P22570	P22570	ADRO_HUMAN	FDXR		-3.33588	-2.48082	-3.36982	0.863619	0.331013	-0.374012
+	2.99225	3.33525	P32456	P32456	GBP2_HUMAN	GBP2		-4.9148	-4.78869	-4.5858	-0.828955	-1.33006	-2.12452
+	1.95938	3.33392	Q99729	Q99729	ROAA_HUMAN	HNRNPAB		-3.81943	-4.48689	-3.04771	-0.394499	0.588581	-1.54636
+	1.9819	3.33303	Q9Y624	Q9Y624	JAM1_HUMAN	F11R		-5.04929	-3.00928	-4.81234	-0.343767	-0.975165	-1.55288
+	1.35121	3.33244	O43396	O43396	TXNL1_HUMAN	TXNL1		-2.4099	-0.0936298	-4.06584	1.20274	1.1764	1.0488
+	1.44067	3.3322	P49756	P49756	RBM25_HUMAN	RBM25		-2.43958	-5.67506	-5.37949	-1.64368	-0.615202	-1.23865
+	2.12751	3.33111	P54727	P54727	RD23B_HUMAN	RAD23B		-2.5246	-2.34437	-3.69933	1.0366	0.935926	-0.547497
+	1.86926	3.3294	O60925	O60925	PFD1_HUMAN	PFDN1		-3.8183	-6.02407	-3.86708	-0.625731	-1.53637	-1.55915
+	1.48186	3.32882	P26368	P26368	U2AF2_HUMAN	U2AF2		-1.75831	-3.40693	-4.99441	-0.00530434	0.710121	-0.878005
+	3.58055	3.32241	Q9BT78	Q9BT78	CSN4_HUMAN	COPS4		-4.8772	-4.63691	-5.19285	-1.22274	-1.53348	-1.98352
+	1.41021	3.31672	Q9UL25	Q9UL25	RAB21_HUMAN	RAB21		-5.59255	-2.59753	-6.07664	-1.60953	-1.52051	-1.18653
+	2.80832	3.31612	P61204;P84077	P61204;P84077	ARF1_HUMAN;ARF3_HUMAN	ARF1;ARF3		-3.49111	-2.52936	-3.99051	-0.0476627	0.0871296	-0.102089
+	2.39263	3.31477	P62937	P62937	PPIA_HUMAN	PPIA		0.69574	2.62633	1.59488	4.92899	4.90962	5.02267
+	2.45546	3.3112	P27348	P27348	1433T_HUMAN	YWHAQ		0.0471706	-1.58107	-0.178838	2.81129	2.9914	2.41817
+	1.29726	3.30212	P35080	P35080	PROF2_HUMAN	PFN2		-1.60138	-4.31836	-5.39533	0.0871468	-0.284832	-1.21102
+	1.37936	3.29326	O75369;Q14315	O75369;Q14315	FLNB_HUMAN;FLNC_HUMAN	FLNB;FLNC		-1.12612	-1.04854	-4.37375	0.838863	0.9849	1.50759
+	1.4434	3.28936	Q9UMS4	Q9UMS4	PRP19_HUMAN	PRPF19		-3.00491	-6.41783	-5.3429	-1.39322	-1.22529	-2.27905
+	1.94014	3.28091	P62306	P62306	RUXF_HUMAN	SNRPF		-4.09986	-5.40662	-4.72578	-1.25603	-0.475496	-2.65802
+	1.70547	3.28078	Q9Y333	Q9Y333	LSM2_HUMAN	LSM2		-4.02791	-1.66418	-4.43418	0.126917	-0.272997	-0.137854
+	1.89513	3.27612	Q9NR30	Q9NR30	DDX21_HUMAN	DDX21		-4.03857	-5.42937	-5.00282	-1.40219	-0.513372	-2.72683
+	1.86599	3.27033	P16949	P16949	STMN1_HUMAN	STMN1		-3.96809	-4.78759	-5.57489	-0.661652	-1.13424	-2.7237
+	2.35901	3.26736	Q14847	Q14847	LASP1_HUMAN	LASP1		-0.699841	-2.20868	-2.1439	1.91799	1.78732	1.04437
+	1.31784	3.25978	P54819	P54819	KAD2_HUMAN	AK2		-1.6899	-2.20181	-5.38996	0.230179	0.0878048	0.179676
+	1.80427	3.25869	Q53FA7	Q53FA7	QORX_HUMAN	TP53I3		-4.59293	-2.42716	-4.94498	-0.803097	-1.00207	-0.383835
+	1.34395	3.25158	P51857	P51857	AK1D1_HUMAN	AKR1D1		-2.36716	-1.65023	-5.31995	0.0920391	-0.0732327	0.3986
+	1.91769	3.24429	O95433	O95433	AHSA1_HUMAN	AHSA1		-3.74578	-5.5962	-3.16783	-1.08535	-0.659369	-1.03223
+	2.45357	3.22967	P06744	P06744	G6PI_HUMAN	GPI		-1.61142	0.103474	-0.422738	2.61079	2.34642	2.80111
+	1.31635	3.21946	Q16543	Q16543	CDC37_HUMAN	CDC37		-2.1413	-4.47042	-5.78762	-0.405924	-0.590836	-1.7442
+	2.84426	3.2007	Q9H2M9	Q9H2M9	RBGPR_HUMAN	RAB3GAP2		-4.97541	-6.0833	-5.04916	-2.01136	-2.56039	-1.93402
+	1.35002	3.19758	P35659	P35659	DEK_HUMAN	DEK		-2.95288	-6.18518	-5.27	-1.19829	-0.926161	-2.69088
+	1.82423	3.19756	Q58FF8	Q58FF8	H90B2_HUMAN	HSP90AB2P		-1.73147	-0.948526	-3.04303	1.87865	1.66977	0.321239
+	1.77795	3.19698	O43684	O43684	BUB3_HUMAN	BUB3		-3.14554	-3.41122	-5.42221	-0.505165	-0.356646	-1.52621
+	1.72747	3.19574	O00442	O00442	RTCA_HUMAN	RTCA		-4.58805	-6.34412	-4.99629	-1.15531	-1.84275	-3.34317
+	2.30139	3.19573	P61081	P61081	UBC12_HUMAN	UBE2M		-4.70819	-3.74485	-5.20528	-0.884962	-1.08427	-2.10191
+	3.19741	3.18753	Q08J23	Q08J23	NSUN2_HUMAN	NSUN2		-5.33484	-5.54736	-4.66819	-1.84035	-1.76383	-2.38362
+	1.56308	3.18378	Q9HB07	Q9HB07	MYG1_HUMAN	MYG1		-5.68893	-3.3829	-4.80143	-1.52241	-2.52976	-0.269749
+	1.62775	3.18325	Q92734	Q92734	TFG_HUMAN	TFG		-2.52695	-1.62634	-4.62487	0.243105	0.436995	0.0915012
+	1.77248	3.18293	P49902	P49902	5NTC_HUMAN	NT5C2		-4.59474	-2.89318	-5.12222	-0.480625	-0.676268	-1.90446
+	3.59845	3.17101	P62826	P62826	RAN_HUMAN	RAN		0.634033	1.41362	0.704236	4.10995	4.1937	3.96127
+	1.8713	3.16936	O95747	O95747	OXSR1_HUMAN	OXSR1		-3.32821	-1.86644	-4.38081	0.291763	-0.0328445	-0.326313
+	2.14151	3.16752	P51553	P51553	IDH3G_HUMAN	IDH3G		-3.454	-4.22685	-5.33825	-0.676361	-1.10766	-1.73254
+	1.57996	3.16645	Q9Y696	Q9Y696	CLIC4_HUMAN	CLIC4		-4.87526	-5.16247	-2.44025	-0.435324	-1.00269	-1.54062
+	2.34096	3.1634	Q92598	Q92598	HS105_HUMAN	HSPH1		-3.74678	-5.4442	-4.53705	-0.941961	-1.49556	-1.80032
+	2.90766	3.15649	O95302	O95302	FKBP9_HUMAN	FKBP9		-4.93489	-5.05761	-4.69983	-0.998426	-2.17613	-2.04833
+	1.90108	3.15166	P23368	P23368	MAOM_HUMAN	ME2		-3.5781	-4.02669	-2.26544	0.498896	0.22316	-1.1373
+	1.72642	3.14924	Q96I24	Q96I24	FUBP3_HUMAN	FUBP3		-2.94721	-4.3167	-5.70823	-0.8388	-1.12323	-1.56238
+	1.3152	3.12768	Q15029	Q15029	U5S1_HUMAN	EFTUD2		-1.79559	-4.62256	-5.25092	-1.08795	-0.0954971	-1.10259
+	1.55521	3.12107	O14776	O14776	TCRG1_HUMAN	TCERG1		-4.54829	-4.89621	-6.8451	-1.71282	-1.7334	-3.48018
+	1.38418	3.11277	Q14126	Q14126	DSG2_HUMAN	DSG2		-1.18107	-4.37012	-4.26925	-0.052906	-0.305376	-0.123861
+	2.869	3.10875	P15153	P15153	RAC2_HUMAN	RAC2		-4.44289	-4.74432	-3.57886	-0.83721	-1.15878	-1.44384
+	1.53799	3.10842	O75351	O75351	VPS4B_HUMAN	VPS4B		-1.69175	-1.07556	-4.12253	0.916439	0.706451	0.812521
+	2.88768	3.08065	P61978	P61978	HNRPK_HUMAN	HNRNPK		0.232233	-0.90029	-0.452073	2.66682	3.064	2.391
+	1.563	3.07815	O15231	O15231	ZN185_HUMAN	ZNF185		-1.64595	-2.02098	-4.44016	0.211803	0.835924	0.0796356
+	2.04731	3.07732	Q9UMX0	Q9UMX0	UBQL1_HUMAN	UBQLN1		-4.81411	-4.29778	-5.48528	-1.03502	-1.47321	-2.85697
+	3.05008	3.07503	Q9UNH7	Q9UNH7	SNX6_HUMAN	SNX6		-4.61598	-5.28793	-4.54373	-1.2909	-1.76577	-2.16588
+	1.53267	3.07367	P08571	P08571	CD14_HUMAN	CD14		-3.82727	-5.67189	-2.60198	-1.44961	-0.685955	-0.744567
+	3.40947	3.07121	P09651	P09651;Q32P51	ROA1_HUMAN	HNRNPA1		-0.148298	0.487604	0.347854	3.05008	3.70041	3.15031
+	2.11804	3.06409	Q8N3F8	Q8N3F8	MILK1_HUMAN	MICALL1		-4.26557	-3.75314	-5.56612	-0.915531	-1.54261	-1.9344
+	1.70145	3.06371	O14907	O14907	TX1B3_HUMAN	TAX1BP3		-4.74752	-5.14861	-4.63162	-0.607956	-1.41734	-3.31132
+	2.02917	3.05556	Q38SD2	Q38SD2	LRRK1_HUMAN	LRRK1		-5.43182	-3.6815	-5.18467	-1.02127	-1.92218	-2.18788
+	1.38492	3.0481	O75348	O75348	VATG1_HUMAN	ATP6V1G1		-3.76752	-1.88027	-5.42804	-0.617943	-0.546188	-0.76739
+	1.52434	3.04493	L0R6Q1	L0R6Q1	S35U4_HUMAN	SLC35A4		-5.34545	-3.61404	-6.64781	-1.85831	-1.89618	-2.71803
+	2.76488	3.04278	O60739;P41567	O60739;P41567	EIF1B_HUMAN;EIF1_HUMAN	EIF1;EIF1B		-3.48198	-2.5318	-3.54148	0.128716	0.0714016	-0.627048
+	1.57455	3.03651	P16671	P16671	CD36_HUMAN	CD36		-4.97106	-4.15378	-4.21767	-2.53389	-1.94703	0.247944
+	2.21135	3.03552	P00533	P00533	EGFR_HUMAN	EGFR		-4.14722	-2.88926	-4.81073	-0.831717	-1.13333	-0.775594
+	1.94311	3.03278	Q9UJU6	Q9UJU6	DBNL_HUMAN	DBNL		-5.18587	-3.79221	-3.31814	-0.597898	-0.754528	-1.84545
+	1.86901	3.03033	P49585	P49585	PCY1A_HUMAN	PCYT1A		-5.14236	-5.30435	-4.57875	-1.89396	-0.837261	-3.20324
+	2.34217	3.0273	Q16666	Q16666	IF16_HUMAN	IFI16		-3.10413	-3.88962	-4.10752	-0.344448	-0.149513	-1.52541
+	4.25445	3.02712	Q9UBE0	Q9UBE0	SAE1_HUMAN	SAE1		-4.83061	-5.0779	-4.58059	-1.70745	-1.72376	-1.97652
+	2.56868	3.02656	O43670	O43670	ZN207_HUMAN	ZNF207		-4.13379	-4.0773	-3.25717	-0.298204	-0.597647	-1.49273
+	2.571	3.01575	P11387	P11387	TOP1_HUMAN	TOP1		-4.41115	-3.91709	-5.20824	-1.299	-1.18634	-2.00389
+	3.36302	3.01469	Q9UDY2	Q9UDY2	ZO2_HUMAN	TJP2		-3.9164	-3.75022	-4.61783	-0.940681	-1.04102	-1.25869
+	2.02055	3.00263	P15374	P15374	UCHL3_HUMAN	UCHL3		-3.92845	-3.01832	-5.04923	-0.505884	-1.07795	-1.40427
+	2.65977	2.99962	O15143	O15143	ARC1B_HUMAN	ARPC1B		-1.26101	-2.60819	-2.0002	1.1695	1.26862	0.691317
+	1.62153	2.99619	Q9BUL8	Q9BUL8	PDC10_HUMAN	PDCD10		-3.71587	-5.43656	-3.01045	-0.255064	-1.14044	-1.77881
+	1.92724	2.98999	P18085	P18085	ARF4_HUMAN	ARF4		-4.53582	-2.99481	-5.04453	-1.02884	-0.805532	-1.77081
+	1.74501	2.98912	Q9UQ80	Q9UQ80	PA2G4_HUMAN	PA2G4		-2.6815	-0.152245	-1.34634	1.62003	2.01723	1.15001
+	1.4608	2.98769	P15311	P15311	EZRI_HUMAN	EZR		-0.150261	1.41751	-1.81164	3.07433	2.87777	2.46659
+	1.36806	2.98459	Q9Y2V2	Q9Y2V2	CHSP1_HUMAN	CARHSP1		-4.66737	-1.61518	-4.52448	-1.06066	-0.369207	-0.423378
+	2.48418	2.98365	P83731	P83731	RL24_HUMAN	RPL24		-2.36557	-2.03579	-3.49138	0.22472	0.703154	0.130352
+	1.52163	2.98068	Q13630	Q13630	FCL_HUMAN	GFUS		-3.8669	-1.68423	-4.36762	0.320381	-0.321764	-0.975326
+	2.26583	2.97992	Q6P9B6	Q6P9B6	MEAK7_HUMAN	MEAK7		-5.63797	-4.6214	-5.48224	-2.11529	-1.5869	-3.09967
+	1.472	2.96645	Q9NQR4	Q9NQR4	NIT2_HUMAN	NIT2		-5.56371	-2.50693	-4.88757	-1.11779	-1.50148	-1.43958
+	1.5335	2.95762	Q9NYL9	Q9NYL9	TMOD3_HUMAN	TMOD3		-2.51488	-3.27623	-5.44305	-0.493143	-0.983649	-0.884517
+	1.61329	2.95696	Q9H2G2	Q9H2G2	SLK_HUMAN	SLK		-4.656	-2.54693	-5.09925	-0.671679	-1.08786	-1.67177
+	1.62075	2.94752	Q01650	Q01650	LAT1_HUMAN	SLC7A5		-3.26352	-3.34388	-4.28508	0.385038	-0.270103	-2.16487
+	2.88977	2.94294	P19338	P19338	NUCL_HUMAN	NCL		-0.598387	-0.639398	-0.0136213	2.24644	3.13371	2.19726
+	1.64739	2.94245	Q96P70	Q96P70	IPO9_HUMAN	IPO9		-3.84283	-2.89679	-5.58761	-0.766949	-1.2765	-1.45642
+	1.71077	2.93562	P60174	P60174	TPIS_HUMAN	TPI1		-0.501377	1.92642	0.173465	3.32731	3.064	4.01406
+	1.61496	2.93291	Q96G03	Q96G03	PGM2_HUMAN	PGM2		-2.58327	-0.0906677	-2.0156	1.33109	0.784838	1.99326
+	1.54352	2.93258	P31150	P31150	GDIA_HUMAN	GDI1		-4.63791	-1.63713	-3.31533	-0.0408134	-0.418596	-0.33321
+	1.73973	2.91517	Q5VW32	Q5VW32	BROX_HUMAN	BROX		-3.98325	-4.95714	-6.04029	-1.35863	-1.92136	-2.95519
+	3.35387	2.90673	Q9UNF0	Q9UNF0	PACN2_HUMAN	PACSIN2		-4.04527	-3.96527	-4.33178	-1.36456	-1.53923	-0.718329
+	1.60319	2.90354	Q9NT62	Q9NT62	ATG3_HUMAN	ATG3		-4.93077	-5.33767	-2.79451	-1.29248	-1.95621	-1.10365
+	1.85876	2.90258	Q13308	Q13308	PTK7_HUMAN	PTK7		-3.45863	-4.35298	-5.48161	-0.960396	-2.22751	-1.39757
+	2.18792	2.9022	Q9C0C2	Q9C0C2	TB182_HUMAN	TNKS1BP1		-3.63517	-3.83123	-5.3058	-1.10547	-1.70685	-1.25328
+	2.64901	2.88771	P00338	P00338	LDHA_HUMAN	LDHA		2.63061	3.99824	3.43675	6.33485	6.00198	6.3919
+	4.19051	2.88297	P29401	P29401	TKT_HUMAN	TKT		0.502687	0.991339	0.95717	3.74486	3.59562	3.75964
+	1.37395	2.88106	P31930	P31930	QCR1_HUMAN	UQCRC1		-1.13789	-1.74926	-4.16618	0.831598	0.871988	-0.113726
+	1.3361	2.87566	P68036	A0A1B0GUS4;P68036	UB2L3_HUMAN	UBE2L3		-4.64768	-5.24699	-3.43062	-0.704109	-0.721239	-3.27295
+	3.35292	2.8684	O00244	O00244	ATOX1_HUMAN	ATOX1		-3.89085	-3.44666	-4.15347	-0.663656	-0.955667	-1.26644
+	1.51784	2.86175	Q15257	Q15257	PTPA_HUMAN	PTPA		-4.60883	-1.82177	-2.91904	0.177454	-0.064661	-0.87719
+	1.76207	2.85118	P51858;Q7Z4V5	O75475;P51858;Q7Z4V5;Q9Y3E1	HDGF_HUMAN;HDGR2_HUMAN	HDGF;HDGFL2		-4.21707	-5.91727	-4.07964	-1.36091	-1.57135	-2.72818
+	1.52029	2.84467	P62820	P62820	RAB1A_HUMAN	RAB1A		-4.8742	-2.40788	-5.00725	-0.970301	-1.19555	-1.58946
+	1.76961	2.84194	P08637	P08637	FCG3A_HUMAN	FCGR3A		-3.86927	-4.04632	-6.02532	-2.03549	-1.99044	-1.38918
+	2.41392	2.83533	Q9Y2B0	Q9Y2B0	CNPY2_HUMAN	CNPY2		-4.5019	-4.74543	-5.96597	-2.44912	-1.99566	-2.26254
+	3.11799	2.83179	O75663	O75663	TIPRL_HUMAN	TIPRL		-4.05789	-3.92459	-4.62042	-1.11932	-1.18031	-1.80789
+	2.75704	2.82972	P43487	P43487	RANG_HUMAN	RANBP1		-4.55865	-4.35102	-3.97299	-1.06618	-2.14084	-1.18649
+	2.41633	2.82828	Q96KP4	Q96KP4	CNDP2_HUMAN	CNDP2		-1.47051	-0.0457802	-0.142528	2.4637	2.22178	2.14054
+	2.18499	2.82105	Q13509	Q13509	TBB3_HUMAN	TUBB3		-3.11804	-4.83267	-4.63852	-1.42162	-1.32203	-1.38243
+	1.68286	2.81639	Q9UHJ6	Q9UHJ6	SHPK_HUMAN	SHPK		-3.43609	-4.44338	-5.78036	-1.59141	-2.38865	-1.2306
+	2.12008	2.81531	P62273	P62273	RS29_HUMAN	RPS29		-3.30314	-4.96685	-3.80533	-1.2576	-1.6633	-0.708491
+	2.21189	2.8094	P62136	P62136	PP1A_HUMAN	PPP1CA		-1.976	-1.32282	-3.03547	0.916658	0.335564	0.841692
+	1.87376	2.80503	O15212	O15212	PFD6_HUMAN	PFDN6		-3.68418	-4.29677	-5.10439	-0.516619	-2.10053	-2.05312
+	3.28417	2.80469	Q13217	Q13217	DNJC3_HUMAN	DNAJC3		-4.97152	-4.68685	-5.10683	-1.6548	-2.49121	-2.20512
+	2.17135	2.79745	Q14019	Q14019	COTL1_HUMAN	COTL1		-2.0496	-2.59895	-0.963424	1.01396	0.451481	1.31493
+	1.34243	2.79161	P11908	P11908;P21108;P60891	PRPS2_HUMAN	PRPS2		-4.43715	-2.09889	-5.30809	-0.828056	-1.26873	-1.37251
+	1.95524	2.78929	P37198	P37198	NUP62_HUMAN	NUP62		-3.59167	-5.04969	-4.31373	-1.34281	-0.840345	-2.40407
+	1.48248	2.78247	Q9NPQ8	Q9NPQ8	RIC8A_HUMAN	RIC8A		-5.4323	-2.49376	-4.31024	-1.03769	-1.2835	-1.56769
+	2.23485	2.77919	P49591	P49591	SYSC_HUMAN	SARS1		-2.68806	-1.24109	-1.42568	1.41104	1.01874	0.552969
+	2.35415	2.77667	O60763	O60763	USO1_HUMAN	USO1		-5.3245	-3.74031	-4.89277	-1.96058	-1.95193	-1.71508
+	1.40437	2.77408	O00571;P17844;Q92841	O00571;O15523;P17844;Q92841	DDX17_HUMAN;DDX3X_HUMAN;DDX5_HUMAN	DDX17;DDX3X;DDX5		-1.36622	-1.73544	-4.26011	0.0791073	0.573946	0.307432
+	2.3234	2.77295	Q9Y6E2	Q9Y6E2	5MP1_HUMAN	BZW2		-4.66971	-3.57538	-5.15244	-1.43724	-1.70402	-1.93743
+	1.46176	2.76863	P35442	P35442	TSP2_HUMAN	THBS2		-4.5478	-4.63461	-5.62298	-3.02872	-2.92035	-0.550438
+	1.64993	2.76351	P30085	P30085	KCY_HUMAN	CMPK1		-1.53692	0.83638	-1.31448	2.09522	1.91146	2.26883
+	2.06908	2.76158	Q9Y224	Q9Y224	RTRAF_HUMAN	RTRAF		-3.44574	-5.03353	-4.52522	-1.39758	-1.10918	-2.21299
+	2.74912	2.75928	P00558	P00558	PGK1_HUMAN	PGK1		0.947781	1.66074	2.07252	4.37201	3.99076	4.59614
+	1.37298	2.75891	Q13242	Q13242	SRSF9_HUMAN	SRSF9		-2.14625	-5.17435	-4.1966	-0.88529	-0.704193	-1.65099
+	1.44368	2.75645	O95777	O95777	LSM8_HUMAN	LSM8		-4.1426	-1.73356	-4.58253	-0.743271	-0.623333	-0.822721
+	2.30311	2.74437	P63241	P63241;Q6IS14;Q9GZV4	IF5A1_HUMAN	EIF5A		0.384315	1.91978	0.968337	4.02542	4.04242	3.43771
+	2.14618	2.74263	P51452	P51452	DUS3_HUMAN	DUSP3		-4.85811	-3.16193	-4.59435	-1.49103	-1.23559	-1.65988
+	2.13818	2.7426	Q92945;Q96AE4;Q96I24	Q92945;Q96AE4;Q96I24	FUBP1_HUMAN;FUBP2_HUMAN;FUBP3_HUMAN	FUBP1;FUBP3;KHSRP		-5.22576	-4.0663	-4.9503	-1.39799	-2.80294	-1.81363
+	2.29582	2.73953	O43617	O43617	TPPC3_HUMAN	TRAPPC3		-4.28282	-3.53523	-5.18459	-1.39928	-1.80481	-1.57999
+	3.21798	2.73707	P34932	P34932	HSP74_HUMAN	HSPA4		-1.90616	-2.31759	-2.69556	0.665169	0.504196	0.12254
+	1.42975	2.73194	Q8WUF5	Q8WUF5	IASPP_HUMAN	PPP1R13L		-4.15559	-2.2241	-4.94664	-0.394911	-1.06163	-1.67396
+	2.70402	2.72653	P63104	P63104	1433Z_HUMAN	YWHAZ		1.1617	2.35064	1.77028	4.74486	4.52473	4.19259
+	2.85138	2.72382	Q04917	Q04917	1433F_HUMAN	YWHAH		-0.861765	-1.17609	-1.86534	1.55906	1.64062	1.0686
+	1.59921	2.72045	P35637;Q92804	P35637;Q92804	FUS_HUMAN;RBP56_HUMAN	FUS;TAF15		0.0781574	-2.42085	-0.668662	1.62363	2.17887	1.3475
+	2.25503	2.7199	P61326;Q96A72	P61326;Q96A72	MGN2_HUMAN;MGN_HUMAN	MAGOH;MAGOHB		-3.78047	-4.76269	-4.3059	-1.40093	-0.94435	-2.34407
+	2.63871	2.71229	P09012	P09012	SNRPA_HUMAN	SNRPA		-4.55574	-3.87573	-4.04151	-1.39124	-0.894569	-2.05031
+	1.43257	2.70378	P50895	P50895	BCAM_HUMAN	BCAM		-2.50026	-4.50563	-4.83019	-0.265713	-1.65787	-1.80117
+	2.26103	2.70193	P78347	P78347	GTF2I_HUMAN	GTF2I		-2.98723	-4.47792	-3.92554	-0.688152	-1.08984	-1.50691
+	2.80457	2.69919	O00148;Q13838	O00148;Q13838	DX39A_HUMAN;DX39B_HUMAN	DDX39A;DDX39B		-0.582428	0.0280018	0.344693	2.73625	2.95362	2.19798
+	2.05478	2.69716	Q9Y3F4	Q9Y3F4	STRAP_HUMAN	STRAP		-4.48091	-2.81772	-4.5308	-1.14897	-1.2923	-1.29667
+	2.97005	2.69293	P08237;P17858;Q01813	P08237;P17858;Q01813	PFKAL_HUMAN;PFKAM_HUMAN;PFKAP_HUMAN	PFKL;PFKM;PFKP		-2.34042	-1.36842	-1.60933	1.02676	0.668211	1.06563
+	1.58011	2.69006	Q16186	Q16186	ADRM1_HUMAN	ADRM1		-3.91208	-4.30121	-3.11919	-0.340391	-0.43469	-2.48722
+	2.13382	2.68967	Q9Y371	Q9Y371	SHLB1_HUMAN	SH3GLB1		-4.9532	-5.52322	-4.50197	-1.72175	-2.00787	-3.17978
+	1.80301	2.6887	Q99873	Q99873	ANM1_HUMAN	PRMT1		-2.263	-1.32071	-3.36826	0.497671	0.83107	-0.214613
+	3.12805	2.68825	O43809	O43809	CPSF5_HUMAN	NUDT21		-3.24018	-3.15629	-3.85949	-0.95554	-0.362328	-0.873349
+	2.32455	2.68401	Q01105	P0DME0;Q01105	SET_HUMAN	SET		-1.41573	0.133961	-0.252534	2.11755	2.32858	2.07158
+	2.55838	2.67536	Q99733	Q99733	NP1L4_HUMAN	NAP1L4		-1.61795	-1.28911	-2.31451	1.31343	1.08405	0.407024
+	1.5325	2.66726	P50213	P50213	IDH3A_HUMAN	IDH3A		-4.36887	-2.87194	-5.41322	-1.00165	-1.54769	-2.10292
+	2.66128	2.66498	P30044	P30044	PRDX5_HUMAN	PRDX5		0.046833	0.548855	1.30349	3.44356	3.09229	3.35827
+	4.35846	2.66466	P07900	P07900	HS90A_HUMAN	HSP90AA1		0.846779	0.831814	1.12196	3.65929	3.73671	3.39854
+	1.96425	2.66464	Q16831	Q16831	UPP1_HUMAN	UPP1		-5.03914	-4.66444	-4.35314	-1.17714	-1.80885	-3.07681
+	1.66735	2.6555	Q9Y6G9	Q9Y6G9	DC1L1_HUMAN	DYNC1LI1		-5.25106	-5.88032	-5.23329	-2.03376	-2.18189	-4.18252
+	2.49921	2.65299	P27144	P27144	KAD4_HUMAN	AK4		-3.88997	-2.77281	-4.09434	-1.09239	-0.857094	-0.848655
+	2.02428	2.64557	Q8TE77	Q8TE77	SSH3_HUMAN	SSH3		-3.67052	-4.22892	-5.46729	-1.49248	-1.77402	-2.16352
+	2.94764	2.62853	P14618	P14618	KPYM_HUMAN	PKM		3.34744	4.16398	3.46846	6.25755	5.98322	6.62471
+	2.38468	2.62819	Q99426	Q99426	TBCB_HUMAN	TBCB		-4.43916	-4.85214	-3.56307	-1.19822	-1.94926	-1.82233
+	1.47688	2.61918	P24666	P24666	PPAC_HUMAN	ACP1		-2.63686	0.191223	-1.31386	1.30648	1.24451	1.54704
+	1.50079	2.6147	P17844	P17844	DDX5_HUMAN	DDX5		-1.61229	-2.77528	-3.98252	-0.078373	0.509459	-0.957088
+	2.65001	2.60139	P42765	P42765	THIM_HUMAN	ACAA2		-2.92959	-2.49732	-2.44213	0.226021	0.403862	-0.694756
+	2.24025	2.58932	Q9P0V9	Q9P0V9	SEP10_HUMAN	SEPTIN10		-3.54286	-4.53743	-4.69443	-1.18478	-1.5533	-2.26869
+	1.68716	2.57659	Q15056	Q15056	IF4H_HUMAN	EIF4H		-2.16429	-0.15595	-2.23191	1.31917	0.953451	0.904987
+	2.42033	2.5688	P11172	P11172	UMPS_HUMAN	UMPS		-4.78825	-5.39416	-4.06521	-1.88271	-2.14411	-2.51439
+	1.93574	2.56247	P29692	P29692	EF1D_HUMAN	EEF1D		1.10037	0.810482	-0.700959	3.0378	3.20021	2.65929
+	1.35	2.55047	Q9BRG1	Q9BRG1	VPS25_HUMAN	VPS25		-2.33283	-3.40115	-5.20632	-0.591337	-1.14974	-1.54781
+	1.60384	2.54651	O00410	O00410	IPO5_HUMAN	IPO5		-4.54749	-3.63012	-6.11962	-2.20128	-2.17529	-2.28112
+	2.57619	2.54315	P08865	P08865	RSSA_HUMAN	RPSA		0.444447	0.554272	-0.518426	2.61606	3.03771	2.45598
+	1.6588	2.53809	Q9BUP3	Q9BUP3	HTAI2_HUMAN	HTATIP2		-3.88814	-2.98497	-5.14546	-0.928734	-1.98663	-1.48895
+	1.80001	2.53386	O14979	O14979	HNRDL_HUMAN	HNRNPDL		-0.339958	-2.49458	-1.2241	1.06973	1.33069	1.14253
+	2.32416	2.52115	P53004	P53004	BIEA_HUMAN	BLVRA		-1.87301	-0.85247	-0.59924	1.77959	1.41785	1.0413
+	1.44665	2.52099	P52566	P52566	GDIR2_HUMAN	ARHGDIB		-2.52571	-1.0667	0.255334	1.45029	1.21282	1.5628
+	2.55484	2.52043	O43278	O43278	SPIT1_HUMAN	SPINT1		-4.06733	-4.03168	-4.98723	-1.93541	-2.17204	-1.41751
+	2.24894	2.51558	P09211	P09211	GSTP1_HUMAN	GSTP1		2.39203	3.77308	3.51476	6.05922	5.76554	5.40184
+	1.45579	2.51187	P60842	P60842	IF4A1_HUMAN	EIF4A1		-1.12264	1.49944	-0.568515	2.44332	2.57665	2.32393
+	1.77606	2.50996	Q04637	Q04637	IF4G1_HUMAN	EIF4G1		-3.31371	-1.68439	-3.66321	-0.166342	-0.238642	-0.726447
+	1.67973	2.50764	Q12906	Q12906;Q96SI9	ILF3_HUMAN	ILF3		-1.51576	-2.87657	-3.47923	-0.116211	0.491379	-0.723817
+	2.29254	2.49685	P07737	P07737	PROF1_HUMAN	PFN1		2.02915	2.66377	3.53736	5.38418	5.28843	5.0482
+	2.49781	2.49513	Q9NQG5	Q9NQG5	RPR1B_HUMAN	RPRD1B		-4.90023	-4.45045	-5.25673	-2.58291	-1.75055	-2.78857
+	2.02797	2.47078	O60641;Q13492	O60641;Q13492	AP180_HUMAN;PICAL_HUMAN	PICALM;SNAP91		-4.02538	-2.88933	-4.65677	-1.19887	-1.54335	-1.41691
+	1.32749	2.46759	Q9BWM7	Q9BWM7	SFXN3_HUMAN	SFXN3		-4.34733	-1.87951	-4.57791	-0.933464	-1.17824	-1.29027
+	1.99399	2.46022	P78371	P78371	TCPB_HUMAN	CCT2		-0.485527	-0.483338	-2.00179	1.38823	1.81257	1.20922
+	2.24594	2.45686	O15031	O15031	PLXB2_HUMAN	PLXNB2		-5.0717	-3.76094	-5.16136	-2.15884	-2.29296	-2.17163
+	2.49318	2.45132	P21283;Q8NEY4	P21283;Q8NEY4	VATC1_HUMAN;VATC2_HUMAN	ATP6V1C1;ATP6V1C2		-4.35875	-5.25553	-4.86309	-2.12796	-2.04597	-2.94947
+	1.4986	2.44962	P04179	P04179	SODM_HUMAN	SOD2		-1.79521	0.819563	-0.392644	2.03979	1.91776	2.02304
+	1.89936	2.44446	P49915	P49915	GUAA_HUMAN	GMPS		-4.2771	-3.10138	-4.529	-1.19739	-1.13446	-2.24226
+	1.52303	2.44272	P45877	P45877	PPIC_HUMAN	PPIC		-5.68759	-5.22469	-3.51199	-1.88949	-3.00634	-2.20029
+	1.84043	2.43551	O75369	O75369	FLNB_HUMAN	FLNB		1.36923	1.36907	-0.305169	3.10995	3.01067	3.61904
+	1.89431	2.42927	Q14103	Q14103	HNRPD_HUMAN	HNRNPD		0.21653	-1.01474	0.743152	2.23814	2.85236	2.14226
+	1.5543	2.42668	Q01469	Q01469	FABP5_HUMAN	FABP5		5.02204	6.24021	4.97281	7.35355	7.15399	9.00756
+	1.53248	2.42062	P62906	P62906	RL10A_HUMAN	RPL10A		0.867638	-0.463717	-1.21253	2.26868	2.78013	1.40443
+	1.49444	2.42024	P18669	P15259;P18669	PGAM1_HUMAN	PGAM1		-1.18724	1.34219	0.534879	2.78671	2.52704	2.63679
+	1.70247	2.41487	Q96C86	Q96C86	DCPS_HUMAN	DCPS		-4.81144	-4.60243	-3.34916	-1.44873	-2.74195	-1.32773
+	1.78949	2.41439	Q13619	Q13619;Q13620	CUL4A_HUMAN	CUL4A		-2.9641	-4.83416	-4.66128	-1.54064	-1.83837	-1.83735
+	2.12863	2.41344	P49354	P49354	FNTA_HUMAN	FNTA		-4.12175	-4.57748	-3.14993	-1.16102	-1.48138	-1.96644
+	1.78888	2.40839	Q16762	Q16762	THTR_HUMAN	TST		-4.99287	-3.19844	-3.33565	-1.12637	-1.74376	-1.43166
+	2.44467	2.39615	P22626	P22626	ROA2_HUMAN	HNRNPA2B1		2.6203	1.73636	2.20562	4.35726	5.17066	4.22281
+	1.47658	2.38365	Q13098	Q13098	CSN1_HUMAN	GPS1		-4.82366	-3.62153	-5.22412	-1.30678	-1.95604	-3.25555
+	1.58323	2.38193	P40121	P40121	CAPG_HUMAN	CAPG		-1.92588	0.41588	-1.01575	1.75878	1.38213	1.47914
+	1.96238	2.37301	P11216	P11216;P11217	PYGB_HUMAN	PYGB		1.14055	0.713856	-0.522971	2.98761	2.99511	2.46775
+	1.38422	2.3725	P07910	P07910	HNRPC_HUMAN	HNRNPC		1.49614	-0.780262	-0.457057	2.40001	3.12004	1.85628
+	1.56829	2.37207	Q8TCD5	Q8TCD5	NT5C_HUMAN	NT5C		-5.02458	-4.92601	-2.92617	-1.97772	-1.6748	-2.10803
+	3.3777	2.37075	P22392	O60361;P22392	NDKB_HUMAN	NME2		-0.558317	-1.26893	-0.69904	1.56313	1.56104	1.46178
+	1.58041	2.37053	A0AVT1	A0AVT1	UBA6_HUMAN	UBA6		-4.71687	-4.29387	-2.70658	-1.018	-2.11028	-1.47746
+	1.35162	2.36749	Q15436	Q15436	SC23A_HUMAN	SEC23A		-3.20185	-5.46495	-5.41133	-2.18095	-1.8246	-2.97009
+	2.23557	2.36678	P23246	P23246	SFPQ_HUMAN	SFPQ		-1.48389	-1.62118	-2.65076	0.258186	0.929523	0.156784
+	2.06484	2.36134	O15460	O15460	P4HA2_HUMAN	P4HA2		-4.2047	-5.11159	-5.6379	-3.12332	-2.26701	-2.47985
+	1.59523	2.36129	Q9UNM6	Q9UNM6	PSD13_HUMAN	PSMD13		-3.79138	-2.89954	-4.58565	-0.764612	-1.10517	-2.32293
+	1.47226	2.33989	Q15417;Q99439	Q15417;Q99439	CNN2_HUMAN;CNN3_HUMAN	CNN2;CNN3		-0.953373	-3.10333	-1.0423	0.862232	0.865578	0.192863
+	1.73315	2.33625	O43852	O43852	CALU_HUMAN	CALU		-4.08407	-2.48583	-2.15215	-0.348942	-0.772066	-0.592278
+	2.09465	2.3343	P06733	P06733	ENOA_HUMAN	ENO1		1.59838	2.83636	2.3832	4.46664	4.15399	5.20021
+	1.86237	2.31303	P26038	P26038	MOES_HUMAN	MSN		-0.470713	0.88644	1.3406	2.9488	2.72799	3.01863
+	1.4413	2.30743	P36969	P36969	GPX4_HUMAN	GPX4		-5.67871	-3.43622	-4.11458	-1.51841	-2.10618	-2.68262
+	1.68439	2.29733	P22223	P22223	CADH3_HUMAN	CDH3		-3.99221	-5.16732	-5.30483	-1.63479	-2.77473	-3.16287
+	1.41881	2.29727	O60443	O60443	GSDME_HUMAN	GSDME		-3.50585	-4.55967	-5.66944	-1.69509	-2.04796	-3.10009
+	2.22554	2.29685	P61088	P61088	UBE2N_HUMAN	UBE2N		-0.280931	0.892933	1.03224	3.0378	2.83827	2.65871
+	2.4638	2.29631	Q9BY44	Q9BY44	EIF2A_HUMAN	EIF2A		-4.30221	-4.52839	-5.48859	-2.58493	-2.34733	-2.49801
+	1.74775	2.29547	Q14728	Q14728	MFS10_HUMAN	MFSD10		-5.46647	-5.76104	-5.63565	-2.57107	-2.92668	-4.479
+	1.88627	2.27061	P50991	P50991	TCPD_HUMAN	CCT4		0	-0.114231	-1.56718	1.82708	1.928	1.37533
+	3.97908	2.27019	P07900;P08238;Q14568;Q58FF8	P07900;P08238;Q14568;Q58FF8	H90B2_HUMAN;HS902_HUMAN;HS90A_HUMAN;HS90B_HUMAN	HSP90AA1;HSP90AA2P;HSP90AB1;HSP90AB2P		0.584417	1.05776	0.951427	3.16743	3.17398	3.06275
+	4.00196	2.26781	P07900;Q14568	P07900;Q14568	HS902_HUMAN;HS90A_HUMAN	HSP90AA1;HSP90AA2P		-0.561174	-0.72461	-0.460958	1.6293	1.92255	1.50482
+	1.49317	2.25654	P25398	P25398	RS12_HUMAN	RPS12		-0.457041	-1.28514	-2.74591	0.57233	1.16923	0.539972
+	3.88331	2.25636	P07900;P08238	P07900;P08238	HS90A_HUMAN;HS90B_HUMAN	HSP90AA1;HSP90AB1		2.46941	2.93994	2.80288	5.00978	5.10276	4.86876
+	1.79456	2.2547	P26599	P26599	PTBP1_HUMAN	PTBP1		-0.780283	-0.804959	-2.14348	0.342392	1.42266	1.27032
+	2.06792	2.23537	P09382	P09382	LEG1_HUMAN	LGALS1		1.63244	1.43751	2.88741	4.17306	4.08527	4.40514
+	3.84412	2.23331	P08238	P08238	HS90B_HUMAN	HSP90AB1		2.0457	2.40062	2.43469	4.5895	4.65372	4.33771
+	2.92432	2.2278	Q86X83	Q86X83	COMD2_HUMAN	COMMD2		-5.0446	-5.12255	-4.36275	-2.37076	-2.71866	-2.7571
+	1.99515	2.22711	Q02487	Q02487	DSC2_HUMAN	DSC2		-1.38273	0.0582733	-0.650523	1.21935	2.05295	1.43405
+	1.44294	2.22589	P46109	P46109	CRKL_HUMAN	CRKL		-3.57816	-1.13218	-2.10019	0.120747	-0.0604439	-0.193153
+	2.10583	2.22423	O75390	O75390	CISY_HUMAN	CS		-0.152163	-0.635536	-1.67651	1.45458	1.39277	1.36112
+	2.99601	2.20409	P07900;P08238;Q14568	P07900;P08238;Q14568	HS902_HUMAN;HS90A_HUMAN;HS90B_HUMAN	HSP90AA1;HSP90AA2P;HSP90AB1		0.72732	1.36425	1.26767	3.48032	3.49326	2.99795
+	2.03494	2.19231	Q6QNY1	Q6QNY1	BL1S2_HUMAN	BLOC1S2		-3.55184	-3.98727	-4.98354	-1.64869	-1.98265	-2.31439
+	1.68148	2.18921	Q9UHB9	Q9UHB9	SRP68_HUMAN	SRP68		-4.0068	-4.48064	-4.99027	-1.92898	-1.65222	-3.32888
+	3.45111	2.18526	P23528	P23528;Q9Y281	COF1_HUMAN	CFL1		3.26171	3.5311	3.80288	5.85218	5.81093	5.48833
+	2.3343	2.18207	O00299	O00299	CLIC1_HUMAN	CLIC1		0.40427	1.53493	1.4258	3.48936	3.35999	3.06184
+	1.63614	2.18017	P48643	P48643	TCPE_HUMAN	CCT5		-0.365063	0.506496	-1.541	1.67497	1.96544	1.50052
+	1.59245	2.17729	P60903	P60903	S10AA_HUMAN	S100A10		2.73446	2.42224	0.742375	4.34734	4.07822	4.00539
+	2.62945	2.17078	Q06210	O94808;Q06210	GFPT1_HUMAN	GFPT1		-4.19257	-4.82144	-4.99425	-2.42704	-2.19181	-2.87706
+	2.0075	2.16447	Q9H223;Q9NZN4	Q9H223;Q9NZN4	EHD2_HUMAN;EHD4_HUMAN	EHD2;EHD4		-0.976711	-2.15275	-1.60163	1.11365	0.644587	0.00407028
+	2.2417	2.16345	Q9UI30	Q9UI30	TR112_HUMAN	TRMT112		-5.64855	-4.47371	-5.09302	-2.54408	-2.89421	-3.28664
+	1.72111	2.16281	P51610	P51610	HCFC1_HUMAN	HCFC1		-4.26059	-4.09496	-5.51722	-2.17497	-3.15453	-2.05483
+	1.71936	2.16171	O14602;P47813	O14602;P47813	IF1AX_HUMAN;IF1AY_HUMAN	EIF1AX;EIF1AY		-3.72825	-4.14666	-4.95066	-1.56023	-1.79457	-2.98564
+	1.36372	2.16114	Q15365;Q15366	P57721;P57723;Q15365;Q15366	PCBP1_HUMAN;PCBP2_HUMAN	PCBP1;PCBP2		0.758596	0.0230274	-1.7181	1.84401	2.01412	1.6888
+	3.62022	2.16091	P15531;P22392	O60361;P15531;P22392	NDKA_HUMAN;NDKB_HUMAN	NME1;NME2		2.43956	2.23836	2.58876	4.55545	4.35416	4.83981
+	2.93278	2.16067	O15347	O15347	HMGB3_HUMAN	HMGB3		-3.88367	-4.01597	-4.13997	-1.51426	-1.70136	-2.34198
+	1.65941	2.15676	Q9H223	Q9H223;Q9NZN3	EHD4_HUMAN	EHD4		-2.39515	-0.876845	-2.53535	0.744532	-0.0448093	-0.0367966
+	2.03327	2.15664	Q09666	Q09666	AHNK_HUMAN	AHNAK		2.73446	3.56837	2.06378	5.15043	5.01682	4.66927
+	2.9652	2.15477	P22314	P22314	UBA1_HUMAN	UBA1		-0.661476	-0.44062	0.109172	2.0155	1.83218	1.6237
+	3.00789	2.14936	P14314	P14314	GLU2B_HUMAN	PRKCSH		-2.43028	-2.41048	-1.70151	0.0921421	-0.130219	-0.056118
+	2.63641	2.14911	P17812	P17812;Q9NRF8	PYRG1_HUMAN	CTPS1		-4.57303	-4.30523	-4.69014	-1.80159	-2.57987	-2.73962
+	1.97143	2.13464	Q9UL46	Q9UL46	PSME2_HUMAN	PSME2		-2.45516	-1.03952	-2.37878	0.384626	0.132797	0.0130329
+	1.47007	2.12858	P38117	P38117	ETFB_HUMAN	ETFB		-0.289673	-1.08024	-2.52425	1.13082	0.720917	0.639843
+	1.91681	2.12393	P07203	P07203	GPX1_HUMAN	GPX1		-0.934694	-1.64998	-0.28572	1.41332	0.594051	1.49402
+	1.99216	2.12149	Q08752	Q08752	PPID_HUMAN	PPID		-4.4476	-5.45181	-4.69985	-2.09356	-2.84148	-3.29977
+	1.9095	2.11244	O43776	O43776	SYNC_HUMAN	NARS1		-2.59424	-1.11639	-2.13725	0.466438	0.278749	-0.255743
+	1.41699	2.11082	Q13126	Q13126	MTAP_HUMAN	MTAP		-4.31431	-3.27954	-5.6076	-2.46783	-2.44351	-1.95764
+	1.39123	2.10962	Q13442	Q13442	HAP28_HUMAN	PDAP1		-2.07978	-3.38814	-4.00369	-0.436598	-0.847862	-1.8583
+	1.90897	2.10725	P06733;P09104	P06733;P09104;P13929	ENOA_HUMAN;ENOG_HUMAN	ENO1;ENO2		0.429287	1.45026	1.04379	2.86787	2.54717	3.83002
+	3.64481	2.10513	P07900;P08238;Q58FF8	P07900;P08238;Q58FF6;Q58FF7;Q58FF8	H90B2_HUMAN;HS90A_HUMAN;HS90B_HUMAN	HSP90AA1;HSP90AB1;HSP90AB2P		1.07605	1.4075	1.27013	3.3866	3.57572	3.10675
+	1.35785	2.09454	P51991	P51991	ROA3_HUMAN	HNRNPA3		0.270678	-0.97547	-1.95278	1.14194	1.80202	0.682091
+	1.4013	2.09098	O00487	O00487	PSDE_HUMAN	PSMD14		-1.99398	0.102905	-1.67755	0.981821	1.27177	0.450726
+	2.10806	2.08958	P30043	P30043	BLVRB_HUMAN	BLVRB		-1.98037	-0.646962	-0.911975	1.00521	0.686317	1.0379
+	1.45057	2.08285	P52272	P52272	HNRPM_HUMAN	HNRNPM		1.73495	0.123886	-0.355882	2.25919	2.98299	2.50932
+	1.85965	2.07943	Q96BN8	Q96BN8	OTUL_HUMAN	OTULIN		-5.56873	-4.24576	-5.76639	-3.37952	-2.9291	-3.03398
+	1.73586	2.05985	Q53T59	Q53T59	H1BP3_HUMAN	HS1BP3		-4.12423	-4.20724	-4.98292	-1.834	-2.00683	-3.29402
+	3.47644	2.0568	Q15084	Q15084	PDIA6_HUMAN	PDIA6		0.552694	0.255163	-0.0522261	2.3876	2.29949	2.23895
+	1.80916	2.05573	P09238	P08254;P09238	MMP10_HUMAN	MMP10		-4.22511	-4.62291	-4.5351	-2.20223	-3.34327	-1.67043
+	2.58411	2.0556	P51812	P51812;Q15349;Q15418;Q9UK32	KS6A3_HUMAN	RPS6KA3		-3.29048	-3.33049	-4.13524	-1.33303	-1.79428	-1.4621
+	2.14063	2.0544	Q15365	Q15365	PCBP1_HUMAN	PCBP1		-0.389147	0.554258	-0.778371	2.0201	1.83788	1.69196
+	1.52191	2.05383	Q9BUQ8	Q9BUQ8	DDX23_HUMAN	DDX23		-3.07333	-4.2679	-4.05112	-1.80176	-0.843998	-2.58509
+	2.93281	2.03627	P61160	P61160	ARP2_HUMAN	ACTR2		-0.448961	0.127768	-0.622247	1.77945	1.85186	1.53407
+	2.51339	2.03017	Q7L9L4;Q9H8S9	Q7L9L4;Q9H8S9	MOB1A_HUMAN;MOB1B_HUMAN	MOB1A;MOB1B		-4.23004	-4.62974	-4.48589	-1.83137	-2.7641	-2.6597
+	2.52322	2.02658	Q9ULA0	Q9ULA0	DNPEP_HUMAN	DNPEP		-3.64365	-4.62603	-4.31524	-1.97919	-2.1271	-2.3989
+	3.09505	2.02497	Q9H299	Q9H299	SH3L3_HUMAN	SH3BGRL3		-0.559689	-0.678723	-0.124042	1.7974	1.61331	1.30174
+	4.31939	2.02494	P08238;Q58FF8	P08238;Q58FF8	H90B2_HUMAN;HS90B_HUMAN	HSP90AB1;HSP90AB2P		0.0898075	0.0815601	0.179509	2.30693	1.95112	2.16765
+	1.41024	2.02476	O60610	O60610	DIAP1_HUMAN	DIAPH1		-5.20969	-3.74507	-2.99352	-2.04367	-2.17259	-1.65773
+	2.70498	2.02348	P31946	P31946	1433B_HUMAN	YWHAB		-0.279753	0.12513	-0.807052	1.66801	1.85291	1.58783
+	1.98224	2.01463	P06703	P06703	S10A6_HUMAN	S100A6		3.30996	4.32268	2.85179	5.67325	5.46649	5.38857
+	2.15056	2.01224	O14979;Q14103	O14979;Q14103	HNRDL_HUMAN;HNRPD_HUMAN	HNRNPD;HNRNPDL		0.836115	-0.367887	0.125709	1.99119	2.58054	2.05894
+	1.72642	2.00961	O60749	O60749	SNX2_HUMAN	SNX2		-4.5893	-3.07611	-4.35926	-1.58296	-2.39549	-2.01739
+	2.37501	2.00575	Q14974	Q14974	IMB1_HUMAN	KPNB1		-1.03839	-1.92856	-2.07847	0.40369	0.456886	0.111263
+	2.21549	2.00511	P0DMV8;P0DMV9	P0DMV8;P0DMV9	HS71A_HUMAN;HS71B_HUMAN	HSPA1A;HSPA1B		4.31942	4.11853	3.11483	5.81309	5.98511	5.7699
+	1.46095	2.00108	Q15631	Q15631	TSN_HUMAN	TSN		-3.81369	-2.66148	-1.77295	-0.463253	-0.567171	-1.21447
+	1.46865	1.99837	P31943;P52597	P31943;P52597	HNRH1_HUMAN;HNRPF_HUMAN	HNRNPF;HNRNPH1		-2.15676	-3.39714	-3.8137	-1.83692	-0.500687	-1.03487
+	1.81977	1.99261	Q5VYK3	Q5VYK3	ECM29_HUMAN	ECPAS		-5.15925	-4.50697	-5.23324	-3.72067	-2.22788	-2.97307
+	1.94511	1.98426	O43390;O60506	O43390;O60506	HNRPQ_HUMAN;HNRPR_HUMAN	HNRNPR;SYNCRIP		0.600622	-0.813953	-0.125291	1.60613	2.21951	1.78852
+	1.59539	1.97306	P49589	P49589	SYCC_HUMAN	CARS1		-5.58597	-3.7056	-4.31202	-2.39899	-2.48677	-2.79866
+	1.64001	1.97251	P30153	P30153	2AAA_HUMAN	PPP2R1A		-0.707415	0.112082	-1.73601	1.30902	1.33133	0.945824
+	2.23531	1.97011	P62140	P62140	PP1B_HUMAN	PPP1CB		-1.32941	-2.31951	-2.48314	-0.0822372	0.0502949	-0.189795
+	3.03632	1.96308	P05387	P05387	RLA2_HUMAN	RPLP2		0.982962	0.630545	0.467546	2.53532	2.97981	2.45515
+	3.84656	1.95869	P00568	P00568	KAD1_HUMAN	AK1		-0.86068	-0.400226	-0.54353	1.32791	1.34317	1.40055
+	1.60692	1.95519	Q13509;Q9BUF5	Q13509;Q9BUF5	TBB3_HUMAN;TBB6_HUMAN	TUBB3;TUBB6		0.22867	0.185102	-1.42144	1.51632	1.4713	1.87026
+	4.31997	1.95399	O75083	O75083	WDR1_HUMAN	WDR1		1.25901	1.03144	1.24099	3.22272	3.18715	2.98354
+	2.19724	1.94335	P04080	P04080	CYTB_HUMAN	CSTB		0.400673	1.04898	1.656	3.10995	2.98984	2.8359
+	2.36524	1.93522	P62258	P62258	1433E_HUMAN	YWHAE		0.373508	1.39454	0.603431	2.85394	2.83869	2.48451
+	1.53393	1.93449	O43707	O43707	ACTN4_HUMAN	ACTN4		2.23996	1.70792	0.331243	3.33736	3.16068	3.58455
+	1.83766	1.93099	Q8TEX9	Q8TEX9	IPO4_HUMAN	IPO4		-3.34313	-4.3947	-4.05415	-1.60161	-1.69856	-2.69883
+	1.43251	1.92389	Q8N1F7	Q8N1F7	NUP93_HUMAN	NUP93		-3.82836	-4.275	-4.83219	-2.30783	-1.47254	-3.3835
+	4.23871	1.91898	P13667	P13667	PDIA4_HUMAN	PDIA4		-0.146379	-0.438766	-0.16702	1.75772	1.66815	1.57891
+	1.40005	1.91453	Q15233	Q15233	NONO_HUMAN	NONO		-0.0705433	-1.25662	-2.26048	0.655951	0.869722	0.630272
+	3.17846	1.90294	P61981	P61981	1433G_HUMAN	YWHAG		0.360319	0.524462	-0.0961828	2.02501	2.24288	2.22954
+	2.11942	1.89992	P50990	P50990	TCPQ_HUMAN	CCT8		-0.358097	-0.373169	-1.41957	1.25897	1.39389	0.896074
+	1.45108	1.89693	P08237	P08237	PFKAM_HUMAN	PFKM		-3.66281	-5.15079	-4.12964	-1.97927	-3.25549	-2.0177
+	2.56864	1.8922	P07237	P07237	PDIA1_HUMAN	P4HB		0.674252	0.348635	-0.288293	2.14725	2.05907	2.20487
+	1.72725	1.87782	Q9UHY7	Q9UHY7	ENOPH_HUMAN	ENOPH1		-4.44224	-2.95506	-4.05164	-1.62331	-2.33072	-1.86144
+	1.87935	1.87267	O00217	O00217	NDUS8_HUMAN	NDUFS8		-2.91035	-3.60662	-4.4296	-1.81321	-1.69272	-1.82262
+	1.566	1.86621	P51665	P51665	PSMD7_HUMAN	PSMD7		-1.59469	-3.13563	-3.04524	-0.627384	-0.392155	-1.1574
+	2.62778	1.8635	P00505	P00505	AATM_HUMAN	GOT2		-0.1306	0.0611267	-0.809237	1.69611	1.5117	1.50397
+	2.01699	1.8593	Q9BR76	Q9BR76	COR1B_HUMAN	CORO1B		-0.666054	-1.0833	-2.00861	0.683298	0.525713	0.610926
+	2.59424	1.85759	Q01518	Q01518	CAP1_HUMAN	CAP1		0.899326	1.702	0.957376	3.21183	2.87423	3.04542
+	1.81934	1.85689	P56192	P56192	SYMC_HUMAN	MARS1		-4.77472	-5.06579	-3.59046	-2.69881	-2.49353	-2.66797
+	2.45675	1.8442	Q00341	Q00341	VIGLN_HUMAN	HDLBP		-3.37442	-3.95734	-3.86634	-1.42066	-2.05111	-2.19373
+	1.51899	1.84383	Q13596	Q13596	SNX1_HUMAN	SNX1		-4.37275	-4.00743	-4.81981	-2.04065	-3.57452	-2.05335
+	1.39389	1.84192	P60842;Q14240	P60842;Q14240	IF4A1_HUMAN;IF4A2_HUMAN	EIF4A1;EIF4A2		1.86254	3.54719	1.58767	4.0863	4.30666	4.1302
+	2.79455	1.83522	O15145	O15145	ARPC3_HUMAN	ARPC3		0.369646	0.724548	-0.0981054	2.12136	2.24413	2.13627
+	1.7118	1.82943	P32455;P32456	P32455;P32456	GBP1_HUMAN;GBP2_HUMAN	GBP1;GBP2		-5.24383	-6.38337	-5.06108	-3.26819	-3.8027	-4.1291
+	1.79899	1.82564	P17844;Q92841	P17844;Q92841	DDX17_HUMAN;DDX5_HUMAN	DDX17;DDX5		1.08663	0.00344086	-0.254821	2.02816	2.47113	1.81288
+	1.44263	1.8009	Q5K651	Q5K651	SAMD9_HUMAN	SAMD9		-3.40984	-4.45168	-4.79864	-1.65303	-3.01982	-2.58461
+	3.00693	1.79766	Q86VP6	Q86VP6	CAND1_HUMAN	CAND1		-0.485792	-0.862963	-0.551446	1.36094	1.31101	0.820833
+	1.71976	1.79742	P06748	P06748	NPM_HUMAN	NPM1		0.96195	1.13609	-0.0705919	2.16221	3.04395	2.21354
+	2.01053	1.77628	P61586	P08134;P61586;P62745	RHOA_HUMAN	RHOA		-0.793615	0.507442	-0.195767	1.46921	1.67666	1.70105
+	1.55962	1.77096	Q9HC38	Q9HC38	GLOD4_HUMAN	GLOD4		-2.31434	-1.50815	-2.20363	0.24242	-1.15275	0.197094
+	1.71044	1.77081	P22061	P22061	PIMT_HUMAN	PCMT1		-0.605959	-1.43197	-2.10115	0.193916	0.226738	0.75271
+	1.87062	1.76716	P14550	P14550	AK1A1_HUMAN	AKR1A1		-1.93756	-0.787766	-0.625123	0.787289	0.586243	0.577503
+	1.64525	1.76434	P06737;P11216	P06737;P11216;P11217	PYGB_HUMAN;PYGL_HUMAN	PYGB;PYGL		1.40075	1.35242	-0.0631571	2.47296	2.76277	2.7473
+	1.47092	1.7577	Q9H4A4	Q9H4A4	AMPB_HUMAN	RNPEP		-2.24921	-0.526118	-0.900424	0.8972	0.331327	0.368818
+	1.62386	1.7471	P04083	P04083	ANXA1_HUMAN	ANXA1		3.77628	2.61725	2.32524	4.24425	4.75009	4.96574
+	1.46733	1.73651	Q99832	Q99832	TCPH_HUMAN	CCT7		0.347666	0.178011	-1.28569	1.50636	1.78376	1.1594
+	2.53477	1.73511	P0DMV8;P0DMV9;P48741	P0DMV8;P0DMV9;P17066;P48741	HS71A_HUMAN;HS71B_HUMAN;HSP77_HUMAN	HSPA1A;HSPA1B;HSPA7		2.74854	2.45942	1.86494	4.12744	4.18058	3.9702
+	1.49101	1.73172	O15144	O15144	ARPC2_HUMAN	ARPC2		-0.948082	0.732353	-0.798749	1.36955	1.45301	1.35811
+	1.59016	1.71398	Q8WUM4	Q8WUM4	PDC6I_HUMAN	PDCD6IP		-0.0551662	1.04092	-0.586061	1.99123	1.60199	1.94842
+	1.87958	1.71318	P36405	P36405	ARL3_HUMAN	ARL3		-5.53986	-5.00282	-4.39177	-2.81732	-3.57828	-3.39931
+	1.68094	1.70968	P17987	P17987	TCPA_HUMAN	TCP1		-0.100002	-0.0815639	-1.42682	1.17811	1.38499	0.957558
+	1.80442	1.7088	Q06323	Q06323	PSME1_HUMAN	PSME1		0.132004	1.25585	0.183946	2.61396	2.20643	1.87781
+	1.47129	1.70388	P15311;P26038;P35241	P15311;P26038;P35241	EZRI_HUMAN;MOES_HUMAN;RADI_HUMAN	EZR;MSN;RDX		1.50071	3.27324	2.71308	4.4389	4.12004	4.03974
+	2.14197	1.69665	P60981	P60981	DEST_HUMAN	DSTN		0.808815	1.08752	0.407659	2.72539	2.74699	1.92158
+	1.64745	1.69625	O60547	O60547	GMDS_HUMAN	GMDS		-4.18291	-3.27773	-4.86141	-2.21173	-2.48725	-2.53434
+	1.81826	1.68757	P61158	P61158	ARP3_HUMAN	ACTR3		0.209969	1.38692	0.116042	2.12629	2.30042	2.34893
+	1.62894	1.68378	Q9UI10	Q9UI10	EI2BD_HUMAN	EIF2B4		-4.43207	-3.23813	-4.60219	-2.26295	-2.1605	-2.7976
+	2.08794	1.67037	P48444	P48444	COPD_HUMAN	ARCN1		-2.51814	-3.47943	-3.4139	-1.18485	-1.54803	-1.66748
+	1.583	1.66449	P62495	P62495	ERF1_HUMAN	ETF1		-2.28996	-1.08963	-2.45433	0.131344	-0.617907	-0.353872
+	1.55069	1.65883	P62081	P62081	RS7_HUMAN	RPS7		1.39026	1.24904	0.189946	2.36726	3.22597	2.21251
+	2.33222	1.64695	P84095	P84095	RHOG_HUMAN	RHOG		-1.41301	-1.88689	-2.35113	-0.419891	-0.211775	-0.0785084
+	1.52667	1.62886	Q4KWH8	Q4KWH8	PLCH1_HUMAN	PLCH1		-0.116663	-1.59697	-0.610871	1.02691	1.13829	0.396873
+	2.57516	1.60835	P59998	P59998	ARPC4_HUMAN	ARPC4		1.06692	1.79761	1.10048	2.88168	3.01525	2.89314
+	1.64073	1.59704	P30040	P30040	ERP29_HUMAN	ERP29		-0.755873	-1.04995	-2.0519	0.563251	0.472933	-0.102787
+	1.46368	1.59354	Q9NUQ8	Q9NUQ8	ABCF3_HUMAN	ABCF3		-4.80604	-3.97318	-4.48891	-1.98367	-3.48204	-3.0218
+	1.57826	1.586	P04632	P04632	CPNS1_HUMAN	CAPNS1		-0.604412	-0.0107498	-1.58192	0.810575	0.782187	0.968149
+	1.77367	1.57112	P68104;Q5VTE0	P68104;Q5VTE0	EF1A1_HUMAN;EF1A3_HUMAN	EEF1A1;EEF1A1P5		3.74854	4.66845	3.3286	5.52719	5.52991	5.40184
+	1.59501	1.56208	Q9BUF5	Q9BUF5	TBB6_HUMAN	TUBB6		-0.219362	-0.119286	-1.49119	0.997623	0.792204	1.06656
+	2.85464	1.56159	Q13363	Q13363	CTBP1_HUMAN	CTBP1		-4.59807	-4.75622	-4.37832	-3.0507	-2.71452	-3.28262
+	2.09677	1.551	P11142	P11142	HSP7C_HUMAN	HSPA8		3.60893	2.76943	2.64534	4.56404	4.71413	4.39854
+	1.9551	1.54764	P49368	P49368	TCPG_HUMAN	CCT3		3.4883	3.56176	2.54988	4.66728	4.97944	4.59614
+	3.30672	1.5344	P08238;P14625	P08238;P14625	ENPL_HUMAN;HS90B_HUMAN	HSP90AB1;HSP90B1		0.816547	0.520401	0.753583	2.18029	2.45613	2.05732
+	1.42166	1.53085	P15170	P15170	ERF3A_HUMAN	GSPT1		-3.66449	-3.12089	-3.64123	-1.34878	-2.86947	-1.6158
+	1.48435	1.50027	P45974	P45974	UBP5_HUMAN	USP5		-0.79076	0.508768	-0.956546	0.957998	1.1147	1.18958
+	1.76573	1.49821	Q9UHD8	Q9UHD8	SEPT9_HUMAN	SEPTIN9		0.15823	-1.03089	-0.191281	1.25828	1.31715	0.855265
+	2.76847	1.47698	Q7KZF4	Q7KZF4	SND1_HUMAN	SND1		-1.85159	-1.28418	-1.7886	-0.141724	-0.0354385	-0.316271
+	1.68479	1.47574	P11586	P11586	C1TC_HUMAN	MTHFD1		-1.12801	-0.713597	0.044322	1.27296	0.738371	0.618601
+	1.73647	1.46296	P40925	P40925	MDHC_HUMAN	MDH1		0.108936	0.36689	1.26216	2.03824	1.7846	2.30402
+	1.64422	1.45365	Q05639	Q05639	EF1A2_HUMAN	EEF1A2		4.60893	5.62443	4.2892	6.34734	6.27461	6.26153
+	1.90501	1.44566	O15020;Q01082	O15020;Q01082	SPTB2_HUMAN;SPTN2_HUMAN	SPTBN1;SPTBN2		-1.95327	-2.58024	-2.95982	-0.978579	-1.35995	-0.81782
+	3.41453	1.40912	P10644	P10644	KAP0_HUMAN	PRKAR1A		-3.8819	-4.04399	-4.04676	-2.41206	-2.80268	-2.53054
+	2.5743	1.40592	P60709;P63261;Q6S8J3	A5A3E0;P0CG38;P0CG39;P60709;P63261;Q6S8J3;Q9BYX7	ACTB_HUMAN;ACTG_HUMAN;POTEE_HUMAN	ACTB;ACTG1;POTEE		4.58951	4.46563	3.92789	5.84163	5.72321	5.63598
+	2.01628	1.40353	Q9UBQ7	Q9UBQ7	GRHPR_HUMAN	GRHPR		-2.56045	-1.68668	-2.12817	-0.399874	-0.948317	-0.816528
+	1.88684	1.39732	P05386	P05386	RLA1_HUMAN	RPLP1		1.00082	1.59355	0.526668	2.25201	2.63081	2.43017
+	1.44786	1.39035	P13796	P13796	PLSL_HUMAN	LCP1		-0.585094	0.717482	0.366319	1.44378	1.24768	1.97829
+	4.71697	1.37344	Q14697	Q14697	GANAB_HUMAN	GANAB		0.908785	0.758862	0.74854	2.17837	2.13284	2.22529
+	2.58542	1.3717	P61224;P62834	P61224;P62834	RAP1A_HUMAN;RAP1B_HUMAN	RAP1A;RAP1B		-0.166935	0.197899	-0.501641	1.19392	1.28365	1.16685
+	1.67947	1.34383	P15153;P63000	P15153;P60763;P63000	RAC1_HUMAN;RAC2_HUMAN	RAC1;RAC2		0.937172	1.00279	1.98192	2.86787	2.68082	2.40468
+	1.46856	1.33317	Q99961	Q99961;Q99962	SH3G1_HUMAN	SH3GL1		-1.64211	-0.994092	-2.3461	-0.0311165	-0.570068	-0.381594
+	2.22902	1.32229	P28482	P28482	MK01_HUMAN	MAPK1		0.800776	1.39242	0.946761	2.61383	2.4552	2.03777
+	1.69934	1.31827	P11021;P11142;P54652	P0DMV8;P0DMV9;P11021;P11142;P34931;P54652	BIP_HUMAN;HSP72_HUMAN;HSP7C_HUMAN	HSPA2;HSPA5;HSPA8		3.34744	3.17676	2.22086	4.17866	4.27616	4.24506
+	2.26419	1.31731	P17655	P17655	CAN2_HUMAN	CAPN2		-0.0972805	-0.24508	-0.860843	1.00587	0.807341	0.935505
+	1.88189	1.3166	P57737	P57737	CORO7_HUMAN	CORO7		-4.23715	-4.66974	-4.74742	-2.76303	-3.25872	-3.68275
+	1.59958	1.29496	Q9Y490	Q9Y490	TLN1_HUMAN	TLN1		0.0833721	-1.04829	-0.621379	1.10094	0.64982	0.547813
+	1.57228	1.28189	P04899;P08754;P63096	P04899;P08754;P09471;P63096	GNAI1_HUMAN;GNAI2_HUMAN;GNAI3_HUMAN	GNAI1;GNAI2;GNAI3		-0.286385	-1.11665	-1.52459	0.279142	0.470192	0.168705
+	1.75032	1.28006	P19623	P19623	SPEE_HUMAN	SRM		-2.55887	-1.46955	-2.08183	-0.618883	-0.940983	-0.710194
+	1.91692	1.26759	P14625	P14625	ENPL_HUMAN	HSP90B1		2.74854	1.7958	2.38456	3.61038	3.70957	3.41171
+	1.68987	1.22909	P11021	P11021	BIP_HUMAN	HSPA5		3.37492	3.15174	2.56834	4.01292	4.05684	4.7125
+	2.13849	1.20864	P53680	P53680	AP2S1_HUMAN	AP2S1		-0.254436	0.0136547	-0.137965	1.17999	1.41719	0.650002
+	1.74122	1.1657	P11142;P54652	P0DMV8;P0DMV9;P11142;P17066;P34931;P48741;P54652	HSP72_HUMAN;HSP7C_HUMAN	HSPA2;HSPA8		4.17578	4.46563	3.4606	5.16461	5.28843	5.14605
+	1.65448	1.15654	P36873;P62136;P62140	P36873;P62136;P62140	PP1A_HUMAN;PP1B_HUMAN;PP1G_HUMAN	PPP1CA;PPP1CB;PPP1CC		-0.205555	0.497452	0.0681696	1.56141	1.47778	0.790506
+	1.71579	1.08734	P47897	P47897	SYQ_HUMAN	QARS1		-1.29071	-0.708887	-0.396661	0.521809	0.176558	0.167387
+	2.54177	0.913417	Q13813	Q13813	SPTN1_HUMAN	SPTAN1		-0.277641	-0.13952	-0.392917	0.76335	0.762739	0.404085
+	1.66278	0.898194	P60709;P63261	P60709;P63261	ACTB_HUMAN;ACTG_HUMAN	ACTB;ACTG1		6.80182	6.91928	6.17372	7.62891	7.36435	7.59614
+	1.86082	0.795791	P52209	P52209	6PGD_HUMAN	PGD		-0.579794	-0.460732	-0.296147	0.595255	0.0209141	0.43453
+	2.09582	0.742283	Q96CW1	Q96CW1	AP2M1_HUMAN	AP2M1		0.0157852	0.249659	-0.168794	0.677143	0.955997	0.690357
+	2.3011	0.716586	P27797	P27797	CALR_HUMAN	CALR		1.79751	2.07084	1.82389	2.4957	2.54693	2.79937
+	2.3013	0.535507	Q96M27	Q96M27	PRRC1_HUMAN	PRRC1		-4.17481	-4.11536	-4.41764	-3.68912	-3.66478	-3.7474
+	1.71058	-1.37552	Q96PD5	Q96PD5	PGRP2_HUMAN	PGLYRP2		-0.993254	-1.43609	-0.249818	-2.47691	-2.24071	-2.0881
+	1.50493	-1.41846	A0A0B4J1V0;A0A0B4J1V6;A0A0B4J1Y9	A0A0B4J1V0;A0A0B4J1V6;A0A0B4J1Y9	HV315_HUMAN;HV372_HUMAN;HV373_HUMAN	IGHV3-15;IGHV3-72;IGHV3-73		2.23343	1.84545	3.11483	0.570805	1.03609	1.33141
+	1.66287	-1.76429	A0M8Q6;B9A064	A0M8Q6;B9A064;P0CF74;P0CG04;P0DOY2;P0DOY3	IGLC7_HUMAN;IGLL5_HUMAN	IGLC7;IGLL5		4.37037	4.50148	5.76667	2.7879	3.12004	3.43771
+	1.49767	-1.77832	P01857;P01860	P01857;P01860	IGHG1_HUMAN;IGHG3_HUMAN	IGHG1;IGHG3		6.69685	5.71499	7.58424	4.75615	4.81518	5.08978
+	1.38834	-1.83351	P35580	P35580	MYH10_HUMAN	MYH10		1.67873	1.43728	-0.199529	-0.545115	-1.15873	-0.88021
+	1.53884	-1.83797	P01859	P01859	IGHG2_HUMAN	IGHG2		5.18874	4.38157	6.26683	3.36711	3.37158	3.58455
+	1.52049	-1.86834	P00751	P00751	CFAB_HUMAN	CFB		1.59209	0.862747	2.75226	-0.16773	-0.354874	0.124678
+	1.50162	-1.90498	A0A0C4DH25;P01619	A0A0C4DH25;P01619	KV320_HUMAN;KVD20_HUMAN	IGKV3-20;IGKV3D-20		1.91761	1.87314	3.35429	-0.160162	0.6562	0.934074
+	1.46593	-2.01205	P01857;P01859;P01860;P01861	P01857;P01859;P01860;P01861	IGHG1_HUMAN;IGHG2_HUMAN;IGHG3_HUMAN;IGHG4_HUMAN	IGHG1;IGHG2;IGHG3;IGHG4		5.57576	5.18617	6.88154	3.48936	3.49326	4.62471
+	1.59333	-2.03962	P01024	P01024	CO3_HUMAN	C3		5.38171	4.7748	6.75064	3.48032	3.6442	3.66377
+	2.57811	-2.0614	P21266	P21266	GSTM3_HUMAN	GSTM3		-1.33198	-1.83652	-0.781367	-3.46925	-3.28008	-3.38474
+	1.72654	-2.072	P01834	P01834	IGKC_HUMAN	IGKC		5.24194	5.04149	6.53361	3.06225	3.52473	4.01406
+	1.39082	-2.07665	P05546	P05546	HEP2_HUMAN	SERPIND1		0.189478	-0.0886116	2.11162	-1.18043	-1.39461	-1.44242
+	1.79677	-2.07936	P02748	P02748	CO9_HUMAN	C9		1.39909	0.938938	2.65915	-0.412365	-0.526854	-0.301687
+	1.44541	-2.1573	A0M8Q6	A0M8Q6	IGLC7_HUMAN	IGLC7		-0.569435	-1.65633	0.481153	-3.21306	-2.13818	-2.86527
+	1.47714	-2.16996	P05155	P05155	IC1_HUMAN	SERPING1		1.48716	1.58496	3.53736	-0.113558	-0.0876942	0.300831
+	1.34478	-2.22439	P01031	P01031	CO5_HUMAN	C5		-0.61484	-1.29934	-0.0912848	-2.68439	-1.81587	-4.17838
+	1.50856	-2.30751	P08603	P08603	CFAH_HUMAN	CFH		0.943562	0.487146	2.79039	-0.767902	-0.953811	-0.979732
+	1.48522	-2.37701	P08133	P08133	ANXA6_HUMAN	ANXA6		4.3335	2.59206	2.18251	0.979687	-0.0186653	1.01602
+	1.50947	-2.38193	P05787;P08729;P19013;Q6KB66	P05787;P08729;P14136;P19013;Q6KB66	K2C4_HUMAN;K2C7_HUMAN;K2C80_HUMAN;K2C8_HUMAN	KRT4;KRT7;KRT8;KRT80		7.66473	6.41719	5.50523	4.17866	3.48261	4.7801
+	1.70111	-2.43992	P01780	P01780	HV307_HUMAN	IGHV3-7		0.0221939	-0.293169	1.61427	-1.44714	-2.27111	-2.25823
+	1.57798	-2.45474	Q01995	Q01995	TAGL_HUMAN	TAGLN		3.02782	2.02554	4.12978	0.171379	0.291962	1.35557
+	1.95625	-2.47307	A0A075B6P5;P01615	A0A075B6P5;P01615	KV228_HUMAN;KVD28_HUMAN	IGKV2-28;IGKV2D-28		0.546772	0.451742	1.94597	-2.02945	-1.24867	-1.19662
+	2.01557	-2.51167	P0C0L4	P0C0L4;P0C0L5	CO4A_HUMAN	C4A		2.37712	1.78337	3.61024	0.148346	0.0934582	-0.00608444
+	1.366	-2.53897	P01861	P01861	IGHG4_HUMAN	IGHG4		-1.20485	-1.34173	0.326716	-2.79691	-4.62855	-2.41132
+	1.45344	-2.57484	P01023	P01023	A2MG_HUMAN	A2M		3.11732	2.98897	5.44674	1.6595	1.16629	1.00272
+	1.42	-2.57587	P01593;P01594	P01593;P01594	KV133_HUMAN;KVD33_HUMAN	IGKV1-33;IGKV1D-33		-1.85686	-1.59348	0.323176	-4.59945	-3.08925	-3.16607
+	2.10969	-2.67066	Q14624	Q14624	ITIH4_HUMAN	ITIH4		2.15663	1.65782	3.41251	-0.303556	-0.00643539	-0.475021
+	1.47432	-2.78771	P01023;P20742	P01023;P20742	A2MG_HUMAN;PZP_HUMAN	A2M;PZP		1.73608	1.50296	4.07418	0.134012	-0.262747	-0.921175
+	1.39502	-2.78958	O75165	O75165	DJC13_HUMAN	DNAJC13		0.454058	-0.307074	0.662005	-3.51302	-0.755165	-3.29158
+	3.32147	-2.80933	P00734	P00734	THRB_HUMAN	F2		1.23674	0.785809	1.57727	-1.6658	-1.34127	-1.8211
+	1.75302	-2.86349	Q15746	Q15746	MYLK_HUMAN	MYLK		0.984423	0.112051	1.92101	-2.3391	-2.41167	-0.822203
+	1.81895	-3.04156	A0A0C4DH72;A0A0C4DH73;P01597;P01611;P04432	A0A0C4DH72;A0A0C4DH73;P01597;P01611;P04432	KV106_HUMAN;KV112_HUMAN;KV139_HUMAN;KVD12_HUMAN;KVD39_HUMAN	IGKV1-12;IGKV1-39;IGKV1-6;IGKV1D-12;IGKV1D-39		-0.1712	-1.0162	1.16781	-2.54224	-3.81809	-2.78395
+	1.76044	-3.1836	P22352	P22352	GPX3_HUMAN	GPX3		1.23876	1.45928	1.69698	-1.41229	-3.2369	-0.506575
+	2.34255	-3.20012	P07357	P07357	CO8A_HUMAN	C8A		-1.15965	-1.02565	0.194186	-3.46472	-4.56762	-3.55913
+	1.44236	-3.22929	P07951	P07951	TPM2_HUMAN	TPM2		2.10884	0.162882	-0.53605	-2.21621	-3.97653	-1.75947
+	2.46375	-3.26126	Q14195	Q14195	DPYL3_HUMAN	DPYSL3		-1.23904	-0.650434	0.271316	-3.30225	-3.79752	-4.30217
+	1.47492	-3.27438	P00352;P05091	O94788;P00352;P05091;P30837;P47895	AL1A1_HUMAN;ALDH2_HUMAN	ALDH1A1;ALDH2		0.921597	-0.157521	1.28792	-2.13605	-4.38574	-1.24937
+	2.1571	-3.27886	P07360	P07360	CO8G_HUMAN	C8G		-0.805672	-1.06589	0.260488	-3.00529	-4.72266	-3.71972
+	1.55062	-3.324	P12277	P12277	KCRB_HUMAN	CKB		-1.71806	-0.207837	-2.57228	-3.67427	-4.6898	-6.10609
+	2.00344	-3.36574	P35555	P35555	FBN1_HUMAN	FBN1		3.30044	3.07896	4.62086	0.186871	-0.58592	1.30208
+	2.16616	-3.46276	P08697	P08697	A2AP_HUMAN	SERPINF2		-0.920706	-1.58857	0.463548	-4.68485	-3.64988	-4.09927
+	1.66514	-3.53276	P00352	P00352	AL1A1_HUMAN	ALDH1A1		-0.0458851	-0.833895	1.48266	-2.24586	-4.60037	-3.14916
+	1.96187	-3.56452	P08185	P08185	CBG_HUMAN	SERPINA6		-1.31919	-1.36134	0.833146	-3.53063	-4.52378	-4.48653
+	1.68491	-3.73122	P04216	P04216	THY1_HUMAN	THY1		0.728825	0.0568085	0.713296	-1.32244	-4.57864	-3.79367
+	1.67612	-3.78053	P13671	P13671	CO6_HUMAN	C6		-1.30657	-2.61104	-0.0499868	-4.01911	-4.84906	-6.44102
+	2.01912	-3.7893	P01717;P01718	P01717;P01718	LV325_HUMAN;LV327_HUMAN	IGLV3-25;IGLV3-27		-0.666136	-1.41321	0.476781	-3.51185	-3.96701	-5.4916
+	2.03042	-3.85245	P01880	P01880	IGHD_HUMAN	IGHD		-1.17847	-2.31651	0.471293	-5.12307	-4.759	-4.69898
+	2.90352	-3.85502	P00747	P00747	PLMN_HUMAN	PLG		2.46998	1.30563	1.94126	-1.57588	-2.61683	-1.65548
+	1.3769	-3.89272	Q96P44	Q96P44	COLA1_HUMAN	COL21A1		-1.22595	-0.543382	2.33754	-4.91616	-3.83479	-2.35899
+	2.37624	-4.27269	A0A075B6S5;A0A0C4DH67;A0A0C4DH69	A0A075B6S5;A0A0C4DH67;A0A0C4DH69	KV108_HUMAN;KV109_HUMAN;KV127_HUMAN	IGKV1-27;IGKV1-8;IGKV1-9		-1.4107	-1.3593	0.739247	-5.28443	-4.79824	-4.76616
+	2.26558	-4.44962	Q14767	Q14767	LTBP2_HUMAN	LTBP2		-0.500792	-0.39534	1.15061	-3.24202	-4.49824	-5.35414
+	1.39831	-4.45505	Q05707	Q05707	COEA1_HUMAN	COL14A1		3.32882	4.34258	6.89618	0.291094	-1.34165	2.25299
+	2.79721	-4.87947	Q15113	Q15113	PCOC1_HUMAN	PCOLCE		-0.0127068	-0.276988	1.58086	-3.91226	-4.64692	-4.78805
+	2.25985	-5.10793	P01008	P01008	ANT3_HUMAN	SERPINC1		1.27039	1.09476	3.14457	-2.74179	-2.47238	-4.5999
+	1.85981	-5.11406	Q9Y6C2	Q9Y6C2	EMIL1_HUMAN	EMILIN1		2.23994	1.88774	3.65226	-1.29235	-4.70531	-1.56458
+	2.31003	-5.5231	P00325	P00325;P00326;P07327	ADH1B_HUMAN	ADH1B		1.67659	0.323084	3.13472	-4.9133	-3.26194	-3.25966
+	1.63618	-5.64252	Q07092	Q07092	COGA1_HUMAN	COL16A1		0.0391502	-0.0716515	3.88741	-2.86259	-4.27896	-5.93109
+	2.10669	-5.65423	Q9UBX5	Q9UBX5	FBLN5_HUMAN	FBLN5		-0.231424	1.07165	3.36275	-3.34554	-4.76038	-4.6538
+	2.32932	-6.06236	P08294	P08294	SODE_HUMAN	SOD3		1.3928	1.24192	3.58876	-3.20168	-3.28292	-5.47902
+	2.41275	-6.39154	P02743	P02743	SAMP_HUMAN	APCS		3.21178	3.62707	6.00829	-2.18948	-3.1246	-1.01338
+	2.12654	-6.58403	P55083	P55083	MFAP4_HUMAN	MFAP4		-0.0236969	1.67823	4.08956	-4.64192	-5.64356	-3.72251
+	2.64157	-6.79612	P51911	P51911	CNN1_HUMAN	CNN1		3.03931	1.6104	3.20229	-4.56682	-2.56719	-5.40234

## Sheet: 2. Human breast tumors
Pr.	Proteins	id	numSpectraProteinObserved	percentCoverage	numPepsUnique	Protein length (a.a.)	Len_rel_to_med	PSM_normalized
162	HBB	NP_000509.1	10499	99.3	40	147	0.354217	29640
4	ACTG1	NP_001186883.1	12838	99.2	63	375	0.903614	14207
231	LGALS1	NP_002296.1	2693	99.2	30	135	0.325301	8278
	PPIA					165	0.39759	7105
28	APOA1	NP_001304946.1	3213	91.3	72	267	0.643373	4994
226	KRT18	NP_954657.1	4968	94.4	74	430	1.03614	4795
351	S100A11	NP_005611.1	1168	96.1	16	105	0.253012	4616
180	HSPB1	NP_001531.1	2033	97.5	32	205	0.493976	4116
181	HSPD1	NP_002147.2	5280	88.6	78	573	1.38072	3824
313	PRDX2	NP_005800.3	1627	77.7	31	198	0.477108	3410
257	MYH9	NP_002464.1	13504	87.2	320	1960	4.72289	2859
255	MSN	NP_002435.1	3667	88.5	97	577	1.39036	2637
179	HMGB1	NP_001300822.1	1328	80.9	34	215	0.518072	2563
262	NCK1	NP_001278928.1	571	83.2	33	93	0.224096	2548
5	ACTN1	NP_001123476.1	4622	95.1	121	892	2.1494	2150
353	S100A9	NP_002956.1	581	93.8	20	114	0.274699	2115
146	FN1	NP_002017.1	12364	84.2	232	2477	5.96867	2071
22	ANXA1	NP_000691.1	1711	94.7	58	346	0.833735	2052
409	VCL	NP_054706.1	5277	87.3	152	1134	2.73253	1931
88	CNN3	NP_001830.1	1524	89.6	28	329	0.792771	1922
85	CLIC1	NP_001274523.1	981	94.6	29	241	0.580723	1689
143	FLNA	NP_001447.2	10356	91.2	292	2647	6.37831	1624
92	CSRP1	NP_001180501.1	677	83.4	25	193	0.46506	1456
239	LPP	NP_005569.1	2077	87.2	56	612	1.4747	1408
307	PNP	NP_000261.2	949	94.4	30	289	0.696386	1363
289	PDLIM1	NP_066272.1	1060	89.3	29	329	0.792771	1337
3	ACTB	NP_001092.1	1199	99.2	62	375	0.903614	1327
131	EZR	NP_003370.2	1791	80.5	88	586	1.41205	1268
15	AIF1	NP_001614.3	435	70.7	15	147	0.354217	1228
232	LGALS3	NP_002297.2	727	48.4	28	250	0.60241	1207
258	MYL9	NP_006088.2	496	93	23	172	0.414458	1197
397	TLN1	NP_006280.3	7195	88.7	243	2541	6.12289	1175
236	LIMS1	NP_001180414.1	859	84.7	41	325	0.783133	1097
290	PDLIM5	NP_006448.4	1532	75	55	596	1.43614	1067
90	CORO1A	NP_001180262.1	1169	77.4	51	461	1.11084	1052
115	DSP	NP_004406.2	6595	80.3	314	2871	6.91807	953
94	CTNNA1	NP_001310913.1	2051	85.4	81	906	2.18313	939
34	B2M	NP_004039.1	268	80.6	11	119	0.286747	935
194	ILK	NP_004508.1	1006	75.4	38	452	1.08916	924
96	CTNND1	NP_001193814.1	2102	84.5	101	968	2.33253	901
195	IRAK1	NP_001560.2	211	61.7	29	98	0.236145	877
221	JUP	NP_002221.1	1484	79.7	54	745	1.79518	827
399	TMOD3	NP_055362.1	693	83.8	31	352	0.848193	817
333	PYCARD	NP_037390.2	379	91.7	20	195	0.46988	807
314	PRKAR1A	NP_001265362.1	724	71.6	36	381	0.918072	789
386	SWAP70	NP_055870.2	1104	81.8	69	585	1.40964	783
346	RIPK2	NP_003812.1	349	71.8	35	193	0.46506	753
271	NF2	NP_000259.1	325	67.5	47	182	0.438554	743
144	FLOT1	NP_005794.1	756	88	42	427	1.02892	735
17	AKT1	NP_005154.2	509	69.3	37	298	0.718072	709
57	CD2AP	NP_036252.1	1088	85.6	71	639	1.53976	707
324	PTPN11	NP_002825.3	1007	82.6	52	593	1.42892	705
1	ABAT	NP_065737.2	842	87.2	45	500	1.20482	699
253	MINK1	NP_722549.2	311	53.8	66	200	0.481928	647
18	ALCAM	NP_001230209.1	893	66.4	46	583	1.40482	636
352	S100A8	NP_002955.2	571	98.9	23	377	0.908434	629
47	CASP3	NP_004337.2	419	88	28	277	0.66747	628
285	PAWR	NP_002574.2	514	82.6	29	340	0.819277	627
303	PLEK	NP_002655.2	517	68.8	25	350	0.843373	613
250	METAP1	NP_055958.2	569	80.3	30	386	0.93012	612
245	MAPK14	NP_620581.1	520	81.6	28	360	0.86747	599
91	CSK	NP_001120662.1	636	82	38	450	1.08434	587
242	MALT1	NP_006776.1	206	51.5	34	143	0.344578	586
327	PTPN6	NP_536858.1	811	84.9	46	595	1.43373	566
367	SERPINF2	NP_000925.2	669	50.7	30	491	1.18313	565
316	PRKCD	NP_001303256.1	919	75.4	58	676	1.62892	564
188	IGFBP2	NP_000588.2	434	72.2	20	325	0.783133	554
44	BSG	NP_001719.2	245	36.6	12	178	0.428916	553
26	AP3B1	NP_003655.3	1410	66.1	80	1094	2.63614	535
80	CELSR1	NP_055061.1	471	35.8	83	373	0.898795	524
8	ADA	NP_000013.2	458	94.2	39	363	0.874699	524
95	CTNNB1	NP_001895.1	978	79.2	52	781	1.88193	520
145	FLOT2	NP_004466.2	521	75.9	38	428	1.03133	505
36	BAIAP2	NP_006331.1	663	87.5	51	552	1.33012	498
300	PKP3	NP_009114.1	955	80.6	68	797	1.92048	497
331	PTPRS	NP_570924.2	222	39.2	52	185	0.445783	496
189	IL18	NP_001553.1	350	84.9	16	299	0.720482	493
354	SART1	NP_005137.1	944	69.6	69	800	1.92771	490
97	CTSG	NP_001902.1	301	70.5	23	255	0.614458	490
264	NCKAP1L	NP_005328.2	534	48.4	54	454	1.09398	488
218	JAK1	NP_001308784.1	432	67.3	69	372	0.896386	482
132	F11R	NP_058642.1	355	53.5	16	314	0.756627	482
270	NEXN	NP_653174.3	781	62.8	63	675	1.62651	480
348	ROCK1	NP_005397.1	1544	76	136	1354	3.26265	473
174	HLA-DRA	NP_061984.2	284	44.4	12	254	0.612048	464
282	PALLD	NP_001159581.1	1543	75.9	60	1383	3.33253	463
315	PRKCA	NP_002728.1	252	57.7	42	228	0.549398	455
394	TJP2	NP_004808.2	1296	74.7	97	1190	2.86747	452
340	RELA	NP_068810.3	597	51.1	33	551	1.32771	450
192	IL4I1	NP_001244946.1	614	58.2	34	567	1.36627	449
387	SYK	NP_003168.2	685	84.4	48	635	1.53012	448
156	GOLPH3	NP_071413.1	509	67.7	24	480	1.15663	440
139	FERMT3	NP_848537.1	706	75.7	52	667	1.60723	439
398	TLN2	NP_055874.2	2672	84.6	215	2542	6.1253	436
263	NCK2	NP_003572.2	389	73.9	28	380	0.915663	425
212	ITGB1	NP_596867.1	810	62.2	47	798	1.92289	421
298	PKP2	NP_001005242.2	873	73.5	61	881	2.12289	411
385	STXBP3	NP_009200.2	581	76.1	46	592	1.42651	407
133	FADD	NP_003815.1	202	74.5	12	208	0.501205	403
37	BAIAP2L1	NP_061330.2	495	83.1	43	511	1.23133	402
210	ITGAV	NP_002201.1	1004	62.7	69	1048	2.5253	398
391	TFRC	NP_003225.2	726	62.5	48	760	1.83133	396
141	FGL2	NP_006673.1	410	51.9	30	439	1.05783	388
213	ITGB2	NP_000202.3	711	70.3	46	769	1.85301	384
27	AP3D1	NP_001248755.1	1058	58.2	75	1153	2.77831	381
251	METTL3	NP_062826.2	483	79.1	47	531	1.27952	377
160	GTPBP4	NP_036473.2	574	68.6	53	634	1.52771	376
49	CBFB	NP_074036.1	326	89.8	27	381	0.918072	363
368	SHC1	NP_892113.4	504	75.8	37	583	1.40482	359
383	STK10	NP_005981.3	820	63.6	68	968	2.33253	352
45	CADM1	NP_001287972.1	143	42	15	168	0.404819	351
183	ICAM1	NP_000192.2	445	58.4	28	532	1.28193	347
345	RIC8A	NP_001273063.1	483	70.8	35	580	1.39759	346
33	ATP2C1	NP_001186109.1	477	51.5	42	579	1.39518	342
384	STXBP1	NP_001027392.1	488	70.7	44	594	1.43133	341
25	ANXA9	NP_003559.2	281	76.2	22	345	0.831325	338
325	PTPN2	NP_002819.2	198	53.7	23	233	0.561446	337
329	PTPRF	NP_002831.2	1539	70.6	109	1907	4.59518	335
380	SRC	NP_005408.1	426	80.2	34	536	1.29157	330
19	ALOX5	NP_000689.1	457	59.3	38	591	1.4241	321
233	LGALS9	NP_033665.1	270	43	15	355	0.855422	316
103	DHPS	NP_001921.1	280	86.4	22	369	0.889157	315
127	ERBB2	NP_004439.2	922	64.3	66	1255	3.0241	305
252	MIA3	NP_001310991.1	1381	63.7	125	1907	4.59518	301
326	PTPN23	NP_056281.1	1183	57.8	94	1636	3.94217	300
365	SERPINB8	NP_002631.3	268	61.2	26	374	0.901205	297
73	CD9	NP_001760.1	250	28.5	10	364	0.877108	283
366	SERPINE2	NP_001130002.1	270	62.3	26	398	0.959036	282
	CDH1					882	2.1253	281
281	PAK4	NP_001014831.1	457	64.9	33	674	1.6241	281
108	DMTN	NP_001310311.1	274	72.3	33	405	0.975904	281
411	VEZT	NP_060069.3	129	41.5	26	192	0.462651	277
114	DSC2	NP_077740.1	593	64.7	47	901	2.17108	273
204	ITGA6	NP_000201.2	740	65.7	63	1130	2.72289	272
357	SCRIB	NP_874365.3	1057	67.6	91	1630	3.92771	269
294	PIK3CB	NP_006210.1	340	59.6	54	540	1.3012	268
306	PLXNB2	NP_036533.2	1184	63.2	96	1838	4.42892	267
328	PTPRC	NP_002829.3	831	47.6	65	1306	3.14699	264
201	ITGA3	NP_002195.1	247	29.5	30	385	0.927711	264
71	CD81	NP_004347.1	117	25	3	183	0.440964	261
62	CD44	NP_000601.3	462	20.8	20	742	1.78795	258
405	TYK2	NP_003322.3	170	42.2	38	267	0.643373	258
215	ITGB5	NP_002204.2	491	64	42	799	1.9253	255
121	ELMO2	NP_573403.1	442	56.3	39	720	1.73494	255
211	ITGAX	NP_001273304.1	319	48.3	48	522	1.25783	254
254	MMRN1	NP_031377.2	234	48.4	48	391	0.942169	247
86	CLSTN1	NP_055759.3	576	48.1	45	981	2.36386	244
375	SOX13	NP_005677.2	128	42.1	21	217	0.522892	243
402	TNXB	NP_061978.6	2479	56.2	229	4244	10.2265	242
193	IL6ST	NP_002175.2	231	45.8	34	392	0.944578	239
117	DUSP3	NP_004081.1	221	80.5	12	380	0.915663	239
150	FOXO3	NP_963853.1	178	51.7	22	304	0.73253	239
235	LILRB4	NP_001265357.2	53	58.7	19	91	0.219277	237
358	SDC4	NP_002990.2	109	29.7	6	177	0.426506	234
416	YES1	NP_005424.1	186	64.2	32	330	0.795181	229
337	RARA	NP_000955.1	110	46.7	15	198	0.477108	228
338	RASAL3	NP_075055.1	322	51.8	50	595	1.43373	227
159	GPNMB	NP_001005340.1	189	24.4	13	345	0.831325	226
408	VCAM1	NP_001069.1	400	67.2	41	739	1.78072	225
11	ADD2	NP_001171983.1	387	76.1	44	726	1.7494	221
291	PECAM1	NP_000433.4	389	54.7	36	738	1.77831	219
248	MBP	NP_001020272.1	175	73	21	326	0.785542	218
202	ITGA4	NP_000876.3	142	26.2	23	258	0.621687	216
417	YTHDF2	NP_001166599.1	477	52.1	32	919	2.21446	215
153	GLMN	NP_444504.1	294	63.2	35	574	1.38313	213
196	ITCH	NP_001244066.1	454	53.7	51	903	2.1759	209
419	ZBTB1	NP_001116801.1	126	36.8	26	252	0.607229	206
359	SELL	NP_000646.2	118	18.4	8	236	0.568675	206
277	NT5E	NP_002517.1	294	56.2	29	594	1.43133	205
420	ZBTB7B	NP_001243384.1	215	54.3	20	443	1.06747	200
198	ITGA11	NP_001004439.1	201	37.6	39	415	1	198
311	PPM1F	NP_055449.1	534	86.7	40	1127	2.71566	197
382	STAT5B	NP_036580.2	216	68.3	53	453	1.09157	197
407	VAV1	NP_005419.2	399	56.3	51	845	2.03614	196
129	ETS1	NP_005229.1	88	40.8	12	184	0.443373	196
209	ITGAM	NP_001139280.1	540	50	57	1152	2.7759	195
203	ITGA5	NP_002196.4	260	46.8	29	558	1.34458	193
301	PKP4	NP_003619.2	548	66.2	63	1192	2.87229	191
228	LAMA5	NP_005551.3	1689	57.9	164	3695	8.90361	190
154	GNAS	NP_536350.2	474	30.9	30	1037	2.4988	190
415	WNK1	NP_001171914.1	1081	32.8	80	2382	5.73976	188
123	EMILIN2	NP_114437.2	471	56.5	53	1053	2.53735	186
395	TJP3	NP_001254490.1	401	68.2	52	919	2.21446	181
418	ZAP70	NP_001070.2	258	76	43	619	1.49157	173
74	CD93	NP_036204.2	225	45.5	21	538	1.29639	173
261	NCAM2	NP_004531.2	166	44.5	32	390	0.939759	173
199	ITGA2	NP_002194.2	479	51.5	45	1181	2.84578	168
269	NEO1	NP_002490.2	215	36.9	37	539	1.2988	166
304	PLEKHA7	NP_001316559.1	436	65.4	77	1121	2.7012	161
38	BCL10	NP_001307644.1	189	79.2	15	491	1.18313	160
93	CSTA	NP_005204.1	207	98.9	15	543	1.30843	157
286	PCDH1	NP_115796.2	307	40.3	36	817	1.96867	156
279	OBSL1	NP_056126.1	255	32.8	47	672	1.61928	156
112	DOCK8	NP_982272.2	786	49.4	102	2099	5.05783	155
284	PARVA	NP_060692.2	432	54.1	27	1154	2.78072	155
124	EPB41L5	NP_065960.2	294	54.4	32	819	1.97349	152
423	ZMIZ1	NP_065071.1	316	30.3	30	875	2.10843	151
152	GATA3	NP_001002295.1	213	35.5	17	590	1.42169	149
148	FNDC3A	NP_001073141.1	425	51.5	48	1198	2.88675	147
48	CAV1	NP_001744.2	237	45.5	11	668	1.60964	147
63	CD46	NP_758869.1	226	26.5	13	636	1.53253	147
401	TNIP1	NP_001239319.1	226	57.7	36	652	1.57108	143
79	CEBPB	NP_005185.2	188	68.6	18	543	1.30843	142
169	HLA-DPB1	NP_002112.3	134	43	12	385	0.927711	142
216	ITPKB	NP_002212.3	319	61.6	47	946	2.27952	140
278	OBSCN	NP_001258152.2	90	6.4	47	263	0.633735	140
13	AFDN	NP_001193937.1	63	75.9	132	184	0.443373	140
265	NECTIN1	NP_002846.3	113	41.9	17	335	0.807229	139
52	CBLL1	NP_079090.2	189	42.3	17	572	1.37831	137
322	PSEN1	NP_000012.1	46	27.6	8	137	0.33012	136
237	LIMS2	NP_001154875.1	97	75.3	30	291	0.701205	135
276	NRCAM	NP_001032209.1	145	38.8	35	442	1.06506	134
197	ITGA1	NP_852478.1	337	35.8	41	1070	2.57831	132
403	TRAF6	NP_004611.1	320	79.8	33	1011	2.43614	132
43	BLOC1S4	NP_060836.1	127	64.5	10	398	0.959036	132
272	NFAT5	NP_619727.2	119	26.6	27	372	0.896386	132
10	ADAM9	NP_003807.1	300	48.7	34	962	2.31807	130
53	CCDC88B	NP_115627.6	156	33.6	48	504	1.21446	127
107	DLG5	NP_004738.3	579	53.1	95	1919	4.6241	125
113	DPP4	NP_001926.2	68	28.1	20	223	0.537349	125
334	RAB10	NP_057215.3	312	89.5	25	1067	2.57108	123
424	ZNF703	NP_079345.1	212	53.7	25	712	1.71566	123
126	EPHB3	NP_004434.2	293	54.1	41	998	2.40482	122
422	ZC3H8	NP_115883.2	95	60.4	16	322	0.775904	121
363	SEMA4D	NP_006369.3	81	27.4	20	275	0.662651	121
81	CELSR2	NP_001399.1	304	37.2	79	1060	2.55422	120
66	CD55	NP_001287831.1	333	62.8	25	1179	2.84096	119
222	KIFAP3	NP_055785.2	226	46.2	35	792	1.90843	118
273	NKAP	NP_078804.2	98	40.9	12	341	0.821687	118
332	PVR	NP_006496.4	72	15.1	7	253	0.609639	116
287	PDE5A	NP_001074.2	318	49.3	45	1163	2.80241	114
99	CYFIP2	NP_055191.2	217	57.7	72	787	1.89639	114
87	CLSTN3	NP_055533.2	99	35.2	25	358	0.862651	114
102	DENND6A	NP_689891.1	166	56.2	27	608	1.46506	113
393	TGFB2	NP_003229.1	78	43.9	17	280	0.674699	113
238	LOXL3	NP_115992.1	85	39.1	21	310	0.746988	111
312	PPP1CA	NP_002699.1	182	91.5	33	673	1.62169	110
23	ANXA2	NP_001002858.1	89	91.8	72	339	0.816867	109
2	ABL1	NP_009297.2	288	57	53	1130	2.72289	106
376	SOX4	NP_003098.1	67	42.1	15	260	0.626506	105
77	CDC42EP1	NP_689449.1	233	64.4	22	918	2.21205	104
100	CYP1B1	NP_000095.2	206	49.5	28	824	1.98554	104
308	PODXL	NP_001018121.1	260	27.7	16	1049	2.52771	103
414	VSIG4	NP_009199.1	93	40.3	12	365	0.879518	103
138	FER	NP_005237.2	202	53	38	822	1.98072	102
190	IL1RAP	NP_001161403.1	79	21.1	13	323	0.778313	100
302	PLAUR	NP_002650.1	112	53.7	12	462	1.11325	99
142	FIBP	NP_942600.1	248	61.8	24	1051	2.53253	98
178	HLA-E	NP_005507.3	98	56.7	20	415	1	98
118	EFNB1	NP_004420.1	62	43	13	254	0.612048	98
106	DLG3	NP_065781.1	307	56.4	33	1332	3.20964	97
362	SEMA4C	NP_060259.4	94	36.2	24	399	0.961446	97
293	PIK3CA	NP_006209.2	236	56.3	47	1068	2.57349	92
336	RAP2B	NP_002877.2	115	75.9	16	517	1.24578	91
7	ACVR1	NP_001096.1	31	25.3	10	145	0.349398	89
400	TNFAIP8L2	NP_078851.2	87	61.4	9	403	0.971084	88
72	CD84	NP_003865.1	41	43.5	11	193	0.46506	88
378	SPINT2	NP_066925.1	125	45.6	10	592	1.42651	87
335	RAC2	NP_002863.1	128	66.1	13	622	1.4988	85
167	HLA-DMB	NP_002109.2	89	57	9	441	1.06265	83
321	PRNP	NP_000302.1	71	22.9	6	351	0.845783	83
241	MAD2L2	NP_006332.3	42	40.2	8	211	0.508434	83
120	ELANE	NP_001963.1	166	72.2	12	837	2.01687	82
54	CCL5	NP_002976.2	52	39.5	4	266	0.640964	81
296	PIP5K1C	NP_001287778.1	236	42.7	27	1228	2.95904	79
266	NECTIN2	NP_001036189.1	224	51.4	20	1170	2.81928	79
404	TWSG1	NP_065699.1	67	39	6	333	0.80241	79
64	CD47	NP_001768.1	78	13.9	6	414	0.99759	78
392	TGFB1	NP_000651.3	163	60.5	17	858	2.06747	77
247	MAPK7	NP_002740.2	122	35.2	24	649	1.56386	77
244	MAP3K8	NP_001231063.1	49	45.3	14	266	0.640964	75
119	EFNB2	NP_004084.1	63	36	10	346	0.833735	74
275	NPTN	NP_036560.1	127	24.1	12	713	1.71807	73
421	ZC3H12A	NP_001310479.1	83	50	22	458	1.10361	73
381	SRF	NP_003122.1	73	19.6	10	417	1.00482	72
75	CD99	NP_001308297.1	32	73.3	7	185	0.445783	72
163	HES1	NP_005515.1	76	36	10	432	1.04096	71
355	SASH3	NP_061863.1	219	80.5	17	1278	3.07952	70
249	MDK	NP_001257479.1	202	62.9	13	1188	2.86265	70
137	FCHO1	NP_001154829.1	33	29.1	17	195	0.46988	70
59	CD34	NP_001020280.1	132	29	12	779	1.87711	69
191	IL1RN	NP_000568.1	100	79.2	10	595	1.43373	69
412	VMP1	NP_001316324.1	60	17.6	5	354	0.853012	69
200	ITGA2B	NP_000410.2	129	38.5	30	788	1.8988	68
135	FBLIM1	NP_060026.2	471	63.5	28	3014	7.26265	65
390	TENM4	NP_001092286.2	47	16.2	29	301	0.725301	63
67	CD58	NP_001770.1	35	16.8	5	232	0.559036	63
295	PIK3CG	NP_001269355.1	123	36.6	36	816	1.96627	62
349	RUNX1	NP_001745.2	215	52.5	23	1461	3.52048	61
170	HLA-DQA1	NP_002113.2	60	21.5	6	406	0.978313	61
41	BCL6	NP_001124317.1	55	19.8	14	365	0.879518	61
84	CLDN7	NP_001171951.1	31	30.8	3	211	0.508434	61
280	PAG1	NP_060910.3	74	46.9	12	508	1.2241	60
111	DNAJB6	NP_490647.1	171	55.2	21	1187	2.86024	59
309	PPIA	NP_001287910.1	68	99	21	474	1.14217	59
161	HAVCR2	NP_116171.3	46	43.8	7	322	0.775904	59
136	FCGR2B	NP_003992.3	83	47.4	9	599	1.44337	58
184	ICAM2	NP_000864.2	80	33.4	9	570	1.37349	58
339	RC3H2	NP_001094058.1	52	33.5	28	359	0.86506	58
373	SOCS6	NP_004223.2	35	35.1	12	250	0.60241	58
35	BAD	NP_116784.1	142	83.3	12	1032	2.48675	57
205	ITGA7	NP_002197.2	255	50.8	46	1896	4.56867	56
369	SIGLEC1	NP_075556.1	160	37.2	46	1154	2.78072	56
128	ESAM	NP_620411.2	52	52.5	16	390	0.939759	55
214	ITGB3	NP_000203.2	129	44.2	27	1039	2.50361	52
40	BCL2	NP_000624.2	30	33.8	6	239	0.575904	52
109	DNAJA3	NP_001128582.1	23	60.4	24	191	0.460241	50
223	KIFC3	NP_001305639.1	54	33.7	19	448	1.07952	49
342	RHOA	NP_001655.1	41	85.4	20	345	0.831325	49
360	SELP	NP_002996.2	58	22	16	495	1.19277	48
60	CD3E	NP_000724.1	24	36.7	7	207	0.498795	48
208	ITGAL	NP_002200.2	222	37.3	35	1948	4.69398	47
30	ARG1	NP_000036.2	94	59	20	833	2.00723	47
186	IDO1	NP_002155.1	85	51.1	16	753	1.81446	47
288	PDGFRA	NP_006197.1	48	18.3	15	415	1	47
347	ROBO1	NP_002932.1	149	31	42	1304	3.14217	46
318	PRKCZ	NP_002735.3	124	38.3	17	1102	2.65542	46
51	CBLB	NP_001308717.1	110	44	36	982	2.36627	46
55	CBLB	NP_065139.2	48	29.2	9	437	1.05301	46
89	COL8A2	NP_005193.1	59	35.1	16	547	1.31807	45
12	ADGRL1	NP_055736.2	34	21	19	311	0.749398	45
46	CARD11	NP_001311210.1	157	48.6	49	1476	3.55663	44
371	SKAP1	NP_003717.3	50	31.4	10	467	1.1253	44
31	ARVCF	NP_001661.1	301	54.4	48	2923	7.04337	43
82	CERCAM	NP_057258.3	99	36.9	18	956	2.30361	43
42	BLK	NP_001706.2	40	10	4	400	0.963855	42
217	JAG1	NP_000205.1	46	22.6	21	467	1.1253	41
341	RGCC	NP_054778.2	45	52.5	5	448	1.07952	41
224	KIT	NP_000213.1	95	31.3	31	976	2.35181	40
229	LCK	NP_005347.3	49	55.7	21	509	1.22651	40
58	CD300A	NP_009192.2	29	20.4	5	299	0.720482	40
182	HSPH1	NP_006635.2	160	86.2	77	1709	4.11807	39
61	CD4	NP_000607.1	81	32.5	13	862	2.07711	39
260	MYOT	NP_006781.1	47	56.4	25	498	1.2	39
69	CD74	NP_001020330.1	27	40.2	17	296	0.713253	38
370	SIRPA	NP_542970.1	154	49.6	17	1651	3.97831	37
20	AMBRA1	NP_001254711.1	115	36.1	34	1298	3.12771	37
323	PTK2	NP_722560.1	94	67.8	66	1052	2.53494	37
56	CD2	NP_001315538.1	70	24.9	10	766	1.84578	37
172	HLA-DQB1	NP_001230891.1	23	41.3	10	261	0.628916	37
330	PTPRM	NP_001098714.1	125	36	33	1452	3.4988	36
158	GPAM	NP_065969.3	71	29.3	18	828	1.99518	36
78	CEACAM1	NP_001703.2	45	11.9	6	526	1.26747	36
116	DUSP22	NP_001273484.1	62	41.9	9	733	1.76627	35
185	ICAM3	NP_002153.2	59	28.5	13	703	1.69398	35
16	AKNA	NP_001304879.1	113	30.5	32	1439	3.46747	33
98	CXADR	NP_001329.1	91	44.3	14	1132	2.72771	33
379	SPN	NP_001025459.1	40	27.2	8	505	1.21687	33
166	HLA-DMA	NP_006111.2	21	13	2	261	0.628916	33
406	UBASH3B	NP_116262.2	120	52.5	29	1531	3.68916	32
268	NEGR1	NP_776169.2	59	37.8	11	761	1.83373	32
65	CD5	NP_055022.2	57	41	14	706	1.7012	32
377	SPI1	NP_001074016.1	21	10.7	3	270	0.650602	32
317	PRKCQ	NP_006248.1	38	27.1	19	513	1.23614	31
68	CD6	NP_006716.3	19	14	7	263	0.633735	30
361	SEMA4A	NP_071762.2	59	33.1	19	830	2	29
83	CITED2	NP_006070.2	19	35.1	5	270	0.650602	29
164	HLA-A	NP_001229687.1	54	69	34	833	2.00723	27
21	ANK3	NP_066267.2	44	31.5	128	671	1.61687	27
410	VEGFA	NP_001273973.1	35	30	5	535	1.28916	27
149	FOXJ1	NP_001445.2	27	5.4	3	421	1.01446	27
101	DCHS1	NP_003728.1	198	28.5	56	3298	7.94699	25
259	MYO10	NP_036466.2	123	23.3	40	2058	4.95904	25
297	PKD1	NP_001009944.2	31	5.8	13	509	1.22651	25
122	EMB	NP_940851.1	20	36.6	10	327	0.787952	25
104	DLG1	NP_001191315.1	19	77	55	315	0.759036	25
356	SCARF2	NP_699165.3	50	21.6	15	871	2.0988	24
171	HLA-DQA2	NP_064440.1	15	14.1	4	255	0.614458	24
230	LEF1	NP_057353.1	22	26.3	11	399	0.961446	23
413	VNN1	NP_004657.2	38	29	11	706	1.7012	22
207	ITGAE	NP_002199.3	34	11.5	7	629	1.51566	22
32	ASTN2	NP_054729.3	25	2.8	4	504	1.21446	21
225	KLF4	NP_001300981.1	23	39.9	11	480	1.15663	20
175	HLA-DRB1	NP_001230894.1	52	58.2	13	1124	2.70843	19
344	RHOH	NP_001265297.1	23	46.5	6	513	1.23614	19
274	NOTCH1	NP_060087.3	110	19.6	35	2555	6.15663	18
292	PIEZO1	NP_001136336.2	109	13.8	31	2521	6.0747	18
220	JAK3	NP_000206.2	52	23.9	18	1191	2.86988	18
177	HLA-DRB5	NP_002116.2	48	58.6	13	1089	2.6241	18
134	FAT4	NP_001278232.1	26	6.5	17	597	1.43855	18
256	MYADM	NP_612382.1	46	18.3	4	1218	2.93494	16
130	EXT1	NP_000118.2	28	13.6	10	746	1.79759	16
140	FGFRL1	NP_001004356.1	25	13.8	7	652	1.57108	16
319	PRKG1	NP_001091982.1	44	63.3	48	1181	2.84578	15
187	IGF1	NP_001104753.1	33	37.3	5	889	2.14217	15
168	HLA-DPA1	NP_001229453.1	66	20.3	5	1824	4.39518	14
305	PLPP3	NP_003704.3	34	20.5	5	1179	2.84096	12
151	FSTL3	NP_005851.1	19	30.4	5	668	1.60964	12
372	SLC7A1	NP_003036.1	34	10	6	1474	3.55181	10
227	L1CAM	NP_000416.1	28	14.2	15	1257	3.02892	9
374	SOX12	NP_008874.2	19	12	6	904	2.17831	9
157	GP1BA	NP_000164.5	25	13.4	7	1339	3.22651	8
350	RUNX3	NP_001307601.1	47	35.6	13	2769	6.67229	7
9	ADAM8	NP_001100.3	13	10.3	7	824	1.98554	7
240	LRP6	NP_002327.2	22	10.4	11	1613	3.88675	6
219	JAK2	NP_001309123.1	90	40.8	33	7968	19.2	5
243	MAP2K5	NP_660143.1	44	38.8	13	4377	10.547	4
389	TENM1	NP_001156750.1	28	14.3	23	2725	6.56627	4
388	SYNJ2BP	NP_060843.2	31	85.5	8	4303	10.3687	3
234	LILRB2	NP_005865.3	26	36.1	15	4981	12.0024	2
Breast tumor proteomics (mass spec data). PMID: 33212010 (Cell, 2020)

## Sheet: 3. TNBC MDA-MB-231
Proteins	Uniprot_Accession	Protein_Description.x	Unique_Peptides	PSMs	Entry.Name	Entry	Protein.names	Gene.Names	Gene.Names..synonym.	Gene.Names..ordered.locus.	ID	Protein_Description.y	length	Len_rel_to_med	PSM_normalized
ACTB	P60709	Actin, cytoplasmic 1 OS=Homo sapiens GN=ACTB PE=1 SV=1	8	2336	ACTB_HUMAN	P60709	Actin, cytoplasmic 1 (EC 3.6.4.-) (Beta-actin) [Cleaved into: Actin, cytoplasmic 1, N-terminally processed]	ACTB			sp|P60709|ACTB_HUMAN	Actin, cytoplasmic 1	375	0.903614	2585
ANXA2	P07355-2	Isoform 2 of Annexin A2 OS=Homo sapiens GN=ANXA2	37	751	ANXA2_HUMAN	P07355	Annexin A2 (Annexin II) (Annexin-2) (Calpactin I heavy chain) (Calpactin-1 heavy chain) (Chromobindin-8) (Lipocortin II) (Placental anticoagulant protein IV) (PAP-IV) (Protein I) (p36)	ANXA2 ANX2 ANX2L4 CAL1H LPC2D	ANX2 ANX2L4 CAL1H LPC2D		sp|P07355|ANXA2_HUMAN	Annexin A2	339	0.816867	919
HSPD1	P10809	60 kDa heat shock protein, mitochondrial OS=Homo sapiens GN=HSPD1 PE=1 SV=2	53	1067	CH60_HUMAN	P10809	60 kDa heat shock protein, mitochondrial (EC 5.6.1.7) (60 kDa chaperonin) (Chaperonin 60) (CPN60) (Heat shock protein 60) (HSP-60) (Hsp60) (HuCHA60) (Mitochondrial matrix protein P1) (P60 lymphocyte protein)	HSPD1 HSP60	HSP60		sp|P10809|CH60_HUMAN	60 kDa heat shock protein, mitochondrial	573	1.38072	773
LGALS1	P09382	Galectin-1 OS=Homo sapiens GN=LGALS1 PE=1 SV=2	11	227	LEG1_HUMAN	P09382	Galectin-1 (Gal-1) (14 kDa laminin-binding protein) (HLBP14) (14 kDa lectin) (Beta-galactoside-binding lectin L-14-I) (Galaptin) (HBL) (HPL) (Lactose-binding lectin 1) (Lectin galactoside-binding soluble 1) (Putative MAPK-activating protein PM12) (S-Lac lectin 1)	LGALS1			sp|P09382|LEG1_HUMAN	Galectin-1	135	0.325301	698
PPIA	F8WE65	Peptidyl-prolyl cis-trans isomerase OS=Homo sapiens GN=PPIA PE=1 SV=1	6	222	PPIA_HUMAN	P62937	Peptidyl-prolyl cis-trans isomerase A (PPIase A) (EC 5.2.1.8) (Cyclophilin A) (Cyclosporin A-binding protein) (Rotamase A) [Cleaved into: Peptidyl-prolyl cis-trans isomerase A, N-terminally processed]	PPIA CYPA	CYPA		sp|P62937|PPIA_HUMAN	Peptidyl-prolyl cis-trans isomerase A	165	0.39759	558
ACTG1	K7EM38	Actin, cytoplasmic 2, N-terminally processed (Fragment) OS=Homo sapiens GN=ACTG1 PE=1 SV=1	1	431	ACTG_HUMAN	P63261	Actin, cytoplasmic 2 (EC 3.6.4.-) (Gamma-actin) [Cleaved into: Actin, cytoplasmic 2, N-terminally processed]	ACTG1 ACTG	ACTG		sp|P63261|ACTG_HUMAN	Actin, cytoplasmic 2	375	0.903614	477
ANXA1	P04083	Annexin A1 OS=Homo sapiens GN=ANXA1 PE=1 SV=2	28	392	ANXA1_HUMAN	P04083	Annexin A1 (Annexin I) (Annexin-1) (Calpactin II) (Calpactin-2) (Chromobindin-9) (Lipocortin I) (Phospholipase A2 inhibitory protein) (p35) [Cleaved into: Annexin Ac2-26]	ANXA1 ANX1 LPC1	ANX1 LPC1		sp|P04083|ANXA1_HUMAN	Annexin A1	346	0.833735	470
MYL12A	J3QRS3	Myosin regulatory light chain 12A OS=Homo sapiens GN=MYL12A PE=4 SV=1	1	186	ML12A_HUMAN	P19105	Myosin regulatory light chain 12A (Epididymis secretory protein Li 24) (HEL-S-24) (MLC-2B) (Myosin RLC) (Myosin regulatory light chain 2, nonsarcomeric) (Myosin regulatory light chain MRLC3)	MYL12A MLCB MRLC3 RLC	MLCB MRLC3 RLC		sp|P19105|ML12A_HUMAN	Myosin regulatory light chain 12A	171	0.412048	451
RPS3	P23396	40S ribosomal protein S3 OS=Homo sapiens GN=RPS3 PE=1 SV=2	16	255	RS3_HUMAN	P23396	40S ribosomal protein S3 (EC 4.2.99.18) (Small ribosomal subunit protein uS3)	RPS3 OK/SW-cl.26			sp|P23396|RS3_HUMAN	40S ribosomal protein S3	243	0.585542	435
CLIC1	O00299	Chloride intracellular channel protein 1 OS=Homo sapiens GN=CLIC1 PE=1 SV=4	18	245	CLIC1_HUMAN	O00299	Chloride intracellular channel protein 1 (Chloride channel ABP) (Nuclear chloride ion channel 27) (NCC27) (Regulatory nuclear chloride ion channel protein) (hRNCC)	CLIC1 G6 NCC27	G6 NCC27		sp|O00299|CLIC1_HUMAN	Chloride intracellular channel protein 1	241	0.580723	422
KRT18	P05783	Keratin, type I cytoskeletal 18 OS=Homo sapiens GN=KRT18 PE=1 SV=2	33	355	K1C18_HUMAN	P05783	Keratin, type I cytoskeletal 18 (Cell proliferation-inducing gene 46 protein) (Cytokeratin-18) (CK-18) (Keratin-18) (K18)	KRT18 CYK18 PIG46	CYK18		sp|P05783|K1C18_HUMAN	Keratin, type I cytoskeletal 18	430	1.03614	343
MYH9	P35579	Myosin-9 OS=Homo sapiens GN=MYH9 PE=1 SV=4	138	1575	MYH9_HUMAN	P35579	Myosin-9 (Cellular myosin heavy chain, type A) (Myosin heavy chain 9) (Myosin heavy chain, non-muscle IIa) (Non-muscle myosin heavy chain A) (NMMHC-A) (Non-muscle myosin heavy chain IIa) (NMMHC II-a) (NMMHC-IIA)	MYH9			sp|P35579|MYH9_HUMAN	Myosin-9	1960	4.72289	333
S100A11	P31949	Protein S100-A11 OS=Homo sapiens GN=S100A11 PE=1 SV=2	8	65	S10AB_HUMAN	P31949	Protein S100-A11 (Calgizzarin) (Metastatic lymph node gene 70 protein) (MLN 70) (Protein S100-C) (S100 calcium-binding protein A11) [Cleaved into: Protein S100-A11, N-terminally processed]	S100A11 MLN70 S100C	MLN70 S100C		sp|P31949|S10AB_HUMAN	Protein S100-A11	105	0.253012	257
EZR	E7EQR4	Ezrin OS=Homo sapiens GN=EZR PE=1 SV=3	40	357	EZRI_HUMAN	P15311	Ezrin (Cytovillin) (Villin-2) (p81)	EZR VIL2	VIL2		sp|P15311|EZRI_HUMAN	Ezrin	586	1.41205	253
ACTN1	P12814	Alpha-actinin-1 OS=Homo sapiens GN=ACTN1 PE=1 SV=2	38	538	ACTN1_HUMAN	P12814	Alpha-actinin-1 (Alpha-actinin cytoskeletal isoform) (F-actin cross-linking protein) (Non-muscle alpha-actinin-1)	ACTN1			sp|P12814|ACTN1_HUMAN	Alpha-actinin-1	892	2.1494	250
PRDX2	P32119	Peroxiredoxin-2 OS=Homo sapiens GN=PRDX2 PE=1 SV=5	11	118	PRDX2_HUMAN	P32119	Peroxiredoxin-2 (EC 1.11.1.24) (Natural killer cell-enhancing factor B) (NKEF-B) (PRP) (Thiol-specific antioxidant protein) (TSA) (Thioredoxin peroxidase 1) (Thioredoxin-dependent peroxide reductase 1) (Thioredoxin-dependent peroxiredoxin 2)	PRDX2 NKEFB TDPX1	NKEFB TDPX1		sp|P32119|PRDX2_HUMAN	Peroxiredoxin-2	198	0.477108	247
RHOA	P61586	Transforming protein RhoA OS=Homo sapiens GN=RHOA PE=1 SV=1	4	113	RHOA_HUMAN	P61586	Transforming protein RhoA (EC 3.6.5.2) (Rho cDNA clone 12) (h12)	RHOA ARH12 ARHA RHO12	ARH12 ARHA RHO12		sp|P61586|RHOA_HUMAN	Transforming protein RhoA	193	0.46506	243
MYL9	P24844	Myosin regulatory light polypeptide 9 OS=Homo sapiens GN=MYL9 PE=1 SV=4	2	100	MYL9_HUMAN	P24844	Myosin regulatory light polypeptide 9 (20 kDa myosin light chain) (LC20) (MLC-2C) (Myosin RLC) (Myosin regulatory light chain 2, smooth muscle isoform) (Myosin regulatory light chain 9) (Myosin regulatory light chain MRLC1)	MYL9 MLC2 MRLC1 MYRL2	MLC2 MRLC1 MYRL2		sp|P24844|MYL9_HUMAN	Myosin regulatory light polypeptide 9	172	0.414458	241
HSPB1	P04792	Heat shock protein beta-1 OS=Homo sapiens GN=HSPB1 PE=1 SV=2	16	115	HSPB1_HUMAN	P04792	Heat shock protein beta-1 (HspB1) (28 kDa heat shock protein) (Estrogen-regulated 24 kDa protein) (Heat shock 27 kDa protein) (HSP 27) (Stress-responsive protein 27) (SRP27)	HSPB1 HSP27 HSP28	HSP27 HSP28		sp|P04792|HSPB1_HUMAN	Heat shock protein beta-1	205	0.493976	233
SCRIB	Q14160-3	Isoform 3 of Protein scribble homolog OS=Homo sapiens GN=SCRIB	37	66	OSCRI_HUMAN	C0HLS1	SCRIB overlapping open reading frame protein (oSCRIB)	SCRIB			sp|C0HLS1|OSCRI_HUMAN	SCRIB overlapping open reading frame protein	120	0.289157	228
RDX	P35241-5	Isoform 5 of Radixin OS=Homo sapiens GN=RDX	29	276	RADI_HUMAN	P35241	Radixin	RDX			sp|P35241|RADI_HUMAN	Radixin	583	1.40482	196
RAB10	P61026	Ras-related protein Rab-10 OS=Homo sapiens GN=RAB10 PE=1 SV=1	12	90	RAB10_HUMAN	P61026	Ras-related protein Rab-10 (EC 3.6.5.2)	RAB10			sp|P61026|RAB10_HUMAN	Ras-related protein Rab-10	200	0.481928	187
HMGB1	P09429	High mobility group protein B1 OS=Homo sapiens GN=HMGB1 PE=1 SV=3	8	87	HMGB1_HUMAN	P09429	High mobility group protein B1 (High mobility group protein 1) (HMG-1)	HMGB1 HMG1	HMG1		sp|P09429|HMGB1_HUMAN	High mobility group protein B1	215	0.518072	168
VCL	P18206	Vinculin OS=Homo sapiens GN=VCL PE=1 SV=4	84	442	VINC_HUMAN	P18206	Vinculin (Metavinculin) (MV)	VCL			sp|P18206|VINC_HUMAN	Vinculin	1134	2.73253	162
CAV1	Q03135	Caveolin-1 OS=Homo sapiens GN=CAV1 PE=1 SV=4	12	68	CAV1_HUMAN	Q03135	Caveolin-1	CAV1 CAV	CAV		sp|Q03135|CAV1_HUMAN	Caveolin-1	178	0.428916	159
FLNA	P21333	Filamin-A OS=Homo sapiens GN=FLNA PE=1 SV=4	119	1007	FLNA_HUMAN	P21333	Filamin-A (FLN-A) (Actin-binding protein 280) (ABP-280) (Alpha-filamin) (Endothelial actin-binding protein) (Filamin-1) (Non-muscle filamin)	FLNA FLN FLN1	FLN FLN1		sp|P21333|FLNA_HUMAN	Filamin-A	2647	6.37831	158
TLN1	Q9Y490	Talin-1 OS=Homo sapiens GN=TLN1 PE=1 SV=3	131	854	TLN1_HUMAN	Q9Y490	Talin-1	TLN1 KIAA1027 TLN	KIAA1027 TLN		sp|Q9Y490|TLN1_HUMAN	Talin-1	2541	6.12289	139
HLA-A	P30453	HLA class I histocompatibility antigen, A-34 alpha chain OS=Homo sapiens GN=HLA-A PE=1 SV=1	1	121	HLAA_HUMAN	P04439	HLA class I histocompatibility antigen, A alpha chain (Human leukocyte antigen A) (HLA-A)	HLA-A HLAA	HLAA		sp|P04439|HLAA_HUMAN	HLA class I histocompatibility antigen, A alpha chain	365	0.879518	138
TFRC	P02786	Transferrin receptor protein 1 OS=Homo sapiens GN=TFRC PE=1 SV=2	38	249	TFR1_HUMAN	P02786	Transferrin receptor protein 1 (TR) (TfR) (TfR1) (Trfr) (T9) (p90) (CD antigen CD71) [Cleaved into: Transferrin receptor protein 1, serum form (sTfR)]	TFRC			sp|P02786|TFR1_HUMAN	Transferrin receptor protein 1	760	1.83133	136
PPP1CA	P62136	Serine/threonine-protein phosphatase PP1-alpha catalytic subunit OS=Homo sapiens GN=PPP1CA PE=1 SV=1	4	97	PP1A_HUMAN	P62136	Serine/threonine-protein phosphatase PP1-alpha catalytic subunit (PP-1A) (EC 3.1.3.16)	PPP1CA PPP1A	PPP1A		sp|P62136|PP1A_HUMAN	Serine/threonine-protein phosphatase PP1-alpha catalytic subunit	330	0.795181	122
CNN3	Q15417	Calponin-3 OS=Homo sapiens GN=CNN3 PE=1 SV=1	16	96	CNN3_HUMAN	Q15417	Calponin-3 (Calponin, acidic isoform)	CNN3			sp|Q15417|CNN3_HUMAN	Calponin-3	329	0.792771	121
RAC2	P15153	Ras-related C3 botulinum toxin substrate 2 OS=Homo sapiens GN=RAC2 PE=1 SV=1	3	52	RAC2_HUMAN	P15153	Ras-related C3 botulinum toxin substrate 2 (GX) (Small G protein) (p21-Rac2)	RAC2			sp|P15153|RAC2_HUMAN	Ras-related C3 botulinum toxin substrate 2	192	0.462651	112
PNP	P00491	Purine nucleoside phosphorylase OS=Homo sapiens GN=PNP PE=1 SV=2	18	67	PNPH_HUMAN	P00491	Purine nucleoside phosphorylase (PNP) (EC 2.4.2.1) (Inosine phosphorylase) (Inosine-guanosine phosphorylase)	PNP NP	NP		sp|P00491|PNPH_HUMAN	Purine nucleoside phosphorylase	289	0.696386	96
PRNP	P04156	Major prion protein OS=Homo sapiens GN=PRNP PE=1 SV=1	4	16	APRIO_HUMAN	F7VJQ1	Alternative prion protein (AltPrP)	PRNP ALTPRP PRIP PRP	ALTPRP PRIP PRP		sp|F7VJQ1|APRIO_HUMAN	Alternative prion protein	73	0.175904	91
CSRP1	P21291	Cysteine and glycine-rich protein 1 OS=Homo sapiens GN=CSRP1 PE=1 SV=3	10	42	CSRP1_HUMAN	P21291	Cysteine and glycine-rich protein 1 (Cysteine-rich protein 1) (CRP) (CRP1) (Epididymis luminal protein 141) (HEL-141)	CSRP1 CSRP CYRP	CSRP CYRP		sp|P21291|CSRP1_HUMAN	Cysteine and glycine-rich protein 1	193	0.46506	90
HSPH1	Q92598	Heat shock protein 105 kDa OS=Homo sapiens GN=HSPH1 PE=1 SV=1	43	185	HS105_HUMAN	Q92598	Heat shock protein 105 kDa (Antigen NY-CO-25) (Heat shock 110 kDa protein)	HSPH1 HSP105 HSP110 KIAA0201	HSP105 HSP110 KIAA0201		sp|Q92598|HS105_HUMAN	Heat shock protein 105 kDa	858	2.06747	89
BSG	P35613	Basigin OS=Homo sapiens GN=BSG PE=1 SV=2	12	75	BASI_HUMAN	P35613	Basigin (5F7) (Collagenase stimulatory factor) (Extracellular matrix metalloproteinase inducer) (EMMPRIN) (Hepatoma-associated antigen) (HAb18G) (Leukocyte activation antigen M6) (OK blood group antigen) (Tumor cell-derived collagenase stimulatory factor) (TCSF) (CD antigen CD147)	BSG UNQ6505/PRO21383			sp|P35613|BASI_HUMAN	Basigin	385	0.927711	81
ITGB1	P05556	Integrin beta-1 OS=Homo sapiens GN=ITGB1 PE=1 SV=2	27	148	ITB1_HUMAN	P05556	Integrin beta-1 (Fibronectin receptor subunit beta) (Glycoprotein IIa) (GPIIA) (VLA-4 subunit beta) (CD antigen CD29)	ITGB1 FNRB MDF2 MSK12	FNRB MDF2 MSK12		sp|P05556|ITB1_HUMAN	Integrin beta-1	798	1.92289	77
NT5E	P21589	5'-nucleotidase OS=Homo sapiens GN=NT5E PE=1 SV=1	21	101	5NTD_HUMAN	P21589	5'-nucleotidase (5'-NT) (EC 3.1.3.5) (Ecto-5'-nucleotidase) (CD antigen CD73)	NT5E NT5 NTE	NT5 NTE		sp|P21589|5NTD_HUMAN	5'-nucleotidase	574	1.38313	73
TMOD3	Q9NYL9	Tropomodulin-3 OS=Homo sapiens GN=TMOD3 PE=1 SV=1	20	59	TMOD3_HUMAN	Q9NYL9	Tropomodulin-3 (Ubiquitous tropomodulin) (U-Tmod)	TMOD3			sp|Q9NYL9|TMOD3_HUMAN	Tropomodulin-3	352	0.848193	70
FLOT1	O75955	Flotillin-1 OS=Homo sapiens GN=FLOT1 PE=1 SV=3	22	65	FLOT1_HUMAN	O75955	Flotillin-1	FLOT1			sp|O75955|FLOT1_HUMAN	Flotillin-1	427	1.02892	63
PDLIM1	O00151	PDZ and LIM domain protein 1 OS=Homo sapiens GN=PDLIM1 PE=1 SV=4	15	50	PDLI1_HUMAN	O00151	PDZ and LIM domain protein 1 (C-terminal LIM domain protein 1) (Elfin) (LIM domain protein CLP-36)	PDLIM1 CLIM1 CLP36	CLIM1 CLP36		sp|O00151|PDLI1_HUMAN	PDZ and LIM domain protein 1	329	0.792771	63
PTPN11	Q06124	Tyrosine-protein phosphatase non-receptor type 11 OS=Homo sapiens GN=PTPN11 PE=1 SV=2	31	87	PTN11_HUMAN	Q06124	Tyrosine-protein phosphatase non-receptor type 11 (EC 3.1.3.48) (Protein-tyrosine phosphatase 1D) (PTP-1D) (Protein-tyrosine phosphatase 2C) (PTP-2C) (SH-PTP2) (SHP-2) (Shp2) (SH-PTP3)	PTPN11 PTP2C SHPTP2	PTP2C SHPTP2		sp|Q06124|PTN11_HUMAN	Tyrosine-protein phosphatase non-receptor type 11	593	1.42892	61
ALCAM	Q13740-2	Isoform 2 of CD166 antigen OS=Homo sapiens GN=ALCAM	24	78	CD166_HUMAN	Q13740	CD166 antigen (Activated leukocyte cell adhesion molecule) (CD antigen CD166)	ALCAM MEMD	MEMD		sp|Q13740|CD166_HUMAN	CD166 antigen	583	1.40482	56
B2M	H0YL18	Beta-2-microglobulin form pI 5.3 OS=Homo sapiens GN=B2M PE=1 SV=1	3	16	B2MG_HUMAN	P61769	Beta-2-microglobulin [Cleaved into: Beta-2-microglobulin form pI 5.3]	B2M CDABP0092 HDCMA22P			sp|P61769|B2MG_HUMAN	Beta-2-microglobulin	119	0.286747	56
GNAS	P63092	Guanine nucleotide-binding protein G(s) subunit alpha isoforms short OS=Homo sapiens GN=GNAS PE=1 SV=1	15	53	GNAS2_HUMAN	P63092	Guanine nucleotide-binding protein G(s) subunit alpha isoforms short (Adenylate cyclase-stimulating G alpha protein)	GNAS GNAS1 GSP	GNAS1 GSP		sp|P63092|GNAS2_HUMAN	Guanine nucleotide-binding protein G(s) subunit alpha isoforms short	394	0.949398	56
CTNNA1	P35221	Catenin alpha-1 OS=Homo sapiens GN=CTNNA1 PE=1 SV=1	46	121	CTNA1_HUMAN	P35221	Catenin alpha-1 (Alpha E-catenin) (Cadherin-associated protein) (Renal carcinoma antigen NY-REN-13)	CTNNA1			sp|P35221|CTNA1_HUMAN	Catenin alpha-1	906	2.18313	55
GTPBP4	Q9BZE4	Nucleolar GTP-binding protein 1 OS=Homo sapiens GN=GTPBP4 PE=1 SV=3	33	82	GTPB4_HUMAN	Q9BZE4	GTP-binding protein 4 (Chronic renal failure gene protein) (GTP-binding protein NGB) (Nucleolar GTP-binding protein 1)	GTPBP4 CRFG NOG1	CRFG NOG1		sp|Q9BZE4|GTPB4_HUMAN	GTP-binding protein 4	634	1.52771	54
PRKAR1A	P10644	cAMP-dependent protein kinase type I-alpha regulatory subunit OS=Homo sapiens GN=PRKAR1A PE=1 SV=1	17	50	KAP0_HUMAN	P10644	cAMP-dependent protein kinase type I-alpha regulatory subunit (Tissue-specific extinguisher 1) (TSE1)	PRKAR1A PKR1 PRKAR1 TSE1	PKR1 PRKAR1 TSE1		sp|P10644|KAP0_HUMAN	cAMP-dependent protein kinase type I-alpha regulatory subunit	381	0.918072	54
DUSP3	P51452	Dual specificity protein phosphatase 3 OS=Homo sapiens GN=DUSP3 PE=1 SV=1	8	23	DUS3_HUMAN	P51452	Dual specificity protein phosphatase 3 (EC 3.1.3.16) (EC 3.1.3.48) (Dual specificity protein phosphatase VHR) (Vaccinia H1-related phosphatase) (VHR)	DUSP3 VHR	VHR		sp|P51452|DUS3_HUMAN	Dual specificity protein phosphatase 3	185	0.445783	52
ICAM1	P05362	Intercellular adhesion molecule 1 OS=Homo sapiens GN=ICAM1 PE=1 SV=2	13	67	ICAM1_HUMAN	P05362	Intercellular adhesion molecule 1 (ICAM-1) (Major group rhinovirus receptor) (CD antigen CD54)	ICAM1			sp|P05362|ICAM1_HUMAN	Intercellular adhesion molecule 1	532	1.28193	52
MAPK14	Q16539-2	Isoform CSBP1 of Mitogen-activated protein kinase 14 OS=Homo sapiens GN=MAPK14	1	45	MK14_HUMAN	Q16539	Mitogen-activated protein kinase 14 (MAP kinase 14) (MAPK 14) (EC 2.7.11.24) (Cytokine suppressive anti-inflammatory drug-binding protein) (CSAID-binding protein) (CSBP) (MAP kinase MXI2) (MAX-interacting protein 2) (Mitogen-activated protein kinase p38 alpha) (MAP kinase p38 alpha) (Stress-activated protein kinase 2a) (SAPK2a)	MAPK14 CSBP CSBP1 CSBP2 CSPB1 MXI2 SAPK2A	CSBP CSBP1 CSBP2 CSPB1 MXI2 SAPK2A		sp|Q16539|MK14_HUMAN	Mitogen-activated protein kinase 14	360	0.86747	52
CD2AP	Q9Y5K6	CD2-associated protein OS=Homo sapiens GN=CD2AP PE=1 SV=1	37	79	CD2AP_HUMAN	Q9Y5K6	CD2-associated protein (Adapter protein CMS) (Cas ligand with multiple SH3 domains)	CD2AP			sp|Q9Y5K6|CD2AP_HUMAN	CD2-associated protein	639	1.53976	51
CBFB	Q13951-2	Isoform 2 of Core-binding factor subunit beta OS=Homo sapiens GN=CBFB	1	22	PEBB_HUMAN	Q13951	Core-binding factor subunit beta (CBF-beta) (Polyomavirus enhancer-binding protein 2 beta subunit) (PEA2-beta) (PEBP2-beta) (SL3-3 enhancer factor 1 subunit beta) (SL3/AKV core-binding factor beta subunit)	CBFB			sp|Q13951|PEBB_HUMAN	Core-binding factor subunit beta	182	0.438554	50
CD44	P16070	CD44 antigen OS=Homo sapiens GN=CD44 PE=1 SV=3	9	89	CD44_HUMAN	P16070	CD44 antigen (CDw44) (Epican) (Extracellular matrix receptor III) (ECMR-III) (GP90 lymphocyte homing/adhesion receptor) (HUTCH-I) (Heparan sulfate proteoglycan) (Hermes antigen) (Hyaluronate receptor) (Phagocytic glycoprotein 1) (PGP-1) (Phagocytic glycoprotein I) (PGP-I) (CD antigen CD44)	CD44 LHR MDU2 MDU3 MIC4	LHR MDU2 MDU3 MIC4		sp|P16070|CD44_HUMAN	CD44 antigen	742	1.78795	50
HLA-DRA	P01903	HLA class II histocompatibility antigen, DR alpha chain OS=Homo sapiens GN=HLA-DRA PE=1 SV=1	6	30	DRA_HUMAN	P01903	HLA class II histocompatibility antigen, DR alpha chain (MHC class II antigen DRA)	HLA-DRA HLA-DRA1	HLA-DRA1		sp|P01903|DRA_HUMAN	HLA class II histocompatibility antigen, DR alpha chain	254	0.612048	49
SWAP70	Q9UH65	Switch-associated protein 70 OS=Homo sapiens GN=SWAP70 PE=1 SV=1	34	67	SWP70_HUMAN	Q9UH65	Switch-associated protein 70 (SWAP-70)	SWAP70 KIAA0640 HSPC321	KIAA0640		sp|Q9UH65|SWP70_HUMAN	Switch-associated protein 70	585	1.40964	48
SART1	O43290	U4/U6.U5 tri-snRNP-associated protein 1 OS=Homo sapiens GN=SART1 PE=1 SV=1	36	88	SNUT1_HUMAN	O43290	U4/U6.U5 tri-snRNP-associated protein 1 (SNU66 homolog) (hSnu66) (Squamous cell carcinoma antigen recognized by T-cells 1) (SART-1) (hSART-1) (U4/U6.U5 tri-snRNP-associated 110 kDa protein) (allergen Hom s 1)	SART1			sp|O43290|SNUT1_HUMAN	U4/U6.U5 tri-snRNP-associated protein 1	800	1.92771	46
FLOT2	E7EMK3	Flotillin-2 OS=Homo sapiens GN=FLOT2 PE=1 SV=1	20	46	FLOT2_HUMAN	Q14254	Flotillin-2 (Epidermal surface antigen) (ESA) (Membrane component chromosome 17 surface marker 1)	FLOT2 ESA1 M17S1	ESA1 M17S1		sp|Q14254|FLOT2_HUMAN	Flotillin-2	428	1.03133	45
RAP2B	P61225	Ras-related protein Rap-2b OS=Homo sapiens GN=RAP2B PE=1 SV=1	5	20	RAP2B_HUMAN	P61225	Ras-related protein Rap-2b (EC 3.6.5.2)	RAP2B			sp|P61225|RAP2B_HUMAN	Ras-related protein Rap-2b	183	0.440964	45
CD74	P04233-2	Isoform 2 of HLA class II histocompatibility antigen gamma chain OS=Homo sapiens GN=CD74	1	31	HG2A_HUMAN	P04233	HLA class II histocompatibility antigen gamma chain (HLA-DR antigens-associated invariant chain) (Ia antigen-associated invariant chain) (Ii) (CD antigen CD74) [Cleaved into: Class-II-associated invariant chain peptide (CLIP)]	CD74 DHLAG	DHLAG		sp|P04233|HG2A_HUMAN	HLA class II histocompatibility antigen gamma chain	296	0.713253	43
HLA-DRB5	Q30154	HLA class II histocompatibility antigen, DR beta 5 chain OS=Homo sapiens GN=HLA-DRB5 PE=1 SV=1	2	26	DRB5_HUMAN	Q30154	HLA class II histocompatibility antigen, DR beta 5 chain (DR beta-5) (DR2-beta-2) (Dw2) (MHC class II antigen DRB5)	HLA-DRB5			sp|Q30154|DRB5_HUMAN	HLA class II histocompatibility antigen, DR beta 5 chain	266	0.640964	41
CSK	P41240	Tyrosine-protein kinase CSK OS=Homo sapiens GN=CSK PE=1 SV=1	18	43	CSK_HUMAN	P41240	Tyrosine-protein kinase CSK (EC 2.7.10.2) (C-Src kinase) (Protein-tyrosine kinase CYL)	CSK			sp|P41240|CSK_HUMAN	Tyrosine-protein kinase CSK	450	1.08434	40
GOLPH3	Q9H4A6	Golgi phosphoprotein 3 OS=Homo sapiens GN=GOLPH3 PE=1 SV=1	7	29	GOLP3_HUMAN	Q9H4A6	Golgi phosphoprotein 3 (Coat protein GPP34) (Mitochondrial DNA absence factor) (MIDAS)	GOLPH3 GPP34	GPP34		sp|Q9H4A6|GOLP3_HUMAN	Golgi phosphoprotein 3	298	0.718072	40
PDLIM5	Q96HC4	PDZ and LIM domain protein 5 OS=Homo sapiens GN=PDLIM5 PE=1 SV=5	24	58	PDLI5_HUMAN	Q96HC4	PDZ and LIM domain protein 5 (Enigma homolog) (Enigma-like PDZ and LIM domains protein)	PDLIM5 ENH L9	ENH		sp|Q96HC4|PDLI5_HUMAN	PDZ and LIM domain protein 5	596	1.43614	40
PAWR	Q96IZ0	PRKC apoptosis WT1 regulator protein OS=Homo sapiens GN=PAWR PE=1 SV=1	12	32	PAWR_HUMAN	Q96IZ0	PRKC apoptosis WT1 regulator protein (Prostate apoptosis response 4 protein) (Par-4)	PAWR PAR4	PAR4		sp|Q96IZ0|PAWR_HUMAN	PRKC apoptosis WT1 regulator protein	340	0.819277	39
AP3D1	O14617-5	Isoform 5 of AP-3 complex subunit delta-1 OS=Homo sapiens GN=AP3D1	37	101	AP3D1_HUMAN	O14617	AP-3 complex subunit delta-1 (AP-3 complex subunit delta) (Adaptor-related protein complex 3 subunit delta-1) (Delta-adaptin)	AP3D1 PRO0039			sp|O14617|AP3D1_HUMAN	AP-3 complex subunit delta-1	1153	2.77831	36
DHPS	P49366	Deoxyhypusine synthase OS=Homo sapiens GN=DHPS PE=1 SV=1	13	32	DHYS_HUMAN	P49366	Deoxyhypusine synthase (DHS) (EC 2.5.1.46)	DHPS DS	DS		sp|P49366|DHYS_HUMAN	Deoxyhypusine synthase	369	0.889157	36
PPM1F	P49593	Protein phosphatase 1F OS=Homo sapiens GN=PPM1F PE=1 SV=3	14	39	PPM1F_HUMAN	P49593	Protein phosphatase 1F (EC 3.1.3.16) (Ca(2+)/calmodulin-dependent protein kinase phosphatase) (CaM-kinase phosphatase) (CaMKPase) (Partner of PIX 2) (Protein fem-2 homolog) (hFem-2)	PPM1F KIAA0015 POPX2	KIAA0015 POPX2		sp|P49593|PPM1F_HUMAN	Protein phosphatase 1F	454	1.09398	36
MSN	V9GZ54	Moesin (Fragment) OS=Homo sapiens GN=MSN PE=1 SV=1	1	49	MOES_HUMAN	P26038	Moesin (Membrane-organizing extension spike protein)	MSN			sp|P26038|MOES_HUMAN	Moesin	577	1.39036	35
TJP2	Q9UDY2	Tight junction protein ZO-2 OS=Homo sapiens GN=TJP2 PE=1 SV=2	44	100	ZO2_HUMAN	Q9UDY2	Tight junction protein ZO-2 (Tight junction protein 2) (Zona occludens protein 2) (Zonula occludens protein 2)	TJP2 X104 ZO2	X104 ZO2		sp|Q9UDY2|ZO2_HUMAN	Tight junction protein ZO-2	1190	2.86747	35
HLA-DRB1	P20039	HLA class II histocompatibility antigen, DRB1-11 beta chain OS=Homo sapiens GN=HLA-DRB1 PE=1 SV=1	1	22	DRB1_HUMAN	P01911	HLA class II histocompatibility antigen, DRB1 beta chain (Human leukocyte antigen DRB1) (HLA-DRB1)	HLA-DRB1			sp|P01911|DRB1_HUMAN	HLA class II histocompatibility antigen, DRB1 beta chain	266	0.640964	34
CD9	G8JLH6	Tetraspanin (Fragment) OS=Homo sapiens GN=CD9 PE=1 SV=1	7	18	CD9_HUMAN	P21926	CD9 antigen (5H9 antigen) (Cell growth-inhibiting gene 2 protein) (Leukocyte antigen MIC3) (Motility-related protein) (MRP-1) (Tetraspanin-29) (Tspan-29) (p24) (CD antigen CD9)	CD9 MIC3 TSPAN29 GIG2	MIC3 TSPAN29		sp|P21926|CD9_HUMAN	CD9 antigen	228	0.549398	33
PARVA	J3KNQ4	Alpha-parvin OS=Homo sapiens GN=PARVA PE=1 SV=1	15	30	PARVA_HUMAN	Q9NVD7	Alpha-parvin (Actopaxin) (CH-ILKBP) (Calponin-like integrin-linked kinase-binding protein) (Matrix-remodeling-associated protein 2)	PARVA MXRA2	MXRA2		sp|Q9NVD7|PARVA_HUMAN	Alpha-parvin	372	0.896386	33
DNAJB6	O75190	DnaJ homolog subfamily B member 6 OS=Homo sapiens GN=DNAJB6 PE=1 SV=2	9	25	DNJB6_HUMAN	O75190	DnaJ homolog subfamily B member 6 (HHDJ1) (Heat shock protein J2) (HSJ-2) (MRJ) (MSJ-1)	DNAJB6 HSJ2 MRJ MSJ1	HSJ2 MRJ MSJ1		sp|O75190|DNJB6_HUMAN	DnaJ homolog subfamily B member 6	326	0.785542	32
FADD	Q13158	FAS-associated death domain protein OS=Homo sapiens GN=FADD PE=1 SV=1	7	16	FADD_HUMAN	Q13158	FAS-associated death domain protein (FAS-associating death domain-containing protein) (Growth-inhibiting gene 3 protein) (Mediator of receptor induced toxicity)	FADD MORT1 GIG3	MORT1		sp|Q13158|FADD_HUMAN	FAS-associated death domain protein	208	0.501205	32
ILK	Q13418	Integrin-linked protein kinase OS=Homo sapiens GN=ILK PE=1 SV=2	15	35	ILK_HUMAN	Q13418	Integrin-linked protein kinase (EC 2.7.11.1) (59 kDa serine/threonine-protein kinase) (Beta-integrin-linked kinase) (ILK-1) (ILK-2) (p59ILK)	ILK ILK1 ILK2	ILK1 ILK2		sp|Q13418|ILK_HUMAN	Integrin-linked protein kinase	452	1.08916	32
CD81	A6NMH8	Tetraspanin OS=Homo sapiens GN=CD81 PE=1 SV=1	3	17	CD81_HUMAN	P60033	CD81 antigen (26 kDa cell surface protein TAPA-1) (Target of the antiproliferative antibody 1) (Tetraspanin-28) (Tspan-28) (CD antigen CD81)	CD81 TAPA1 TSPAN28	TAPA1 TSPAN28		sp|P60033|CD81_HUMAN	CD81 antigen	236	0.568675	30
RIC8A	Q9NPQ8	Synembryn-A OS=Homo sapiens GN=RIC8A PE=1 SV=3	1	38	RIC8A_HUMAN	Q9NPQ8	Synembryn-A (Protein Ric-8A)	RIC8A			sp|Q9NPQ8|RIC8A_HUMAN	Synembryn-A	531	1.27952	30
CD55	P08174-7	Isoform 7 of Complement decay-accelerating factor OS=Homo sapiens GN=CD55	11	27	DAF_HUMAN	P08174	Complement decay-accelerating factor (CD antigen CD55)	CD55 CR DAF	CR DAF		sp|P08174|DAF_HUMAN	Complement decay-accelerating factor	381	0.918072	29
AP3B1	O00203	AP-3 complex subunit beta-1 OS=Homo sapiens GN=AP3B1 PE=1 SV=3	34	74	AP3B1_HUMAN	O00203	AP-3 complex subunit beta-1 (Adaptor protein complex AP-3 subunit beta-1) (Adaptor-related protein complex 3 subunit beta-1) (Beta-3A-adaptin) (Clathrin assembly protein complex 3 beta-1 large chain)	AP3B1 ADTB3A	ADTB3A		sp|O00203|AP3B1_HUMAN	AP-3 complex subunit beta-1	1094	2.63614	28
HLA-E	Q2L6I5	HLA class I histocompatibility antigen, alpha chain E OS=Homo sapiens GN=HLA-E PE=1 SV=1	4	24	HLAE_HUMAN	P13747	HLA class I histocompatibility antigen, alpha chain E (MHC class I antigen E) [Cleaved into: Soluble HLA class I histocompatibility antigen, alpha chain E (sHLA-E)]	HLA-E HLA-6.2 HLAE	HLA-6.2 HLAE		sp|P13747|HLAE_HUMAN	HLA class I histocompatibility antigen, alpha chain E	358	0.862651	28
BAD	Q92934	Bcl2-associated agonist of cell death OS=Homo sapiens GN=BAD PE=1 SV=3	6	11	BAD_HUMAN	Q92934	Bcl2-associated agonist of cell death (BAD) (Bcl-2-binding component 6) (Bcl-2-like protein 8) (Bcl2-L-8) (Bcl-xL/Bcl-2-associated death promoter) (Bcl2 antagonist of cell death)	BAD BBC6 BCL2L8	BBC6 BCL2L8		sp|Q92934|BAD_HUMAN	Bcl2-associated agonist of cell death	168	0.404819	27
ITGA3	P26006-1	Isoform 2 of Integrin alpha-3 OS=Homo sapiens GN=ITGA3	20	69	ITA3_HUMAN	P26006	Integrin alpha-3 (CD49 antigen-like family member C) (FRP-2) (Galactoprotein B3) (GAPB3) (VLA-3 subunit alpha) (CD antigen CD49c) [Cleaved into: Integrin alpha-3 heavy chain; Integrin alpha-3 light chain]	ITGA3 MSK18	MSK18		sp|P26006|ITA3_HUMAN	Integrin alpha-3	1051	2.53253	27
PLAUR	Q03405	Urokinase plasminogen activator surface receptor OS=Homo sapiens GN=PLAUR PE=1 SV=1	7	22	UPAR_HUMAN	Q03405	Urokinase plasminogen activator surface receptor (U-PAR) (uPAR) (Monocyte activation antigen Mo3) (CD antigen CD87)	PLAUR MO3 UPAR	MO3 UPAR		sp|Q03405|UPAR_HUMAN	Urokinase plasminogen activator surface receptor	335	0.807229	27
CTNND1	O60716	Catenin delta-1 OS=Homo sapiens GN=CTNND1 PE=1 SV=1	28	58	CTND1_HUMAN	O60716	Catenin delta-1 (Cadherin-associated Src substrate) (CAS) (p120 catenin) (p120(ctn)) (p120(cas))	CTNND1 KIAA0384	KIAA0384		sp|O60716|CTND1_HUMAN	Catenin delta-1	968	2.33253	25
ELMO2	Q96JJ3	Engulfment and cell motility protein 2 OS=Homo sapiens GN=ELMO2 PE=1 SV=2	25	44	ELMO2_HUMAN	Q96JJ3	Engulfment and cell motility protein 2 (Protein ced-12 homolog A) (hCed-12A)	ELMO2 CED12A KIAA1834	CED12A KIAA1834		sp|Q96JJ3|ELMO2_HUMAN	Engulfment and cell motility protein 2	720	1.73494	25
LGALS3	P17931	Galectin-3 OS=Homo sapiens GN=LGALS3 PE=1 SV=5	7	15	LEG3_HUMAN	P17931	Galectin-3 (Gal-3) (35 kDa lectin) (Carbohydrate-binding protein 35) (CBP 35) (Galactose-specific lectin 3) (Galactoside-binding protein) (GALBP) (IgE-binding protein) (L-31) (Laminin-binding protein) (Lectin L-29) (Mac-2 antigen)	LGALS3 MAC2	MAC2		sp|P17931|LEG3_HUMAN	Galectin-3	250	0.60241	25
METAP1	P53582	Methionine aminopeptidase 1 OS=Homo sapiens GN=METAP1 PE=1 SV=2	11	23	MAP11_HUMAN	P53582	Methionine aminopeptidase 1 (MAP 1) (MetAP 1) (EC 3.4.11.18) (Peptidase M 1)	METAP1 KIAA0094	KIAA0094		sp|P53582|MAP11_HUMAN	Methionine aminopeptidase 1	386	0.93012	25
STXBP1	P61764	Syntaxin-binding protein 1 OS=Homo sapiens GN=STXBP1 PE=1 SV=1	21	36	STXB1_HUMAN	P61764	Syntaxin-binding protein 1 (MUNC18-1) (N-Sec1) (Protein unc-18 homolog 1) (Unc18-1) (Protein unc-18 homolog A) (Unc-18A) (p67)	STXBP1 UNC18A	UNC18A		sp|P61764|STXB1_HUMAN	Syntaxin-binding protein 1	594	1.43133	25
AKT1	P31749	RAC-alpha serine/threonine-protein kinase OS=Homo sapiens GN=AKT1 PE=1 SV=2	10	28	AKT1_HUMAN	P31749	RAC-alpha serine/threonine-protein kinase (EC 2.7.11.1) (Protein kinase B) (PKB) (Protein kinase B alpha) (PKB alpha) (Proto-oncogene c-Akt) (RAC-PK-alpha)	AKT1 PKB RAC	PKB RAC		sp|P31749|AKT1_HUMAN	RAC-alpha serine/threonine-protein kinase	480	1.15663	24
DLG1	Q12959-2	Isoform 2 of Disks large homolog 1 OS=Homo sapiens GN=DLG1	1	53	DLG1_HUMAN	Q12959	Disks large homolog 1 (Synapse-associated protein 97) (SAP-97) (SAP97) (hDlg)	DLG1			sp|Q12959|DLG1_HUMAN	Disks large homolog 1	904	2.17831	24
MYADM	Q96S97	Myeloid-associated differentiation marker OS=Homo sapiens GN=MYADM PE=1 SV=2	3	19	MYADM_HUMAN	Q96S97	Myeloid-associated differentiation marker (Protein SB135)	MYADM UNQ553/PRO1110			sp|Q96S97|MYADM_HUMAN	Myeloid-associated differentiation marker	322	0.775904	24
CTNNB1	P35222	Catenin beta-1 OS=Homo sapiens GN=CTNNB1 PE=1 SV=1	19	43	CTNB1_HUMAN	P35222	Catenin beta-1 (Beta-catenin)	CTNNB1 CTNNB OK/SW-cl.35 PRO2286	CTNNB		sp|P35222|CTNB1_HUMAN	Catenin beta-1	781	1.88193	23
PYCARD	Q9ULZ3	Apoptosis-associated speck-like protein containing a CARD OS=Homo sapiens GN=PYCARD PE=1 SV=2	7	11	ASC_HUMAN	Q9ULZ3	Apoptosis-associated speck-like protein containing a CARD (hASC) (Caspase recruitment domain-containing protein 5) (PYD and CARD domain-containing protein) (Target of methylation-induced silencing 1)	PYCARD ASC CARD5 TMS1	ASC CARD5 TMS1		sp|Q9ULZ3|ASC_HUMAN	Apoptosis-associated speck-like protein containing a CARD	195	0.46988	23
SDC4	P31431	Syndecan-4 OS=Homo sapiens GN=SDC4 PE=1 SV=2	7	11	SDC4_HUMAN	P31431	Syndecan-4 (SYND4) (Amphiglycan) (Ryudocan core protein)	SDC4			sp|P31431|SDC4_HUMAN	Syndecan-4	198	0.477108	23
SERPINB8	P50452	Serpin B8 OS=Homo sapiens GN=SERPINB8 PE=1 SV=2	11	21	SPB8_HUMAN	P50452	Serpin B8 (Cytoplasmic antiproteinase 2) (CAP-2) (CAP2) (Peptidase inhibitor 8) (PI-8)	SERPINB8 PI8	PI8		sp|P50452|SPB8_HUMAN	Serpin B8	374	0.901205	23
YES1	J3QRU1	Tyrosine-protein kinase Yes OS=Homo sapiens GN=YES1 PE=1 SV=1	8	30	YES_HUMAN	P07947	Tyrosine-protein kinase Yes (EC 2.7.10.2) (Proto-oncogene c-Yes) (p61-Yes)	YES1 YES	YES		sp|P07947|YES_HUMAN	Tyrosine-protein kinase Yes	543	1.30843	23
STK10	O94804	Serine/threonine-protein kinase 10 OS=Homo sapiens GN=STK10 PE=1 SV=1	28	51	STK10_HUMAN	O94804	Serine/threonine-protein kinase 10 (EC 2.7.11.1) (Lymphocyte-oriented kinase)	STK10 LOK	LOK		sp|O94804|STK10_HUMAN	Serine/threonine-protein kinase 10	968	2.33253	22
JUP	P14923	Junction plakoglobin OS=Homo sapiens GN=JUP PE=1 SV=3	20	36	PLAK_HUMAN	P14923	Junction plakoglobin (Catenin gamma) (Desmoplakin III) (Desmoplakin-3)	JUP CTNNG DP3	CTNNG DP3		sp|P14923|PLAK_HUMAN	Junction plakoglobin	745	1.79518	20
NPTN	Q9Y639	Neuroplastin OS=Homo sapiens GN=NPTN PE=1 SV=2	6	19	NPTN_HUMAN	Q9Y639	Neuroplastin (Stromal cell-derived receptor 1) (SDR-1)	NPTN SDFR1 SDR1	SDFR1 SDR1		sp|Q9Y639|NPTN_HUMAN	Neuroplastin	398	0.959036	20
PTK2	E7ESA6	Focal adhesion kinase 1 OS=Homo sapiens GN=PTK2 PE=1 SV=1	28	51	FAK1_HUMAN	Q05397	Focal adhesion kinase 1 (FADK 1) (EC 2.7.10.2) (Focal adhesion kinase-related nonkinase) (FRNK) (Protein phosphatase 1 regulatory subunit 71) (PPP1R71) (Protein-tyrosine kinase 2) (p125FAK) (pp125FAK)	PTK2 FAK FAK1	FAK FAK1		sp|Q05397|FAK1_HUMAN	Focal adhesion kinase 1	1052	2.53494	20
RELA	Q04206	Transcription factor p65 OS=Homo sapiens GN=RELA PE=1 SV=2	15	27	TF65_HUMAN	Q04206	Transcription factor p65 (Nuclear factor NF-kappa-B p65 subunit) (Nuclear factor of kappa light polypeptide gene enhancer in B-cells 3)	RELA NFKB3	NFKB3		sp|Q04206|TF65_HUMAN	Transcription factor p65	551	1.32771	20
ROCK1	Q13464	Rho-associated protein kinase 1 OS=Homo sapiens GN=ROCK1 PE=1 SV=1	38	65	ROCK1_HUMAN	Q13464	Rho-associated protein kinase 1 (EC 2.7.11.1) (Renal carcinoma antigen NY-REN-35) (Rho-associated, coiled-coil-containing protein kinase 1) (Rho-associated, coiled-coil-containing protein kinase I) (ROCK-I) (p160 ROCK-1) (p160ROCK)	ROCK1			sp|Q13464|ROCK1_HUMAN	Rho-associated protein kinase 1	1354	3.26265	20
ITGA2	P17301	Integrin alpha-2 OS=Homo sapiens GN=ITGA2 PE=1 SV=1	7	53	ITA2_HUMAN	P17301	Integrin alpha-2 (CD49 antigen-like family member B) (Collagen receptor) (Platelet membrane glycoprotein Ia) (GPIa) (VLA-2 subunit alpha) (CD antigen CD49b)	ITGA2 CD49B	CD49B		sp|P17301|ITA2_HUMAN	Integrin alpha-2	1181	2.84578	19
LIMS1	P48059-3	Isoform 3 of LIM and senescent cell antigen-like-containing domain protein 1 OS=Homo sapiens GN=LIMS1	5	15	LIMS1_HUMAN	P48059	LIM and senescent cell antigen-like-containing domain protein 1 (Particularly interesting new Cys-His protein 1) (PINCH-1) (Renal carcinoma antigen NY-REN-48)	LIMS1 PINCH PINCH1	PINCH PINCH1		sp|P48059|LIMS1_HUMAN	LIM and senescent cell antigen-like-containing domain protein 1	325	0.783133	19
MAD1L1	Q9Y6D9	Mitotic spindle assembly checkpoint protein MAD1 OS=Homo sapiens GN=MAD1L1 PE=1 SV=2	22	33	MD1L1_HUMAN	Q9Y6D9	Mitotic spindle assembly checkpoint protein MAD1 (Mitotic arrest deficient 1-like protein 1) (MAD1-like protein 1) (Mitotic checkpoint MAD1 protein homolog) (HsMAD1) (hMAD1) (Tax-binding protein 181)	MAD1L1 MAD1 TXBP181	MAD1 TXBP181		sp|Q9Y6D9|MD1L1_HUMAN	Mitotic spindle assembly checkpoint protein MAD1	718	1.73012	19
PODXL	O00592	Podocalyxin OS=Homo sapiens GN=PODXL PE=1 SV=2	9	26	PODXL_HUMAN	O00592	Podocalyxin (GCTM-2 antigen) (Gp200) (Podocalyxin-like protein 1) (PC) (PCLP-1)	PODXL PCLP PCLP1	PCLP PCLP1		sp|O00592|PODXL_HUMAN	Podocalyxin	558	1.34458	19
PRKCA	P17252	Protein kinase C alpha type OS=Homo sapiens GN=PRKCA PE=1 SV=4	16	31	KPCA_HUMAN	P17252	Protein kinase C alpha type (PKC-A) (PKC-alpha) (EC 2.7.11.13)	PRKCA PKCA PRKACA	PKCA PRKACA		sp|P17252|KPCA_HUMAN	Protein kinase C alpha type	672	1.61928	19
CASP3	P42574	Caspase-3 OS=Homo sapiens GN=CASP3 PE=1 SV=2	7	12	CASP3_HUMAN	P42574	Caspase-3 (CASP-3) (EC 3.4.22.56) (Apopain) (Cysteine protease CPP32) (CPP-32) (Protein Yama) (SREBP cleavage activity 1) (SCA-1) [Cleaved into: Caspase-3 subunit p17; Caspase-3 subunit p12]	CASP3 CPP32	CPP32		sp|P42574|CASP3_HUMAN	Caspase-3	277	0.66747	18
DNAJA3	Q96EY1	DnaJ homolog subfamily A member 3, mitochondrial OS=Homo sapiens GN=DNAJA3 PE=1 SV=2	10	21	DNJA3_HUMAN	Q96EY1	DnaJ homolog subfamily A member 3, mitochondrial (DnaJ protein Tid-1) (hTid-1) (Hepatocellular carcinoma-associated antigen 57) (Tumorous imaginal discs protein Tid56 homolog)	DNAJA3 HCA57 TID1	HCA57 TID1		sp|Q96EY1|DNJA3_HUMAN	DnaJ homolog subfamily A member 3, mitochondrial	480	1.15663	18
ITGA6	P23229	Integrin alpha-6 OS=Homo sapiens GN=ITGA6 PE=1 SV=5	28	48	ITA6_HUMAN	P23229	Integrin alpha-6 (CD49 antigen-like family member F) (VLA-6) (CD antigen CD49f) [Cleaved into: Integrin alpha-6 heavy chain; Integrin alpha-6 light chain; Processed integrin alpha-6 (Alpha6p)]	ITGA6			sp|P23229|ITA6_HUMAN	Integrin alpha-6	1130	2.72289	18
PAK4	O96013	Serine/threonine-protein kinase PAK 4 OS=Homo sapiens GN=PAK4 PE=1 SV=1	17	26	PAK4_HUMAN	O96013	Serine/threonine-protein kinase PAK 4 (EC 2.7.11.1) (p21-activated kinase 4) (PAK-4)	PAK4 KIAA1142	KIAA1142		sp|O96013|PAK4_HUMAN	Serine/threonine-protein kinase PAK 4	591	1.4241	18
SRC	P12931-2	Isoform 2 of Proto-oncogene tyrosine-protein kinase Src OS=Homo sapiens GN=SRC	8	23	SRC_HUMAN	P12931	Proto-oncogene tyrosine-protein kinase Src (EC 2.7.10.2) (Proto-oncogene c-Src) (pp60c-src) (p60-Src)	SRC SRC1	SRC1		sp|P12931|SRC_HUMAN	Proto-oncogene tyrosine-protein kinase Src	536	1.29157	18
YTHDF2	Q9Y5A9	YTH domain-containing family protein 2 OS=Homo sapiens GN=YTHDF2 PE=1 SV=2	9	25	YTHD2_HUMAN	Q9Y5A9	YTH domain-containing family protein 2 (DF2) (CLL-associated antigen KW-14) (High-glucose-regulated protein 8) (Renal carcinoma antigen NY-REN-2)	YTHDF2 HGRG8	HGRG8		sp|Q9Y5A9|YTHD2_HUMAN	YTH domain-containing family protein 2	579	1.39518	18
PRKCD	Q05655-2	Isoform 2 of Protein kinase C delta type OS=Homo sapiens GN=PRKCD	16	28	KPCD_HUMAN	Q05655	Protein kinase C delta type (EC 2.7.11.13) (Tyrosine-protein kinase PRKCD) (EC 2.7.10.2) (nPKC-delta) [Cleaved into: Protein kinase C delta type regulatory subunit; Protein kinase C delta type catalytic subunit (Sphingosine-dependent protein kinase-1) (SDK1)]	PRKCD PKCD	PKCD		sp|Q05655|KPCD_HUMAN	Protein kinase C delta type	676	1.62892	17
PLXNB2	O15031	Plexin-B2 OS=Homo sapiens GN=PLXNB2 PE=1 SV=3	43	71	PLXB2_HUMAN	O15031	Plexin-B2 (MM1)	PLXNB2 KIAA0315	KIAA0315		sp|O15031|PLXB2_HUMAN	Plexin-B2	1838	4.42892	16
TLN2	Q9Y4G6	Talin-2 OS=Homo sapiens GN=TLN2 PE=1 SV=4	19	98	TLN2_HUMAN	Q9Y4G6	Talin-2	TLN2 KIAA0320	KIAA0320		sp|Q9Y4G6|TLN2_HUMAN	Talin-2	2542	6.1253	16
CD58	P19256	Lymphocyte function-associated antigen 3 OS=Homo sapiens GN=CD58 PE=1 SV=1	3	9	LFA3_HUMAN	P19256	Lymphocyte function-associated antigen 3 (Ag3) (Surface glycoprotein LFA-3) (CD antigen CD58)	CD58 LFA3	LFA3		sp|P19256|LFA3_HUMAN	Lymphocyte function-associated antigen 3	250	0.60241	15
ITCH	Q96J02	E3 ubiquitin-protein ligase Itchy homolog OS=Homo sapiens GN=ITCH PE=1 SV=2	17	33	ITCH_HUMAN	Q96J02	E3 ubiquitin-protein ligase Itchy homolog (Itch) (EC 2.3.2.26) (Atrophin-1-interacting protein 4) (AIP4) (HECT-type E3 ubiquitin transferase Itchy homolog) (NFE2-associated polypeptide 1) (NAPP1)	ITCH			sp|Q96J02|ITCH_HUMAN	E3 ubiquitin-protein ligase Itchy homolog	903	2.1759	15
LPP	Q93052	Lipoma-preferred partner OS=Homo sapiens GN=LPP PE=1 SV=1	13	22	LPP_HUMAN	Q93052	Lipoma-preferred partner (LIM domain-containing preferred translocation partner in lipoma)	LPP			sp|Q93052|LPP_HUMAN	Lipoma-preferred partner	612	1.4747	15
LYN	P07948	Tyrosine-protein kinase Lyn OS=Homo sapiens GN=LYN PE=1 SV=3	8	18	LYN_HUMAN	P07948	Tyrosine-protein kinase Lyn (EC 2.7.10.2) (Lck/Yes-related novel protein tyrosine kinase) (V-yes-1 Yamaguchi sarcoma viral related oncogene homolog) (p53Lyn) (p56Lyn)	LYN JTK8	JTK8		sp|P07948|LYN_HUMAN	Tyrosine-protein kinase Lyn	512	1.23373	15
MALT1	Q9UDY8	Mucosa-associated lymphoid tissue lymphoma translocation protein 1 OS=Homo sapiens GN=MALT1 PE=1 SV=1	19	29	MALT1_HUMAN	Q9UDY8	Mucosa-associated lymphoid tissue lymphoma translocation protein 1 (EC 3.4.22.-) (MALT lymphoma-associated translocation) (Paracaspase)	MALT1 MLT	MLT		sp|Q9UDY8|MALT1_HUMAN	Mucosa-associated lymphoid tissue lymphoma translocation protein 1	824	1.98554	15
NCK1	P16333	Cytoplasmic protein NCK1 OS=Homo sapiens GN=NCK1 PE=1 SV=1	10	14	NCK1_HUMAN	P16333	Cytoplasmic protein NCK1 (NCK adaptor protein 1) (Nck-1) (SH2/SH3 adaptor protein NCK-alpha)	NCK1 NCK	NCK		sp|P16333|NCK1_HUMAN	Cytoplasmic protein NCK1	377	0.908434	15
SLC7A1	P30825	High affinity cationic amino acid transporter 1 OS=Homo sapiens GN=SLC7A1 PE=1 SV=1	5	23	CTR1_HUMAN	P30825	High affinity cationic amino acid transporter 1 (CAT-1) (CAT1) (Ecotropic retroviral leukemia receptor homolog) (Ecotropic retrovirus receptor homolog) (Solute carrier family 7 member 1) (System Y+ basic amino acid transporter)	SLC7A1 ATRC1 ERR REC1L	ATRC1 ERR REC1L		sp|P30825|CTR1_HUMAN	High affinity cationic amino acid transporter 1	629	1.51566	15
BAIAP2	Q9UQB8	Brain-specific angiogenesis inhibitor 1-associated protein 2 OS=Homo sapiens GN=BAIAP2 PE=1 SV=1	12	19	BAIP2_HUMAN	Q9UQB8	Brain-specific angiogenesis inhibitor 1-associated protein 2 (BAI-associated protein 2) (BAI1-associated protein 2) (Protein BAP2) (Fas ligand-associated factor 3) (FLAF3) (Insulin receptor substrate p53/p58) (IRS-58) (IRSp53/58) (Insulin receptor substrate protein of 53 kDa) (IRSp53) (Insulin receptor substrate p53)	BAIAP2			sp|Q9UQB8|BAIP2_HUMAN	Brain-specific angiogenesis inhibitor 1-associated protein 2	552	1.33012	14
PTPN2	P17706	Tyrosine-protein phosphatase non-receptor type 2 OS=Homo sapiens GN=PTPN2 PE=1 SV=2	12	14	PTN2_HUMAN	P17706	Tyrosine-protein phosphatase non-receptor type 2 (EC 3.1.3.48) (T-cell protein-tyrosine phosphatase) (TCPTP)	PTPN2 PTPT	PTPT		sp|P17706|PTN2_HUMAN	Tyrosine-protein phosphatase non-receptor type 2	415	1	14
PVR	P15151	Poliovirus receptor OS=Homo sapiens GN=PVR PE=1 SV=2	7	14	PVR_HUMAN	P15151	Poliovirus receptor (Nectin-like protein 5) (NECL-5) (CD antigen CD155)	PVR PVS	PVS		sp|P15151|PVR_HUMAN	Poliovirus receptor	417	1.00482	14
SHC1	P29353-6	Isoform 6 of SHC-transforming protein 1 OS=Homo sapiens GN=SHC1	10	19	SHC1_HUMAN	P29353	SHC-transforming protein 1 (SHC-transforming protein 3) (SHC-transforming protein A) (Src homology 2 domain-containing-transforming protein C1) (SH2 domain protein C1)	SHC1 SHC SHCA	SHC SHCA		sp|P29353|SHC1_HUMAN	SHC-transforming protein 1	583	1.40482	14
TGFB2	P61812-2	Isoform B of Transforming growth factor beta-2 OS=Homo sapiens GN=TGFB2	10	14	TGFB2_HUMAN	P61812	Transforming growth factor beta-2 proprotein (Cetermin) (Glioblastoma-derived T-cell suppressor factor) (G-TSF) [Cleaved into: Latency-associated peptide (LAP); Transforming growth factor beta-2 (TGF-beta-2)]	TGFB2			sp|P61812|TGFB2_HUMAN	Transforming growth factor beta-2 proprotein	414	0.99759	14
ADAM9	Q13443	Disintegrin and metalloproteinase domain-containing protein 9 OS=Homo sapiens GN=ADAM9 PE=1 SV=1	16	26	ADAM9_HUMAN	Q13443	Disintegrin and metalloproteinase domain-containing protein 9 (ADAM 9) (EC 3.4.24.-) (Cellular disintegrin-related protein) (Meltrin-gamma) (Metalloprotease/disintegrin/cysteine-rich protein 9) (Myeloma cell metalloproteinase)	ADAM9 KIAA0021 MCMP MDC9 MLTNG	KIAA0021 MCMP MDC9 MLTNG		sp|Q13443|ADAM9_HUMAN	Disintegrin and metalloproteinase domain-containing protein 9	819	1.97349	13
DSP	P15924	Desmoplakin OS=Homo sapiens GN=DSP PE=1 SV=3	72	89	DESP_HUMAN	P15924	Desmoplakin (DP) (250/210 kDa paraneoplastic pemphigus antigen)	DSP			sp|P15924|DESP_HUMAN	Desmoplakin	2871	6.91807	13
MINK1	Q8N4C8	Misshapen-like kinase 1 OS=Homo sapiens GN=MINK1 PE=1 SV=2	12	41	MINK1_HUMAN	Q8N4C8	Misshapen-like kinase 1 (EC 2.7.11.1) (GCK family kinase MiNK) (MAPK/ERK kinase kinase kinase 6) (MEK kinase kinase 6) (MEKKK 6) (Misshapen/NIK-related kinase) (Mitogen-activated protein kinase kinase kinase kinase 6)	MINK1 B55 MAP4K6 MINK YSK2 ZC3	B55 MAP4K6 MINK YSK2 ZC3		sp|Q8N4C8|MINK1_HUMAN	Misshapen-like kinase 1	1332	3.20964	13
PALLD	Q8WX93	Palladin OS=Homo sapiens GN=PALLD PE=1 SV=3	21	42	PALLD_HUMAN	Q8WX93	Palladin (SIH002) (Sarcoma antigen NY-SAR-77)	PALLD KIAA0992 CGI-151	KIAA0992		sp|Q8WX93|PALLD_HUMAN	Palladin	1383	3.33253	13
ATP2C1	P98194-3	Isoform 3 of Calcium-transporting ATPase type 2C member 1 OS=Homo sapiens GN=ATP2C1	17	27	AT2C1_HUMAN	P98194	Calcium-transporting ATPase type 2C member 1 (ATPase 2C1) (EC 7.2.2.10) (ATP-dependent Ca(2+) pump PMR1) (Ca(2+)/Mn(2+)-ATPase 2C1) (Secretory pathway Ca(2+)-transporting ATPase type 1) (SPCA1)	ATP2C1 KIAA1347 PMR1L HUSSY-28	KIAA1347 PMR1L		sp|P98194|AT2C1_HUMAN	Calcium-transporting ATPase type 2C member 1	919	2.21446	12
BCL10	O95999	B-cell lymphoma/leukemia 10 OS=Homo sapiens GN=BCL10 PE=1 SV=1	5	7	BCL10_HUMAN	O95999	B-cell lymphoma/leukemia 10 (B-cell CLL/lymphoma 10) (Bcl-10) (CARD-containing molecule enhancing NF-kappa-B) (CARD-like apoptotic protein) (hCLAP) (CED-3/ICH-1 prodomain homologous E10-like regulator) (CIPER) (Cellular homolog of vCARMEN) (cCARMEN) (Cellular-E10) (c-E10) (Mammalian CARD-containing adapter molecule E10) (mE10)	BCL10 CIPER CLAP	CIPER CLAP		sp|O95999|BCL10_HUMAN	B-cell lymphoma/leukemia 10	233	0.561446	12
CD47	Q08722	Leukocyte surface antigen CD47 OS=Homo sapiens GN=CD47 PE=1 SV=1	4	9	CD47_HUMAN	Q08722	Leukocyte surface antigen CD47 (Antigenic surface determinant protein OA3) (Integrin-associated protein) (IAP) (Protein MER6) (CD antigen CD47)	CD47 MER6	MER6		sp|Q08722|CD47_HUMAN	Leukocyte surface antigen CD47	323	0.778313	12
PTPN23	Q9H3S7	Tyrosine-protein phosphatase non-receptor type 23 OS=Homo sapiens GN=PTPN23 PE=1 SV=1	31	49	PTN23_HUMAN	Q9H3S7	Tyrosine-protein phosphatase non-receptor type 23 (EC 3.1.3.48) (His domain-containing protein tyrosine phosphatase) (HD-PTP) (Protein tyrosine phosphatase TD14) (PTP-TD14)	PTPN23 KIAA1471	KIAA1471		sp|Q9H3S7|PTN23_HUMAN	Tyrosine-protein phosphatase non-receptor type 23	1636	3.94217	12
STAT5B	P51692	Signal transducer and activator of transcription 5B OS=Homo sapiens GN=STAT5B PE=1 SV=2	4	23	STA5B_HUMAN	P51692	Signal transducer and activator of transcription 5B	STAT5B			sp|P51692|STA5B_HUMAN	Signal transducer and activator of transcription 5B	787	1.89639	12
CD274	Q9NZQ7	Programmed cell death 1 ligand 1 OS=Homo sapiens GN=CD274 PE=1 SV=1	8	8	PD1L1_HUMAN	Q9NZQ7	Programmed cell death 1 ligand 1 (PD-L1) (PDCD1 ligand 1) (Programmed death ligand 1) (hPD-L1) (B7 homolog 1) (B7-H1) (CD antigen CD274)	CD274 B7H1 PDCD1L1 PDCD1LG1 PDL1	B7H1 PDCD1L1 PDCD1LG1 PDL1		sp|Q9NZQ7|PD1L1_HUMAN	Programmed cell death 1 ligand 1	290	0.698795	11
FIBP	O43427	Acidic fibroblast growth factor intracellular-binding protein OS=Homo sapiens GN=FIBP PE=1 SV=3	8	10	FIBP_HUMAN	O43427	Acidic fibroblast growth factor intracellular-binding protein (aFGF intracellular-binding protein) (FGF-1 intracellular-binding protein)	FIBP			sp|O43427|FIBP_HUMAN	Acidic fibroblast growth factor intracellular-binding protein	364	0.877108	11
FYN	P06241	Tyrosine-protein kinase Fyn OS=Homo sapiens GN=FYN PE=1 SV=3	1	14	FYN_HUMAN	P06241	Tyrosine-protein kinase Fyn (EC 2.7.10.2) (Proto-oncogene Syn) (Proto-oncogene c-Fyn) (Src-like kinase) (SLK) (p59-Fyn)	FYN			sp|P06241|FYN_HUMAN	Tyrosine-protein kinase Fyn	537	1.29398	11
ITGAV	P06756	Integrin alpha-V OS=Homo sapiens GN=ITGAV PE=1 SV=2	20	27	ITAV_HUMAN	P06756	Integrin alpha-V (Vitronectin receptor) (Vitronectin receptor subunit alpha) (CD antigen CD51) [Cleaved into: Integrin alpha-V heavy chain; Integrin alpha-V light chain]	ITGAV MSK8 VNRA VTNR	MSK8 VNRA VTNR		sp|P06756|ITAV_HUMAN	Integrin alpha-V	1048	2.5253	11
MBP	P02686	Myelin basic protein OS=Homo sapiens GN=MBP PE=1 SV=3	6	7	MBP_HUMAN	P02686	Myelin basic protein (MBP) (Myelin A1 protein) (Myelin membrane encephalitogenic protein)	MBP			sp|P02686|MBP_HUMAN	Myelin basic protein	304	0.73253	10
METTL3	Q86U44	N6-adenosine-methyltransferase 70 kDa subunit OS=Homo sapiens GN=METTL3 PE=1 SV=2	11	14	MTA70_HUMAN	Q86U44	N6-adenosine-methyltransferase catalytic subunit (EC 2.1.1.348) (Methyltransferase-like protein 3) (hMETTL3) (N6-adenosine-methyltransferase 70 kDa subunit) (MT-A70)	METTL3 MTA70	MTA70		sp|Q86U44|MTA70_HUMAN	N6-adenosine-methyltransferase catalytic subunit	580	1.39759	10
MIA3	Q5JRA6	Melanoma inhibitory activity protein 3 OS=Homo sapiens GN=MIA3 PE=1 SV=1	33	46	TGO1_HUMAN	Q5JRA6	Transport and Golgi organization protein 1 homolog (TANGO1) (C219-reactive peptide) (D320) (Melanoma inhibitory activity protein 3)	MIA3 KIAA0268 TANGO UNQ6077/PRO20088	KIAA0268 TANGO		sp|Q5JRA6|TGO1_HUMAN	Transport and Golgi organization protein 1 homolog	1907	4.59518	10
STXBP3	O00186	Syntaxin-binding protein 3 OS=Homo sapiens GN=STXBP3 PE=1 SV=2	9	14	STXB3_HUMAN	O00186	Syntaxin-binding protein 3 (Platelet Sec1 protein) (PSP) (Protein unc-18 homolog 3) (Unc18-3) (Protein unc-18 homolog C) (Unc-18C)	STXBP3			sp|O00186|STXB3_HUMAN	Syntaxin-binding protein 3	592	1.42651	10
GLMN	Q92990	Glomulin OS=Homo sapiens GN=GLMN PE=1 SV=2	10	13	GLMN_HUMAN	Q92990	Glomulin (FK506-binding protein-associated protein) (FAP) (FKBP-associated protein)	GLMN FAP48 FAP68 VMGLOM	FAP48 FAP68 VMGLOM		sp|Q92990|GLMN_HUMAN	Glomulin	594	1.43133	9
IL18	Q14116	Interleukin-18 OS=Homo sapiens GN=IL18 PE=1 SV=1	3	4	IL18_HUMAN	Q14116	Interleukin-18 (IL-18) (Iboctadekin) (Interferon gamma-inducing factor) (IFN-gamma-inducing factor) (Interleukin-1 gamma) (IL-1 gamma)	IL18 IGIF IL1F4	IGIF IL1F4		sp|Q14116|IL18_HUMAN	Interleukin-18	193	0.46506	9
LIMS2	Q7Z4I7-2	Isoform 2 of LIM and senescent cell antigen-like-containing domain protein 2 OS=Homo sapiens GN=LIMS2	1	7	LIMS2_HUMAN	Q7Z4I7	LIM and senescent cell antigen-like-containing domain protein 2 (LIM-like protein 2) (Particularly interesting new Cys-His protein 2) (PINCH-2)	LIMS2 PINCH2	PINCH2		sp|Q7Z4I7|LIMS2_HUMAN	LIM and senescent cell antigen-like-containing domain protein 2	341	0.821687	9
CEBPB	P17676	CCAAT/enhancer-binding protein beta OS=Homo sapiens GN=CEBPB PE=1 SV=2	5	7	CEBPB_HUMAN	P17676	CCAAT/enhancer-binding protein beta (C/EBP beta) (Liver activator protein) (LAP) (Liver-enriched inhibitory protein) (LIP) (Nuclear factor NF-IL6) (Transcription factor 5) (TCF-5)	CEBPB TCF5 PP9092	TCF5		sp|P17676|CEBPB_HUMAN	CCAAT/enhancer-binding protein beta	345	0.831325	8
COL13A1	Q5TAT6	Collagen alpha-1(XIII) chain OS=Homo sapiens GN=COL13A1 PE=1 SV=1	4	13	CODA1_HUMAN	Q5TAT6	Collagen alpha-1(XIII) chain (COLXIIIA1)	COL13A1			sp|Q5TAT6|CODA1_HUMAN	Collagen alpha-1(XIII) chain	717	1.72771	8
CXADR	P78310	Coxsackievirus and adenovirus receptor OS=Homo sapiens GN=CXADR PE=1 SV=1	6	7	CXAR_HUMAN	P78310	Coxsackievirus and adenovirus receptor (CAR) (hCAR) (CVB3-binding protein) (Coxsackievirus B-adenovirus receptor) (HCVADR)	CXADR CAR	CAR		sp|P78310|CXAR_HUMAN	Coxsackievirus and adenovirus receptor	365	0.879518	8
TNIP1	Q15025	TNFAIP3-interacting protein 1 OS=Homo sapiens GN=TNIP1 PE=1 SV=2	11	13	TNIP1_HUMAN	Q15025	TNFAIP3-interacting protein 1 (A20-binding inhibitor of NF-kappa-B activation 1) (ABIN-1) (HIV-1 Nef-interacting protein) (Nef-associated factor 1) (Naf1) (Nip40-1) (Virion-associated nuclear shuttling protein) (VAN) (hVAN)	TNIP1 KIAA0113 NAF1	KIAA0113 NAF1		sp|Q15025|TNIP1_HUMAN	TNFAIP3-interacting protein 1	636	1.53253	8
BAIAP2L1	Q9UHR4	Brain-specific angiogenesis inhibitor 1-associated protein 2-like protein 1 OS=Homo sapiens GN=BAIAP2L1 PE=1 SV=2	9	9	BI2L1_HUMAN	Q9UHR4	Brain-specific angiogenesis inhibitor 1-associated protein 2-like protein 1 (BAI1-associated protein 2-like protein 1) (Insulin receptor tyrosine kinase substrate)	BAIAP2L1 IRTKS	IRTKS		sp|Q9UHR4|BI2L1_HUMAN	Brain-specific angiogenesis inhibitor 1-associated protein 2-like protein 1	511	1.23133	7
CD46	P15529-2	Isoform B of Membrane cofactor protein OS=Homo sapiens GN=CD46	1	7	MCP_HUMAN	P15529	Membrane cofactor protein (TLX) (Trophoblast leukocyte common antigen) (CD antigen CD46)	CD46 MCP MIC10	MCP MIC10		sp|P15529|MCP_HUMAN	Membrane cofactor protein	392	0.944578	7
CD99	P14209	CD99 antigen OS=Homo sapiens GN=CD99 PE=1 SV=1	2	3	CD99_HUMAN	P14209	CD99 antigen (12E7) (E2 antigen) (Protein MIC2) (T-cell surface glycoprotein E2) (CD antigen CD99)	CD99 MIC2 MIC2X MIC2Y	MIC2 MIC2X MIC2Y		sp|P14209|CD99_HUMAN	CD99 antigen	185	0.445783	7
FBLIM1	Q8WUP2	Filamin-binding LIM protein 1 OS=Homo sapiens GN=FBLIM1 PE=1 SV=2	5	6	FBLI1_HUMAN	Q8WUP2	Filamin-binding LIM protein 1 (FBLP-1) (Migfilin) (Mitogen-inducible 2-interacting protein) (MIG2-interacting protein)	FBLIM1 FBLP1	FBLP1		sp|Q8WUP2|FBLI1_HUMAN	Filamin-binding LIM protein 1	373	0.898795	7
LCK	P06239-3	Isoform 3 of Tyrosine-protein kinase Lck OS=Homo sapiens GN=LCK	1	9	LCK_HUMAN	P06239	Tyrosine-protein kinase Lck (EC 2.7.10.2) (Leukocyte C-terminal Src kinase) (LSK) (Lymphocyte cell-specific protein-tyrosine kinase) (Protein YT16) (Proto-oncogene Lck) (T cell-specific protein-tyrosine kinase) (p56-LCK)	LCK			sp|P06239|LCK_HUMAN	Tyrosine-protein kinase Lck	509	1.22651	7
NCK2	O43639	Cytoplasmic protein NCK2 OS=Homo sapiens GN=NCK2 PE=1 SV=2	4	6	NCK2_HUMAN	O43639	Cytoplasmic protein NCK2 (Growth factor receptor-bound protein 4) (NCK adaptor protein 2) (Nck-2) (SH2/SH3 adaptor protein NCK-beta)	NCK2 GRB4	GRB4		sp|O43639|NCK2_HUMAN	Cytoplasmic protein NCK2	380	0.915663	7
SPINT2	K7EQZ3	Uncharacterized protein (Fragment) OS=Homo sapiens PE=4 SV=1	1	4	SPIT2_HUMAN	O43291	Kunitz-type protease inhibitor 2 (Hepatocyte growth factor activator inhibitor type 2) (HAI-2) (Placental bikunin)	SPINT2 HAI2 KOP	HAI2 KOP		sp|O43291|SPIT2_HUMAN	Kunitz-type protease inhibitor 2	252	0.607229	7
WNK1	Q9H4A3-7	Isoform 6 of Serine/threonine-protein kinase WNK1 OS=Homo sapiens GN=WNK1	28	39	WNK1_HUMAN	Q9H4A3	Serine/threonine-protein kinase WNK1 (EC 2.7.11.1) (Erythrocyte 65 kDa protein) (p65) (Kinase deficient protein) (Protein kinase lysine-deficient 1) (Protein kinase with no lysine 1) (hWNK1)	WNK1 HSN2 KDP KIAA0344 PRKWNK1	HSN2 KDP KIAA0344 PRKWNK1		sp|Q9H4A3|WNK1_HUMAN	Serine/threonine-protein kinase WNK1	2382	5.73976	7
ZFP36L1	Q07352	Zinc finger protein 36, C3H1 type-like 1 OS=Homo sapiens GN=ZFP36L1 PE=1 SV=1	5	6	TISB_HUMAN	Q07352	mRNA decay activator protein ZFP36L1 (Butyrate response factor 1) (EGF-response factor 1) (ERF-1) (TPA-induced sequence 11b) (Zinc finger protein 36, C3H1 type-like 1) (ZFP36-like 1)	ZFP36L1 BERG36 BRF1 ERF1 RNF162B TIS11B	BERG36 BRF1 ERF1 RNF162B TIS11B		sp|Q07352|TISB_HUMAN	mRNA decay activator protein ZFP36L1	338	0.814458	7
F11R	Q9Y624	Junctional adhesion molecule A OS=Homo sapiens GN=F11R PE=1 SV=1	3	4	JAM1_HUMAN	Q9Y624	Junctional adhesion molecule A (JAM-A) (Junctional adhesion molecule 1) (JAM-1) (Platelet F11 receptor) (Platelet adhesion molecule 1) (PAM-1) (CD antigen CD321)	F11R JAM1 JCAM UNQ264/PRO301	JAM1 JCAM		sp|Q9Y624|JAM1_HUMAN	Junctional adhesion molecule A	299	0.720482	6
ITGA5	P08648	Integrin alpha-5 OS=Homo sapiens GN=ITGA5 PE=1 SV=2	10	16	ITA5_HUMAN	P08648	Integrin alpha-5 (CD49 antigen-like family member E) (Fibronectin receptor subunit alpha) (Integrin alpha-F) (VLA-5) (CD antigen CD49e) [Cleaved into: Integrin alpha-5 heavy chain; Integrin alpha-5 light chain]	ITGA5 FNRA	FNRA		sp|P08648|ITA5_HUMAN	Integrin alpha-5	1049	2.52771	6
ITGB5	P18084	Integrin beta-5 OS=Homo sapiens GN=ITGB5 PE=1 SV=1	9	11	ITB5_HUMAN	P18084	Integrin beta-5	ITGB5			sp|P18084|ITB5_HUMAN	Integrin beta-5	799	1.9253	6
MILR1	Q7Z6M3	Allergin-1 OS=Homo sapiens GN=MILR1 PE=1 SV=2	3	5	MILR1_HUMAN	Q7Z6M3	Allergin-1 (Allergy inhibitory receptor 1) (Mast cell antigen 32) (MCA-32) (Mast cell immunoglobulin-like receptor 1)	MILR1 C17orf60 MCA32	C17orf60 MCA32		sp|Q7Z6M3|MILR1_HUMAN	Allergin-1	343	0.826506	6
PTPRF	P10586	Receptor-type tyrosine-protein phosphatase F OS=Homo sapiens GN=PTPRF PE=1 SV=2	25	29	PTPRF_HUMAN	P10586	Receptor-type tyrosine-protein phosphatase F (EC 3.1.3.48) (Leukocyte common antigen related) (LAR)	PTPRF LAR	LAR		sp|P10586|PTPRF_HUMAN	Receptor-type tyrosine-protein phosphatase F	1907	4.59518	6
ADAM8	P78325	Disintegrin and metalloproteinase domain-containing protein 8 OS=Homo sapiens GN=ADAM8 PE=1 SV=2	7	9	ADAM8_HUMAN	P78325	Disintegrin and metalloproteinase domain-containing protein 8 (ADAM 8) (EC 3.4.24.-) (Cell surface antigen MS2) (CD antigen CD156a)	ADAM8 MS2	MS2		sp|P78325|ADAM8_HUMAN	Disintegrin and metalloproteinase domain-containing protein 8	824	1.98554	5
CORO1A	P31146	Coronin-1A OS=Homo sapiens GN=CORO1A PE=1 SV=4	5	6	COR1A_HUMAN	P31146	Coronin-1A (Coronin-like protein A) (Clipin-A) (Coronin-like protein p57) (Tryptophan aspartate-containing coat protein) (TACO)	CORO1A CORO1	CORO1		sp|P31146|COR1A_HUMAN	Coronin-1A	461	1.11084	5
CYP1B1	Q16678	Cytochrome P450 1B1 OS=Homo sapiens GN=CYP1B1 PE=1 SV=2	5	6	CP1B1_HUMAN	Q16678	Cytochrome P450 1B1 (EC 1.14.14.1) (CYPIB1) (Hydroperoxy icosatetraenoate dehydratase) (EC 4.2.1.152)	CYP1B1			sp|Q16678|CP1B1_HUMAN	Cytochrome P450 1B1	543	1.30843	5
ESAM	Q96AP7	Endothelial cell-selective adhesion molecule OS=Homo sapiens GN=ESAM PE=1 SV=1	4	5	ESAM_HUMAN	Q96AP7	Endothelial cell-selective adhesion molecule	ESAM UNQ220/PRO246			sp|Q96AP7|ESAM_HUMAN	Endothelial cell-selective adhesion molecule	390	0.939759	5
EXT1	Q16394	Exostosin-1 OS=Homo sapiens GN=EXT1 PE=1 SV=2	8	9	EXT1_HUMAN	Q16394	Exostosin-1 (EC 2.4.1.224) (EC 2.4.1.225) (Glucuronosyl-N-acetylglucosaminyl-proteoglycan/N-acetylglucosaminyl-proteoglycan 4-alpha-N-acetylglucosaminyltransferase) (Multiple exostoses protein 1) (Putative tumor suppressor protein EXT1)	EXT1			sp|Q16394|EXT1_HUMAN	Exostosin-1	746	1.79759	5
FNDC3A	Q9Y2H6	Fibronectin type-III domain-containing protein 3A OS=Homo sapiens GN=FNDC3A PE=1 SV=4	12	13	FND3A_HUMAN	Q9Y2H6	Fibronectin type-III domain-containing protein 3A (Human gene expressed in odontoblasts)	FNDC3A FNDC3 HUGO KIAA0970	FNDC3 HUGO KIAA0970		sp|Q9Y2H6|FND3A_HUMAN	Fibronectin type-III domain-containing protein 3A	1198	2.88675	5
KIFAP3	Q92845	Kinesin-associated protein 3 OS=Homo sapiens GN=KIFAP3 PE=1 SV=2	6	9	KIFA3_HUMAN	Q92845	Kinesin-associated protein 3 (KAP-3) (KAP3) (Smg GDS-associated protein)	KIFAP3 KIF3AP SMAP	KIF3AP SMAP		sp|Q92845|KIFA3_HUMAN	Kinesin-associated protein 3	792	1.90843	5
KIFC3	Q9BVG8-6	Isoform 5 of Kinesin-like protein KIFC3 OS=Homo sapiens GN=KIFC3	7	10	KIFC3_HUMAN	Q9BVG8	Kinesin-like protein KIFC3	KIFC3			sp|Q9BVG8|KIFC3_HUMAN	Kinesin-like protein KIFC3	833	2.00723	5
L1CAM	P32004	Neural cell adhesion molecule L1 OS=Homo sapiens GN=L1CAM PE=1 SV=2	12	15	L1CAM_HUMAN	P32004	Neural cell adhesion molecule L1 (N-CAM-L1) (NCAM-L1) (CD antigen CD171)	L1CAM CAML1 MIC5	CAML1 MIC5		sp|P32004|L1CAM_HUMAN	Neural cell adhesion molecule L1	1257	3.02892	5
RUNX1	Q01196-8	Isoform AML-1G of Runt-related transcription factor 1 OS=Homo sapiens GN=RUNX1	5	6	RUNX1_HUMAN	Q01196	Runt-related transcription factor 1 (Acute myeloid leukemia 1 protein) (Core-binding factor subunit alpha-2) (CBF-alpha-2) (Oncogene AML-1) (Polyomavirus enhancer-binding protein 2 alpha B subunit) (PEA2-alpha B) (PEBP2-alpha B) (SL3-3 enhancer factor 1 alpha B subunit) (SL3/AKV core-binding factor alpha B subunit)	RUNX1 AML1 CBFA2	AML1 CBFA2		sp|Q01196|RUNX1_HUMAN	Runt-related transcription factor 1	453	1.09157	5
ST3GAL4	Q11206-4	Isoform 4 of CMP-N-acetylneuraminate-beta-galactosamide-alpha-2,3-sialyltransferase 4 OS=Homo sapiens GN=ST3GAL4	4	4	SIA4C_HUMAN	Q11206	CMP-N-acetylneuraminate-beta-galactosamide-alpha-2,3-sialyltransferase 4 (Alpha 2,3-ST 4) (Beta-galactoside alpha-2,3-sialyltransferase 4) (EC 2.4.3.2) (EC 2.4.3.4) (Alpha 2,3-sialyltransferase IV) (Gal-NAc6S) (Gal-beta-1,3-GalNAc-alpha-2,3-sialyltransferase) (Gal-beta-1,4-GlcNAc-alpha-2,3-sialyltransferase) (N-acetyllactosaminide alpha-2,3-sialyltransferase) (EC 2.4.3.6) (SAT-3) (ST-4) (ST3Gal I…	ST3GAL4 CGS23 NANTA3 SIAT4C STZ	CGS23 NANTA3 SIAT4C STZ		sp|Q11206|SIA4C_HUMAN	CMP-N-acetylneuraminate-beta-galactosamide-alpha-2,3-sialyltransferase 4	333	0.80241	5
ABL1	P00519-2	Isoform IB of Tyrosine-protein kinase ABL1 OS=Homo sapiens GN=ABL1	6	10	ABL1_HUMAN	P00519	Tyrosine-protein kinase ABL1 (EC 2.7.10.2) (Abelson murine leukemia viral oncogene homolog 1) (Abelson tyrosine-protein kinase 1) (Proto-oncogene c-Abl) (p150)	ABL1 ABL JTK7	ABL JTK7		sp|P00519|ABL1_HUMAN	Tyrosine-protein kinase ABL1	1130	2.72289	4
BLOC1S4	Q9NUP1	Biogenesis of lysosome-related organelles complex 1 subunit 4 OS=Homo sapiens GN=BLOC1S4 PE=1 SV=1	2	2	BL1S4_HUMAN	Q9NUP1	Biogenesis of lysosome-related organelles complex 1 subunit 4 (BLOC-1 subunit 4) (Protein cappuccino homolog)	BLOC1S4 CNO	CNO		sp|Q9NUP1|BL1S4_HUMAN	Biogenesis of lysosome-related organelles complex 1 subunit 4	217	0.522892	4
CDC42EP1	Q00587	Cdc42 effector protein 1 OS=Homo sapiens GN=CDC42EP1 PE=1 SV=1	3	4	BORG5_HUMAN	Q00587	Cdc42 effector protein 1 (Binder of Rho GTPases 5) (Serum protein MSE55)	CDC42EP1 BORG5 CEP1 MSE55	BORG5 CEP1 MSE55		sp|Q00587|BORG5_HUMAN	Cdc42 effector protein 1	391	0.942169	4
DENND6A	Q8IWF6	Protein DENND6A OS=Homo sapiens GN=DENND6A PE=1 SV=1	4	6	DEN6A_HUMAN	Q8IWF6	Protein DENND6A (DENN domain-containing protein 6A)	DENND6A FAM116A	FAM116A		sp|Q8IWF6|DEN6A_HUMAN	Protein DENND6A	608	1.46506	4
ERBB2	P04626	Receptor tyrosine-protein kinase erbB-2 OS=Homo sapiens GN=ERBB2 PE=1 SV=1	5	12	ERBB2_HUMAN	P04626	Receptor tyrosine-protein kinase erbB-2 (EC 2.7.10.1) (Metastatic lymph node gene 19 protein) (MLN 19) (Proto-oncogene Neu) (Proto-oncogene c-ErbB-2) (Tyrosine kinase-type cell surface receptor HER2) (p185erbB2) (CD antigen CD340)	ERBB2 HER2 MLN19 NEU NGL	HER2 MLN19 NEU NGL		sp|P04626|ERBB2_HUMAN	Receptor tyrosine-protein kinase erbB-2	1255	3.0241	4
ETS1	P14921	Protein C-ets-1 OS=Homo sapiens GN=ETS1 PE=1 SV=1	4	4	ETS1_HUMAN	P14921	Protein C-ets-1 (p54)	ETS1 EWSR2	EWSR2		sp|P14921|ETS1_HUMAN	Protein C-ets-1	441	1.06265	4
IL6ST	P40189	Interleukin-6 receptor subunit beta OS=Homo sapiens GN=IL6ST PE=1 SV=2	7	9	IL6RB_HUMAN	P40189	Interleukin-6 receptor subunit beta (IL-6 receptor subunit beta) (IL-6R subunit beta) (IL-6R-beta) (IL-6RB) (CDw130) (Interleukin-6 signal transducer) (Membrane glycoprotein 130) (gp130) (Oncostatin-M receptor subunit alpha) (CD antigen CD130)	IL6ST			sp|P40189|IL6RB_HUMAN	Interleukin-6 receptor subunit beta	918	2.21205	4
ITGA1	P56199	Integrin alpha-1 OS=Homo sapiens GN=ITGA1 PE=1 SV=2	8	10	ITA1_HUMAN	P56199	Integrin alpha-1 (CD49 antigen-like family member A) (Laminin and collagen receptor) (VLA-1) (CD antigen CD49a)	ITGA1			sp|P56199|ITA1_HUMAN	Integrin alpha-1	1179	2.84096	4
JAK1	P23458	Tyrosine-protein kinase JAK1 OS=Homo sapiens GN=JAK1 PE=1 SV=2	8	11	JAK1_HUMAN	P23458	Tyrosine-protein kinase JAK1 (EC 2.7.10.2) (Janus kinase 1) (JAK-1)	JAK1 JAK1A JAK1B	JAK1A JAK1B		sp|P23458|JAK1_HUMAN	Tyrosine-protein kinase JAK1	1154	2.78072	4
NKAP	Q8N5F7	NF-kappa-B-activating protein OS=Homo sapiens GN=NKAP PE=1 SV=1	1	4	NKAP_HUMAN	Q8N5F7	NF-kappa-B-activating protein	NKAP			sp|Q8N5F7|NKAP_HUMAN	NF-kappa-B-activating protein	415	1	4
PIK3CB	P42338	Phosphatidylinositol 4,5-bisphosphate 3-kinase catalytic subunit beta isoform OS=Homo sapiens GN=PIK3CB PE=1 SV=1	8	10	PK3CB_HUMAN	P42338	Phosphatidylinositol 4,5-bisphosphate 3-kinase catalytic subunit beta isoform (PI3-kinase subunit beta) (PI3K-beta) (PI3Kbeta) (PtdIns-3-kinase subunit beta) (EC 2.7.1.153) (Phosphatidylinositol 4,5-bisphosphate 3-kinase 110 kDa catalytic subunit beta) (PtdIns-3-kinase subunit p110-beta) (p110beta) (Serine/threonine protein kinase PIK3CB) (EC 2.7.11.1)	PIK3CB PIK3C1	PIK3C1		sp|P42338|PK3CB_HUMAN	Phosphatidylinositol 4,5-bisphosphate 3-kinase catalytic subunit beta isoform	1070	2.57831	4
PIP5K1C	O60331-3	Isoform 3 of Phosphatidylinositol 4-phosphate 5-kinase type-1 gamma OS=Homo sapiens GN=PIP5K1C	3	6	PI51C_HUMAN	O60331	Phosphatidylinositol 4-phosphate 5-kinase type-1 gamma (PIP5K1gamma) (PtdIns(4)P-5-kinase 1 gamma) (EC 2.7.1.68) (Type I phosphatidylinositol 4-phosphate 5-kinase gamma)	PIP5K1C KIAA0589	KIAA0589		sp|O60331|PI51C_HUMAN	Phosphatidylinositol 4-phosphate 5-kinase type-1 gamma	668	1.60964	4
PKP3	Q9Y446-2	Isoform PKP3b of Plakophilin-3 OS=Homo sapiens GN=PKP3	7	8	PKP3_HUMAN	Q9Y446	Plakophilin-3	PKP3			sp|Q9Y446|PKP3_HUMAN	Plakophilin-3	797	1.92048	4
PSEN1	P49768	Presenilin-1 OS=Homo sapiens GN=PSEN1 PE=1 SV=1	3	4	PSN1_HUMAN	P49768	Presenilin-1 (PS-1) (EC 3.4.23.-) (Protein S182) [Cleaved into: Presenilin-1 NTF subunit; Presenilin-1 CTF subunit; Presenilin-1 CTF12 (PS1-CTF12)]	PSEN1 AD3 PS1 PSNL1	AD3 PS1 PSNL1		sp|P49768|PSN1_HUMAN	Presenilin-1	467	1.1253	4
RIPK2	O43353	Receptor-interacting serine/threonine-protein kinase 2 OS=Homo sapiens GN=RIPK2 PE=1 SV=2	4	5	RIPK2_HUMAN	O43353	Receptor-interacting serine/threonine-protein kinase 2 (EC 2.7.11.1) (CARD-containing interleukin-1 beta-converting enzyme-associated kinase) (CARD-containing IL-1 beta ICE-kinase) (RIP-like-interacting CLARP kinase) (Receptor-interacting protein 2) (RIP-2) (Tyrosine-protein kinase RIPK2) (EC 2.7.10.2)	RIPK2 CARDIAK RICK RIP2 UNQ277/PRO314/PRO34092	CARDIAK RICK RIP2		sp|O43353|RIPK2_HUMAN	Receptor-interacting serine/threonine-protein kinase 2	540	1.3012	4
UBASH3B	Q8TF42	Ubiquitin-associated and SH3 domain-containing protein B OS=Homo sapiens GN=UBASH3B PE=1 SV=2	6	6	UBS3B_HUMAN	Q8TF42	Ubiquitin-associated and SH3 domain-containing protein B (EC 3.1.3.48) (Cbl-interacting protein p70) (Suppressor of T-cell receptor signaling 1) (STS-1) (T-cell ubiquitin ligand 2) (TULA-2) (Tyrosine-protein phosphatase STS1/TULA2)	UBASH3B KIAA1959 STS1	KIAA1959 STS1		sp|Q8TF42|UBS3B_HUMAN	Ubiquitin-associated and SH3 domain-containing protein B	649	1.56386	4
ARG1	P05089-2	Isoform 2 of Arginase-1 OS=Homo sapiens GN=ARG1	2	2	ARGI1_HUMAN	P05089	Arginase-1 (EC 3.5.3.1) (Liver-type arginase) (Type I arginase)	ARG1			sp|P05089|ARGI1_HUMAN	Arginase-1	322	0.775904	3
DLG2	Q15700-2	Isoform 2 of Disks large homolog 2 OS=Homo sapiens GN=DLG2	1	6	DLG2_HUMAN	Q15700	Disks large homolog 2 (Channel-associated protein of synapse-110) (Chapsyn-110) (Postsynaptic density protein PSD-93)	DLG2			sp|Q15700|DLG2_HUMAN	Disks large homolog 2	870	2.09639	3
EPB41L5	Q9HCM4	Band 4.1-like protein 5 OS=Homo sapiens GN=EPB41L5 PE=1 SV=3	4	6	E41L5_HUMAN	Q9HCM4	Band 4.1-like protein 5 (Erythrocyte membrane protein band 4.1-like 5)	EPB41L5 KIAA1548	KIAA1548		sp|Q9HCM4|E41L5_HUMAN	Band 4.1-like protein 5	733	1.76627	3
FER	P16591	Tyrosine-protein kinase Fer OS=Homo sapiens GN=FER PE=1 SV=2	5	5	FER_HUMAN	P16591	Tyrosine-protein kinase Fer (EC 2.7.10.2) (Feline encephalitis virus-related kinase FER) (Fujinami poultry sarcoma/Feline sarcoma-related protein Fer) (Proto-oncogene c-Fer) (Tyrosine kinase 3) (p94-Fer)	FER TYK3	TYK3		sp|P16591|FER_HUMAN	Tyrosine-protein kinase Fer	822	1.98072	3
HLA-DPA1	P20036	HLA class II histocompatibility antigen, DP alpha 1 chain OS=Homo sapiens GN=HLA-DPA1 PE=1 SV=1	2	2	DPA1_HUMAN	P20036	HLA class II histocompatibility antigen, DP alpha 1 chain (DP(W3)) (DP(W4)) (HLA-SB alpha chain) (MHC class II DP3-alpha) (MHC class II DPA1)	HLA-DPA1 HLA-DP1A HLASB	HLA-DP1A HLASB		sp|P20036|DPA1_HUMAN	HLA class II histocompatibility antigen, DP alpha 1 chain	260	0.626506	3
ICAM2	P13598	Intercellular adhesion molecule 2 OS=Homo sapiens GN=ICAM2 PE=1 SV=2	2	2	ICAM2_HUMAN	P13598	Intercellular adhesion molecule 2 (ICAM-2) (CD antigen CD102)	ICAM2			sp|P13598|ICAM2_HUMAN	Intercellular adhesion molecule 2	275	0.662651	3
IL1B	P01584	Interleukin-1 beta OS=Homo sapiens GN=IL1B PE=1 SV=2	2	2	IL1B_HUMAN	P01584	Interleukin-1 beta (IL-1 beta) (Catabolin)	IL1B IL1F2	IL1F2		sp|P01584|IL1B_HUMAN	Interleukin-1 beta	269	0.648193	3
IL1RAP	Q9NPH3	Interleukin-1 receptor accessory protein OS=Homo sapiens GN=IL1RAP PE=1 SV=2	4	4	IL1AP_HUMAN	Q9NPH3	Interleukin-1 receptor accessory protein (IL-1 receptor accessory protein) (IL-1RAcP) (EC 3.2.2.6) (Interleukin-1 receptor 3) (IL-1R-3) (IL-1R3)	IL1RAP C3orf13 IL1R3	C3orf13 IL1R3		sp|Q9NPH3|IL1AP_HUMAN	Interleukin-1 receptor accessory protein	570	1.37349	3
MAPK7	Q13164	Mitogen-activated protein kinase 7 OS=Homo sapiens GN=MAPK7 PE=1 SV=2	4	6	MK07_HUMAN	Q13164	Mitogen-activated protein kinase 7 (MAP kinase 7) (MAPK 7) (EC 2.7.11.24) (Big MAP kinase 1) (BMK-1) (Extracellular signal-regulated kinase 5) (ERK-5)	MAPK7 BMK1 ERK5 PRKM7	BMK1 ERK5 PRKM7		sp|Q13164|MK07_HUMAN	Mitogen-activated protein kinase 7	816	1.96627	3
PKP2	Q99959	Plakophilin-2 OS=Homo sapiens GN=PKP2 PE=1 SV=2	6	7	PKP2_HUMAN	Q99959	Plakophilin-2	PKP2			sp|Q99959|PKP2_HUMAN	Plakophilin-2	881	2.12289	3
TGFB1	P01137	Transforming growth factor beta-1 OS=Homo sapiens GN=TGFB1 PE=1 SV=2	3	3	TGFB1_HUMAN	P01137	Transforming growth factor beta-1 proprotein [Cleaved into: Latency-associated peptide (LAP); Transforming growth factor beta-1 (TGF-beta-1)]	TGFB1 TGFB	TGFB		sp|P01137|TGFB1_HUMAN	Transforming growth factor beta-1 proprotein	390	0.939759	3
TGFBR2	P37173-2	Isoform 2 of TGF-beta receptor type-2 OS=Homo sapiens GN=TGFBR2	4	4	TGFR2_HUMAN	P37173	TGF-beta receptor type-2 (TGFR-2) (EC 2.7.11.30) (TGF-beta type II receptor) (Transforming growth factor-beta receptor type II) (TGF-beta receptor type II) (TbetaR-II)	TGFBR2			sp|P37173|TGFR2_HUMAN	TGF-beta receptor type-2	567	1.36627	3
TNFRSF21	O75509	Tumor necrosis factor receptor superfamily member 21 OS=Homo sapiens GN=TNFRSF21 PE=1 SV=1	4	4	TNR21_HUMAN	O75509	Tumor necrosis factor receptor superfamily member 21 (Death receptor 6) (CD antigen CD358)	TNFRSF21 DR6 UNQ437/PRO868	DR6		sp|O75509|TNR21_HUMAN	Tumor necrosis factor receptor superfamily member 21	655	1.57831	3
TYK2	P29597	Non-receptor tyrosine-protein kinase TYK2 OS=Homo sapiens GN=TYK2 PE=1 SV=3	6	8	TYK2_HUMAN	P29597	Non-receptor tyrosine-protein kinase TYK2 (EC 2.7.10.2)	TYK2			sp|P29597|TYK2_HUMAN	Non-receptor tyrosine-protein kinase TYK2	1187	2.86024	3
ACVR1	Q04771	Activin receptor type-1 OS=Homo sapiens GN=ACVR1 PE=1 SV=1	3	3	ACVR1_HUMAN	Q04771	Activin receptor type-1 (EC 2.7.11.30) (Activin receptor type I) (ACTR-I) (Activin receptor-like kinase 2) (ALK-2) (Serine/threonine-protein kinase receptor R1) (SKR1) (TGF-B superfamily receptor type I) (TSR-I)	ACVR1 ACVRLK2	ACVRLK2		sp|Q04771|ACVR1_HUMAN	Activin receptor type-1	509	1.22651	2
AMBRA1	Q9C0C7-5	Isoform 5 of Activating molecule in BECN1-regulated autophagy protein 1 OS=Homo sapiens GN=AMBRA1	7	7	AMRA1_HUMAN	Q9C0C7	Activating molecule in BECN1-regulated autophagy protein 1 (DDB1- and CUL4-associated factor 3)	AMBRA1 DCAF3 KIAA1736	DCAF3 KIAA1736		sp|Q9C0C7|AMRA1_HUMAN	Activating molecule in BECN1-regulated autophagy protein 1	1298	3.12771	2
AMIGO2	Q86SJ2	Amphoterin-induced protein 2 OS=Homo sapiens GN=AMIGO2 PE=1 SV=1	1	2	AMGO2_HUMAN	Q86SJ2	Amphoterin-induced protein 2 (AMIGO-2) (Alivin-1) (Differentially expressed in gastric adenocarcinomas) (DEGA)	AMIGO2 ALI1	ALI1		sp|Q86SJ2|AMGO2_HUMAN	Amphoterin-induced protein 2	522	1.25783	2
CBLL1	Q75N03	E3 ubiquitin-protein ligase Hakai OS=Homo sapiens GN=CBLL1 PE=1 SV=1	2	2	HAKAI_HUMAN	Q75N03	E3 ubiquitin-protein ligase Hakai (EC 2.3.2.27) (Casitas B-lineage lymphoma-transforming sequence-like protein 1) (c-Cbl-like protein 1) (RING finger protein 188) (RING-type E3 ubiquitin transferase Hakai)	CBLL1 HAKAI RNF188	HAKAI RNF188		sp|Q75N03|HAKAI_HUMAN	E3 ubiquitin-protein ligase Hakai	491	1.18313	2
CLSTN1	O94985	Calsyntenin-1 OS=Homo sapiens GN=CLSTN1 PE=1 SV=1	4	5	CSTN1_HUMAN	O94985	Calsyntenin-1 (Alcadein-alpha) (Alc-alpha) (Alzheimer-related cadherin-like protein) (Non-classical cadherin XB31alpha) [Cleaved into: Soluble Alc-alpha (SAlc-alpha); CTF1-alpha (C-terminal fragment 1-alpha)]	CLSTN1 CS1 KIAA0911	CS1 KIAA0911		sp|O94985|CSTN1_HUMAN	Calsyntenin-1	981	2.36386	2
DLG3	Q5JUW8	Discs, large homolog 3 (Neuroendocrine-dlg, Drosophila), isoform CRA_b OS=Homo sapiens GN=DLG3 PE=1 SV=1	3	3	DLG3_HUMAN	Q92796	Disks large homolog 3 (Neuroendocrine-DLG) (Synapse-associated protein 102) (SAP-102) (SAP102) (XLMR)	DLG3 KIAA1232	KIAA1232		sp|Q92796|DLG3_HUMAN	Disks large homolog 3	817	1.96867	2
DLG5	Q8TDM6	Disks large homolog 5 OS=Homo sapiens GN=DLG5 PE=1 SV=4	10	10	DLG5_HUMAN	Q8TDM6	Disks large homolog 5 (Discs large protein P-dlg) (Placenta and prostate DLG)	DLG5 KIAA0583 PDLG	KIAA0583 PDLG		sp|Q8TDM6|DLG5_HUMAN	Disks large homolog 5	1919	4.6241	2
EBI3	Q14213	Interleukin-27 subunit beta OS=Homo sapiens GN=EBI3 PE=1 SV=2	1	1	IL27B_HUMAN	Q14213	Interleukin-27 subunit beta (IL-27 subunit beta) (IL-27B) (Epstein-Barr virus-induced gene 3 protein) (EBV-induced gene 3 protein)	EBI3 IL27B	IL27B		sp|Q14213|IL27B_HUMAN	Interleukin-27 subunit beta	229	0.551807	2
EFNB2	P52799	Ephrin-B2 OS=Homo sapiens GN=EFNB2 PE=1 SV=1	2	2	EFNB2_HUMAN	P52799	Ephrin-B2 (EPH-related receptor tyrosine kinase ligand 5) (LERK-5) (HTK ligand) (HTK-L)	EFNB2 EPLG5 HTKL LERK5	EPLG5 HTKL LERK5		sp|P52799|EFNB2_HUMAN	Ephrin-B2	333	0.80241	2
GCNT2	Q8N0V5	N-acetyllactosaminide beta-1,6-N-acetylglucosaminyl-transferase, isoform A OS=Homo sapiens GN=GCNT2 PE=2 SV=1	2	2	GNT2A_HUMAN	Q8N0V5	N-acetyllactosaminide beta-1,6-N-acetylglucosaminyl-transferase (N-acetylglucosaminyltransferase) (EC 2.4.1.150) (I-branching enzyme) (IGNT)	GCNT2 GCNT5 II NACGT1	GCNT5 II NACGT1		sp|Q8N0V5|GNT2A_HUMAN	N-acetyllactosaminide beta-1,6-N-acetylglucosaminyl-transferase	402	0.968675	2
HFE	Q30201	Hereditary hemochromatosis protein OS=Homo sapiens GN=HFE PE=1 SV=1	1	2	HFE_HUMAN	Q30201	Hereditary hemochromatosis protein (HLA-H)	HFE HLAH	HLAH		sp|Q30201|HFE_HUMAN	Hereditary hemochromatosis protein	348	0.838554	2
MYO10	Q9HD67	Unconventional myosin-X OS=Homo sapiens GN=MYO10 PE=1 SV=3	7	8	MYO10_HUMAN	Q9HD67	Unconventional myosin-X (Unconventional myosin-10)	MYO10 KIAA0799	KIAA0799		sp|Q9HD67|MYO10_HUMAN	Unconventional myosin-X	2058	4.95904	2
PIK3CA	P42336	Phosphatidylinositol 4,5-bisphosphate 3-kinase catalytic subunit alpha isoform OS=Homo sapiens GN=PIK3CA PE=1 SV=2	4	4	PK3CA_HUMAN	P42336	Phosphatidylinositol 4,5-bisphosphate 3-kinase catalytic subunit alpha isoform (PI3-kinase subunit alpha) (PI3K-alpha) (PI3Kalpha) (PtdIns-3-kinase subunit alpha) (EC 2.7.1.137) (EC 2.7.1.153) (Phosphatidylinositol 4,5-bisphosphate 3-kinase 110 kDa catalytic subunit alpha) (PtdIns-3-kinase subunit p110-alpha) (p110alpha) (Phosphoinositide 3-kinase alpha) (Phosphoinositide-3-kinase catalytic alpha…	PIK3CA			sp|P42336|PK3CA_HUMAN	Phosphatidylinositol 4,5-bisphosphate 3-kinase catalytic subunit alpha isoform	1068	2.57349	2
PKP4	Q99569	Plakophilin-4 OS=Homo sapiens GN=PKP4 PE=1 SV=2	5	5	PKP4_HUMAN	Q99569	Plakophilin-4 (p0071)	PKP4			sp|Q99569|PKP4_HUMAN	Plakophilin-4	1192	2.87229	2
PLEKHA7	E9PKC0	Pleckstrin homology domain-containing family A member 7 OS=Homo sapiens GN=PLEKHA7 PE=1 SV=1	6	6	PKHA7_HUMAN	Q6IQ23	Pleckstrin homology domain-containing family A member 7 (PH domain-containing family A member 7)	PLEKHA7			sp|Q6IQ23|PKHA7_HUMAN	Pleckstrin homology domain-containing family A member 7	1121	2.7012	2
PTPRM	P28827-2	Isoform 2 of Receptor-type tyrosine-protein phosphatase mu OS=Homo sapiens GN=PTPRM	5	7	PTPRM_HUMAN	P28827	Receptor-type tyrosine-protein phosphatase mu (Protein-tyrosine phosphatase mu) (R-PTP-mu) (EC 3.1.3.48)	PTPRM PTPRL1	PTPRL1		sp|P28827|PTPRM_HUMAN	Receptor-type tyrosine-protein phosphatase mu	1452	3.4988	2
RC3H1	Q5TC82	Roquin-1 OS=Homo sapiens GN=RC3H1 PE=1 SV=1	2	5	RC3H1_HUMAN	Q5TC82	Roquin-1 (Roquin) (EC 2.3.2.27) (RING finger and C3H zinc finger protein 1) (RING finger and CCCH-type zinc finger domain-containing protein 1) (RING finger protein 198)	RC3H1 KIAA2025 RNF198	KIAA2025 RNF198		sp|Q5TC82|RC3H1_HUMAN	Roquin-1	1133	2.73012	2
SEMA4C	Q9C0C4	Semaphorin-4C OS=Homo sapiens GN=SEMA4C PE=1 SV=2	4	5	SEM4C_HUMAN	Q9C0C4	Semaphorin-4C	SEMA4C KIAA1739 SEMAI UNQ5855/PRO34487	KIAA1739 SEMAI		sp|Q9C0C4|SEM4C_HUMAN	Semaphorin-4C	833	2.00723	2
SH2B3	Q9UQQ2	SH2B adapter protein 3 OS=Homo sapiens GN=SH2B3 PE=1 SV=2	3	3	SH2B3_HUMAN	Q9UQQ2	SH2B adapter protein 3 (Lymphocyte adapter protein) (Lymphocyte-specific adapter protein Lnk) (Signal transduction protein Lnk)	SH2B3 LNK	LNK		sp|Q9UQQ2|SH2B3_HUMAN	SH2B adapter protein 3	575	1.38554	2
SRF	P11831	Serum response factor OS=Homo sapiens GN=SRF PE=1 SV=1	2	3	SRF_HUMAN	P11831	Serum response factor (SRF)	SRF			sp|P11831|SRF_HUMAN	Serum response factor	508	1.2241	2
TWSG1	Q9GZX9	Twisted gastrulation protein homolog 1 OS=Homo sapiens GN=TWSG1 PE=2 SV=1	1	1	TWSG1_HUMAN	Q9GZX9	Twisted gastrulation protein homolog 1	TWSG1 TSG PSEC0250	TSG		sp|Q9GZX9|TWSG1_HUMAN	Twisted gastrulation protein homolog 1	223	0.537349	2
VEGFA	J3KPA4	Vascular endothelial growth factor A OS=Homo sapiens GN=VEGFA PE=3 SV=1	1	1	VEGFA_HUMAN	P15692	Vascular endothelial growth factor A (VEGF-A) (Vascular permeability factor) (VPF)	VEGFA VEGF	VEGF		sp|P15692|VEGFA_HUMAN	Vascular endothelial growth factor A	232	0.559036	2
VEZT	Q9HBM0	Vezatin OS=Homo sapiens GN=VEZT PE=1 SV=3	4	4	VEZA_HUMAN	Q9HBM0	Vezatin	VEZT			sp|Q9HBM0|VEZA_HUMAN	Vezatin	779	1.87711	2
CARD11	Q9BXL7	Caspase recruitment domain-containing protein 11 OS=Homo sapiens GN=CARD11 PE=1 SV=3	2	2	CAR11_HUMAN	Q9BXL7	Caspase recruitment domain-containing protein 11 (CARD-containing MAGUK protein 1) (Carma 1)	CARD11 CARMA1	CARMA1		sp|Q9BXL7|CAR11_HUMAN	Caspase recruitment domain-containing protein 11	1154	2.78072	1
CBLB	Q13191	E3 ubiquitin-protein ligase CBL-B OS=Homo sapiens GN=CBLB PE=1 SV=2	2	2	CBLB_HUMAN	Q13191	E3 ubiquitin-protein ligase CBL-B (EC 2.3.2.27) (Casitas B-lineage lymphoma proto-oncogene b) (RING finger protein 56) (RING-type E3 ubiquitin transferase CBL-B) (SH3-binding protein CBL-B) (Signal transduction protein CBL-B)	CBLB RNF56 Nbla00127	RNF56		sp|Q13191|CBLB_HUMAN	E3 ubiquitin-protein ligase CBL-B	982	2.36627	1
EFNB1	P98172	Ephrin-B1 OS=Homo sapiens GN=EFNB1 PE=1 SV=1	1	1	EFNB1_HUMAN	P98172	Ephrin-B1 (EFL-3) (ELK ligand) (ELK-L) (EPH-related receptor tyrosine kinase ligand 2) (LERK-2) [Cleaved into: Ephrin-B1 C-terminal fragment (Ephrin-B1 CTF); Ephrin-B1 intracellular domain (Ephrin-B1 ICD)]	EFNB1 EFL3 EPLG2 LERK2	EFL3 EPLG2 LERK2		sp|P98172|EFNB1_HUMAN	Ephrin-B1	346	0.833735	1
IRAK1	P51617	Interleukin-1 receptor-associated kinase 1 OS=Homo sapiens GN=IRAK1 PE=1 SV=2	1	1	IRAK1_HUMAN	P51617	Interleukin-1 receptor-associated kinase 1 (IRAK-1) (EC 2.7.11.1)	IRAK1 IRAK	IRAK		sp|P51617|IRAK1_HUMAN	Interleukin-1 receptor-associated kinase 1	712	1.71566	1
LAMA5	O15230	Laminin subunit alpha-5 OS=Homo sapiens GN=LAMA5 PE=1 SV=8	6	6	LAMA5_HUMAN	O15230	Laminin subunit alpha-5 (Laminin-10 subunit alpha) (Laminin-11 subunit alpha) (Laminin-15 subunit alpha)	LAMA5 KIAA0533 KIAA1907	KIAA0533 KIAA1907		sp|O15230|LAMA5_HUMAN	Laminin subunit alpha-5	3695	8.90361	1
NEO1	Q92859	Neogenin OS=Homo sapiens GN=NEO1 PE=1 SV=2	2	3	NEO1_HUMAN	Q92859	Neogenin (Immunoglobulin superfamily DCC subclass member 2)	NEO1 IGDCC2 NGN	IGDCC2 NGN		sp|Q92859|NEO1_HUMAN	Neogenin	1461	3.52048	1
NEXN	Q0ZGT2	Nexilin OS=Homo sapiens GN=NEXN PE=1 SV=1	2	2	NEXN_HUMAN	Q0ZGT2	Nexilin (F-actin-binding protein) (Nelin)	NEXN			sp|Q0ZGT2|NEXN_HUMAN	Nexilin	675	1.62651	1
NFAT5	O94916-5	Isoform E of Nuclear factor of activated T-cells 5 OS=Homo sapiens GN=NFAT5	3	3	NFAT5_HUMAN	O94916	Nuclear factor of activated T-cells 5 (NF-AT5) (T-cell transcription factor NFAT5) (Tonicity-responsive enhancer-binding protein) (TonE-binding protein) (TonEBP)	NFAT5 KIAA0827 TONEBP	KIAA0827 TONEBP		sp|O94916|NFAT5_HUMAN	Nuclear factor of activated T-cells 5	1531	3.68916	1
OBSL1	O75147	Obscurin-like protein 1 OS=Homo sapiens GN=OBSL1 PE=1 SV=4	5	5	OBSL1_HUMAN	O75147	Obscurin-like protein 1	OBSL1 KIAA0657	KIAA0657		sp|O75147|OBSL1_HUMAN	Obscurin-like protein 1	1896	4.56867	1
PIEZO1	Q92508	Piezo-type mechanosensitive ion channel component 1 OS=Homo sapiens GN=PIEZO1 PE=1 SV=4	5	5	PIEZ1_HUMAN	Q92508	Piezo-type mechanosensitive ion channel component 1 (Membrane protein induced by beta-amyloid treatment) (Mib) (Protein FAM38A)	PIEZO1 FAM38A KIAA0233	FAM38A KIAA0233		sp|Q92508|PIEZ1_HUMAN	Piezo-type mechanosensitive ion channel component 1	2521	6.0747	1
PODXL2	Q9NZ53	Podocalyxin-like protein 2 OS=Homo sapiens GN=PODXL2 PE=1 SV=1	1	1	PDXL2_HUMAN	Q9NZ53	Podocalyxin-like protein 2 (Endoglycan)	PODXL2 UNQ1861/PRO3742			sp|Q9NZ53|PDXL2_HUMAN	Podocalyxin-like protein 2	605	1.45783	1
RC3H2	Q9HBD1	Roquin-2 OS=Homo sapiens GN=RC3H2 PE=1 SV=2	1	3	RC3H2_HUMAN	Q9HBD1	Roquin-2 (EC 2.3.2.27) (Membrane-associated nucleic acid-binding protein) (RING finger and CCCH-type zinc finger domain-containing protein 2) (RING finger protein 164) (RING-type E3 ubiquitin transferase Roquin-2)	RC3H2 MNAB RNF164	MNAB RNF164		sp|Q9HBD1|RC3H2_HUMAN	Roquin-2	1191	2.86988	1
VCAM1	P19320	Vascular cell adhesion protein 1 OS=Homo sapiens GN=VCAM1 PE=1 SV=1	1	2	VCAM1_HUMAN	P19320	Vascular cell adhesion protein 1 (V-CAM 1) (VCAM-1) (INCAM-100) (CD antigen CD106)	VCAM1			sp|P19320|VCAM1_HUMAN	Vascular cell adhesion protein 1	739	1.78072	1
ZC3H12A	Q5D1E8	Ribonuclease ZC3H12A OS=Homo sapiens GN=ZC3H12A PE=1 SV=1	1	2	ZC12A_HUMAN	Q5D1E8	Endoribonuclease ZC3H12A (EC 3.1.-.-) (Monocyte chemotactic protein-induced protein 1) (MCP-induced protein 1) (MCPIP-1) (Regnase-1) (Reg1) (Zinc finger CCCH domain-containing protein 12A)	ZC3H12A MCPIP MCPIP1	MCPIP MCPIP1		sp|Q5D1E8|ZC12A_HUMAN	Endoribonuclease ZC3H12A	599	1.44337	1
ZMIZ1	Q9ULJ6	Zinc finger MIZ domain-containing protein 1 OS=Homo sapiens GN=ZMIZ1 PE=1 SV=3	3	3	ZMIZ1_HUMAN	Q9ULJ6	Zinc finger MIZ domain-containing protein 1 (PIAS-like protein Zimp10) (Retinoic acid-induced protein 17)	ZMIZ1 KIAA1224 RAI17 ZIMP10	KIAA1224 RAI17 ZIMP10		sp|Q9ULJ6|ZMIZ1_HUMAN	Zinc finger MIZ domain-containing protein 1	1067	2.57108	1
ZNF703	Q9H7S9	Zinc finger protein 703 OS=Homo sapiens GN=ZNF703 PE=1 SV=1	1	1	ZN703_HUMAN	Q9H7S9	Zinc finger protein 703 (Zinc finger elbow-related proline domain protein 1)	ZNF703 ZEPPO1 ZPO1	ZEPPO1 ZPO1		sp|Q9H7S9|ZN703_HUMAN	Zinc finger protein 703	590	1.42169	1
DSC1	Q08554	Desmocollin-1 OS=Homo sapiens GN=DSC1 PE=1 SV=2	1	1	DSC1_HUMAN	Q08554	Desmocollin-1 (Cadherin family member 1) (Desmosomal glycoprotein 2/3) (DG2/DG3)	DSC1 CDHF1	CDHF1		sp|Q08554|DSC1_HUMAN	Desmocollin-1	894	2.15422	0
FAT4	Q6V0I7	Protocadherin Fat 4 OS=Homo sapiens GN=FAT4 PE=1 SV=2	5	5	FAT4_HUMAN	Q6V0I7	Protocadherin Fat 4 (hFat4) (Cadherin family member 14) (FAT tumor suppressor homolog 4) (Fat-like cadherin protein FAT-J)	FAT4 CDHF14 FATJ Nbla00548	CDHF14 FATJ		sp|Q6V0I7|FAT4_HUMAN	Protocadherin Fat 4	4981	12.0024	0
FN1	P02751-15	Isoform 15 of Fibronectin OS=Homo sapiens GN=FN1	1	1	FINC_HUMAN	P02751	Fibronectin (FN) (Cold-insoluble globulin) (CIG) [Cleaved into: Anastellin; Ugl-Y1; Ugl-Y2; Ugl-Y3]	FN1 FN	FN		sp|P02751|FINC_HUMAN	Fibronectin	2477	5.96867	0
SCARF2	A0A096LNX8	Scavenger receptor class F member 2 OS=Homo sapiens GN=SCARF2 PE=4 SV=1	1	1	SREC2_HUMAN	Q96GP6	Scavenger receptor class F member 2 (SRECRP-1) (Scavenger receptor expressed by endothelial cells 2 protein) (SREC-II)	SCARF2 SREC2 SREPCR	SREC2 SREPCR		sp|Q96GP6|SREC2_HUMAN	Scavenger receptor class F member 2	871	2.0988	0
MDA-MB-231 cell mass spec. PMID: 34075748 (JPR, 2021)

## Sheet: 4. Hs576t
	Proteins	Protein_IDs	Majority_protein_IDs	Intensity_GFP_R1	Intensity_GFP_R2	Intensity_GFP_R3	Intensity_NOD1_R1	Intensity_NOD1_R2	Intensity_NOD1_R3	Intensity_NOD2_R1	Intensity_NOD2_R2	Intensity_NOD2_R3	Intensity_P_R1	Intensity_P_R2	Intensity_P_R3	Int	Entry.Name	Entry	Protein.names	Gene.Names	Gene.Names..synonym.	Gene.Names..ordered.locus.	ID	Protein_Description	length	Len_rel_to_med	Int_norm
1	ACTB	P60709;Q9BYX7	P60709	1331300000	1196200000	1311200000	1901900000	1921200000	1693400000	1819900000	1427300000	1943700000	1803600000	1995300000	3441800000	1819900000	ACTB_HUMAN	P60709	Actin, cytoplasmic 1 (EC 3.6.4.-) (Beta-actin) [Cleaved into: Actin, cytoplasmic 1, N-terminally processed]	ACTB		NA	sp|P60709|ACTB_HUMAN	Actin, cytoplasmic 1	375	0.903614	2014022667
2	ACTG1	P63261	P63261	99200000000	101000000000	93500000000	134000000000	127000000000	115000000000	116000000000	100000000000	112000000000	129000000000	135000000000	194000000000	134000000000	ACTG_HUMAN	P63261	Actin, cytoplasmic 2 (EC 3.6.4.-) (Gamma-actin) [Cleaved into: Actin, cytoplasmic 2, N-terminally processed]	ACTG1 ACTG	ACTG	NA	sp|P63261|ACTG_HUMAN	Actin, cytoplasmic 2	375	0.903614	149000000000
3	ACTN1	P12814	P12814	3357300000	2865800000	2744700000	3440500000	4269400000	2920000000	4477300000	4124200000	4370300000	5118400000	5190800000	6802400000	4269400000	ACTN1_HUMAN	P12814	Alpha-actinin-1 (Alpha-actinin cytoskeletal isoform) (F-actin cross-linking protein) (Non-muscle alpha-actinin-1)	ACTN1		NA	sp|P12814|ACTN1_HUMAN	Alpha-actinin-1	892	2.1494	1986323991
4	ADA	P00813	P00813	13246000	18619000	15161000	8418600	12510000	18040000	7675600	25064000	11610000	24805000	15483000	25262000	18619000	ADA_HUMAN	P00813	Adenosine deaminase (EC 3.5.4.4) (Adenosine aminohydrolase)	ADA ADA1	ADA1	NA	sp|P00813|ADA_HUMAN	Adenosine deaminase	363	0.874699	2.12862e+07
5	ALCAM	Q13740	Q13740	75564000	64027000	87994000	22547000	49388000	74152000	86827000	48798000	56488000	93508000	65119000	193800000	65119000	CD166_HUMAN	Q13740	CD166 antigen (Activated leukocyte cell adhesion molecule) (CD antigen CD166)	ALCAM MEMD	MEMD	NA	sp|Q13740|CD166_HUMAN	CD166 antigen	583	1.40482	4.6354e+07
6	ANXA1	P04083	P04083	4271400000	3350100000	3717400000	4757900000	5371500000	4170000000	4625700000	4643700000	4336300000	4509700000	4180300000	7339900000	4509700000	ANXA1_HUMAN	P04083	Annexin A1 (Annexin I) (Annexin-1) (Calpactin II) (Calpactin-2) (Chromobindin-9) (Lipocortin I) (Phospholipase A2 inhibitory protein) (p35) [Cleaved into: Annexin Ac2-26]	ANXA1 ANX1 LPC1	ANX1 LPC1	NA	sp|P04083|ANXA1_HUMAN	Annexin A1	346	0.833735	5409033237
7	AP3B1	O00203;Q13367	O00203	115490000	106790000	78930000	60225000	147900000	76327000	74352000	72841000	163790000	70290000	74532000	139070000	70290000	AP3B1_HUMAN	O00203	AP-3 complex subunit beta-1 (Adaptor protein complex AP-3 subunit beta-1) (Adaptor-related protein complex 3 subunit beta-1) (Beta-3A-adaptin) (Clathrin assembly protein complex 3 beta-1 large chain)	AP3B1 ADTB3A	ADTB3A	NA	sp|O00203|AP3B1_HUMAN	AP-3 complex subunit beta-1	1094	2.63614	2.66639e+07
8	AP3D1	O14617	O14617	117260000	83680000	95992000	103320000	191290000	144860000	155000000	121220000	121140000	108860000	133950000	181780000	144860000	AP3D1_HUMAN	O14617	AP-3 complex subunit delta-1 (AP-3 complex subunit delta) (Adaptor-related protein complex 3 subunit delta-1) (Delta-adaptin)	AP3D1 PRO0039		NA	sp|O14617|AP3D1_HUMAN	AP-3 complex subunit delta-1	1153	2.77831	52139549
9	B2M	P61769	P61769	601500000	628180000	643870000	516000000	413600000	515770000	643200000	541520000	535010000	816540000	713360000	1849100000	601500000	B2MG_HUMAN	P61769	Beta-2-microglobulin [Cleaved into: Beta-2-microglobulin form pI 5.3]	B2M CDABP0092 HDCMA22P		NA	sp|P61769|B2MG_HUMAN	Beta-2-microglobulin	119	0.286747	2097668067
10	BAD	Q92934	Q92934	19147000	18010000	6100800	7146900	18290000	12613000	21066000	16270000	19000000	21508000	24414000	16448000	19147000	BAD_HUMAN	Q92934	Bcl2-associated agonist of cell death (BAD) (Bcl-2-binding component 6) (Bcl-2-like protein 8) (Bcl2-L-8) (Bcl-xL/Bcl-2-associated death promoter) (Bcl2 antagonist of cell death)	BAD BBC6 BCL2L8	BBC6 BCL2L8	NA	sp|Q92934|BAD_HUMAN	Bcl2-associated agonist of cell death	168	0.404819	4.72976e+07
11	BAIAP2	Q9UQB8	Q9UQB8	14601000	9157100	18054000	11620000	28717000	11168000	30376000	10769000	22284000	33917000	35689000	53819000	28717000	BAIP2_HUMAN	Q9UQB8	Brain-specific angiogenesis inhibitor 1-associated protein 2 (BAI-associated protein 2) (BAI1-associated protein 2) (Protein BAP2) (Fas ligand-associated factor 3) (FLAF3) (Insulin receptor substrate p53/p58) (IRS-58) (IRSp53/58) (Insulin receptor substrate protein of 53 kDa) (IRSp53) (Insulin receptor substrate p53)	BAIAP2		NA	sp|Q9UQB8|BAIP2_HUMAN	Brain-specific angiogenesis inhibitor 1-associated protein 2	552	1.33012	2.15898e+07
12	BAIAP2L1	Q9UHR4	Q9UHR4	25192000	20029000	7543900	6375800	18222000	6581200	17399000	14396000	5136100	0	6209700	7678700	5136100	BI2L1_HUMAN	Q9UHR4	Brain-specific angiogenesis inhibitor 1-associated protein 2-like protein 1 (BAI1-associated protein 2-like protein 1) (Insulin receptor tyrosine kinase substrate)	BAIAP2L1 IRTKS	IRTKS	NA	sp|Q9UHR4|BI2L1_HUMAN	Brain-specific angiogenesis inhibitor 1-associated protein 2-like protein 1	511	1.23133	4.1712e+06
13	BCL10	O95999	O95999	29470000	10314000	14040000	27780000	8286200	17216000	25269000	14386000	7534600	19674000	13354000	7066000	25269000	BCL10_HUMAN	O95999	B-cell lymphoma/leukemia 10 (B-cell CLL/lymphoma 10) (Bcl-10) (CARD-containing molecule enhancing NF-kappa-B) (CARD-like apoptotic protein) (hCLAP) (CED-3/ICH-1 prodomain homologous E10-like regulator) (CIPER) (Cellular homolog of vCARMEN) (cCARMEN) (Cellular-E10) (c-E10) (Mammalian CARD-containing adapter molecule E10) (mE10)	BCL10 CIPER CLAP	CIPER CLAP	NA	sp|O95999|BCL10_HUMAN	B-cell lymphoma/leukemia 10	233	0.561446	4.5007e+07
14	BSG	P35613	P35613	13115000	16027000	19936000	10282000	14869000	22925000	30230000	17848000	21345000	23002000	13992000	55784000	19936000	BASI_HUMAN	P35613	Basigin (5F7) (Collagenase stimulatory factor) (Extracellular matrix metalloproteinase inducer) (EMMPRIN) (Hepatoma-associated antigen) (HAb18G) (Leukocyte activation antigen M6) (OK blood group antigen) (Tumor cell-derived collagenase stimulatory factor) (TCSF) (CD antigen CD147)	BSG UNQ6505/PRO21383		NA	sp|P35613|BASI_HUMAN	Basigin	385	0.927711	2.14895e+07
15	CADM1	Q9BY67	Q9BY67	14515000	14981000	18854000	4687000	10036000	15776000	37838000	18195000	23414000	17731000	22922000	77603000	18854000	CADM1_HUMAN	Q9BY67	Cell adhesion molecule 1 (Immunoglobulin superfamily member 4) (IgSF4) (Nectin-like protein 2) (NECL-2) (Spermatogenic immunoglobulin superfamily) (SgIgSF) (Synaptic cell adhesion molecule) (SynCAM) (Tumor suppressor in lung cancer 1) (TSLC-1)	CADM1 IGSF4 IGSF4A NECL2 SYNCAM TSLC1	IGSF4 IGSF4A NECL2 SYNCAM TSLC1	NA	sp|Q9BY67|CADM1_HUMAN	Cell adhesion molecule 1	442	1.06506	1.77023e+07
16	CASP3	P42574	P42574	18714000	18896000	16891000	25954000	30617000	26935000	10551000	12278000	10364000	39352000	26550000	44237000	25954000	CASP3_HUMAN	P42574	Caspase-3 (CASP-3) (EC 3.4.22.56) (Apopain) (Cysteine protease CPP32) (CPP-32) (Protein Yama) (SREBP cleavage activity 1) (SCA-1) [Cleaved into: Caspase-3 subunit p17; Caspase-3 subunit p12]	CASP3 CPP32	CPP32	NA	sp|P42574|CASP3_HUMAN	Caspase-3	277	0.66747	3.88842e+07
17	CAV1	Q03135;P56539	Q03135	11995000	30901000	32234000	18479000	43760000	23702000	41744000	45010000	48210000	41791000	48521000	76699000	41791000	CAV1_HUMAN	Q03135	Caveolin-1	CAV1 CAV	CAV	NA	sp|Q03135|CAV1_HUMAN	Caveolin-1	178	0.428916	9.74341e+07
18	CBFB	Q13951	Q13951	20362000	11474000	17879000	19771000	29241000	25461000	17858000	8550100	10561000	15079000	25524000	25167000	20362000	PEBB_HUMAN	Q13951	Core-binding factor subunit beta (CBF-beta) (Polyomavirus enhancer-binding protein 2 beta subunit) (PEA2-beta) (PEBP2-beta) (SL3-3 enhancer factor 1 subunit beta) (SL3/AKV core-binding factor beta subunit)	CBFB		NA	sp|Q13951|PEBB_HUMAN	Core-binding factor subunit beta	182	0.438554	4.64298e+07
19	CD2AP	Q9Y5K6	Q9Y5K6	28776000	20337000	23412000	19605000	20761000	13566000	23051000	32012000	36574000	31012000	26321000	38360000	26321000	CD2AP_HUMAN	Q9Y5K6	CD2-associated protein (Adapter protein CMS) (Cas ligand with multiple SH3 domains)	CD2AP		NA	sp|Q9Y5K6|CD2AP_HUMAN	CD2-associated protein	639	1.53976	1.70942e+07
20	CD44	P16070	P16070	133340000	140340000	197150000	78618000	117820000	219310000	184500000	111210000	140770000	154500000	117520000	420050000	154500000	CD44_HUMAN	P16070	CD44 antigen (CDw44) (Epican) (Extracellular matrix receptor III) (ECMR-III) (GP90 lymphocyte homing/adhesion receptor) (HUTCH-I) (Heparan sulfate proteoglycan) (Hermes antigen) (Hyaluronate receptor) (Phagocytic glycoprotein 1) (PGP-1) (Phagocytic glycoprotein I) (PGP-I) (CD antigen CD44)	CD44 LHR MDU2 MDU3 MIC4	LHR MDU2 MDU3 MIC4	NA	sp|P16070|CD44_HUMAN	CD44 antigen	742	1.78795	8.64117e+07
21	CD55	P08174	P08174	4562800	7428000	5506400	0	4977000	7171600	2428100	7084500	11538000	8137200	1776400	50753000	50753000	DAF_HUMAN	P08174	Complement decay-accelerating factor (CD antigen CD55)	CD55 CR DAF	CR DAF	NA	sp|P08174|DAF_HUMAN	Complement decay-accelerating factor	381	0.918072	5.52821e+07
22	CD81	P60033	P60033	16156000	10217000	17959000	13792000	23935000	20064000	15302000	25763000	22249000	16371000	7189400	32540000	20064000	CD81_HUMAN	P60033	CD81 antigen (26 kDa cell surface protein TAPA-1) (Target of the antiproliferative antibody 1) (Tetraspanin-28) (Tspan-28) (CD antigen CD81)	CD81 TAPA1 TSPAN28	TAPA1 TSPAN28	NA	sp|P60033|CD81_HUMAN	CD81 antigen	236	0.568675	3.5282e+07
23	CD9	P21926	P21926	20651000	4918800	26642000	14708000	33539000	16463000	36701000	39263000	31618000	29821000	22609000	76528000	31618000	CD9_HUMAN	P21926	CD9 antigen (5H9 antigen) (Cell growth-inhibiting gene 2 protein) (Leukocyte antigen MIC3) (Motility-related protein) (MRP-1) (Tetraspanin-29) (Tspan-29) (p24) (CD antigen CD9)	CD9 MIC3 TSPAN29 GIG2	MIC3 TSPAN29	NA	sp|P21926|CD9_HUMAN	CD9 antigen	228	0.549398	5.75503e+07
24	CDC42EP1	Q00587	Q00587	83259000	57148000	57213000	69208000	76187000	41555000	72957000	54790000	38249000	85694000	101900000	122620000	57213000	BORG5_HUMAN	Q00587	Cdc42 effector protein 1 (Binder of Rho GTPases 5) (Serum protein MSE55)	CDC42EP1 BORG5 CEP1 MSE55	BORG5 CEP1 MSE55	NA	sp|Q00587|BORG5_HUMAN	Cdc42 effector protein 1	391	0.942169	6.07248e+07
25	CEBPB	P17676	P17676	19339000	12723000	120630000	8978900	20568000	6568700	10890000	19691000	20801000	15497000	14609000	25076000	19691000	CEBPB_HUMAN	P17676	CCAAT/enhancer-binding protein beta (C/EBP beta) (Liver activator protein) (LAP) (Liver-enriched inhibitory protein) (LIP) (Nuclear factor NF-IL6) (Transcription factor 5) (TCF-5)	CEBPB TCF5 PP9092	TCF5	NA	sp|P17676|CEBPB_HUMAN	CCAAT/enhancer-binding protein beta	345	0.831325	2.36863e+07
26	CLIC1	O00299	O00299	3196300000	2675900000	2976200000	3384800000	3314300000	3452500000	2986400000	2678200000	2789800000	3192300000	3153300000	4987600000	3192300000	CLIC1_HUMAN	O00299	Chloride intracellular channel protein 1 (Chloride channel ABP) (Nuclear chloride ion channel 27) (NCC27) (Regulatory nuclear chloride ion channel protein) (hRNCC)	CLIC1 G6 NCC27	G6 NCC27	NA	sp|O00299|CLIC1_HUMAN	Chloride intracellular channel protein 1	241	0.580723	5497114108
27	CNN3	Q15417	Q15417	503590000	406400000	351830000	598670000	857520000	631670000	615350000	507750000	468810000	577520000	700200000	1289400000	577520000	CNN3_HUMAN	Q15417	Calponin-3 (Calponin, acidic isoform)	CNN3		NA	sp|Q15417|CNN3_HUMAN	Calponin-3	329	0.792771	7.28483e+08
28	CSK	P41240	P41240	8345500	6526700	19710000	8045800	15327000	3739700	16098000	12850000	13034000	14218000	10012000	5580800	19710000	CSK_HUMAN	P41240	Tyrosine-protein kinase CSK (EC 2.7.10.2) (C-Src kinase) (Protein-tyrosine kinase CYL)	CSK		NA	sp|P41240|CSK_HUMAN	Tyrosine-protein kinase CSK	450	1.08434	18177000
29	CSRP1	P21291	P21291	1171400000	1233900000	1236800000	2400900000	1367100000	1728500000	2036800000	1015700000	1093300000	1615100000	1731600000	3997900000	1615100000	CSRP1_HUMAN	P21291	Cysteine and glycine-rich protein 1 (Cysteine-rich protein 1) (CRP) (CRP1) (Epididymis luminal protein 141) (HEL-141)	CSRP1 CSRP CYRP	CSRP CYRP	NA	sp|P21291|CSRP1_HUMAN	Cysteine and glycine-rich protein 1	193	0.46506	3472883420
30	CTNNA1	P35221;Q9UI47	P35221	500350000	423030000	462610000	591150000	708830000	506080000	916420000	636910000	719000000	951040000	702870000	1210000000	636910000	CTNA1_HUMAN	P35221	Catenin alpha-1 (Alpha E-catenin) (Cadherin-associated protein) (Renal carcinoma antigen NY-REN-13)	CTNNA1		NA	sp|P35221|CTNA1_HUMAN	Catenin alpha-1	906	2.18313	2.91741e+08
31	CTNNB1	P35222	P35222	184920000	180260000	195920000	251880000	363750000	208370000	316420000	263190000	236190000	287990000	313880000	410060000	263190000	CTNB1_HUMAN	P35222	Catenin beta-1 (Beta-catenin)	CTNNB1 CTNNB OK/SW-cl.35 PRO2286	CTNNB	NA	sp|P35222|CTNB1_HUMAN	Catenin beta-1	781	1.88193	1.39851e+08
32	CTNND1	O60716	O60716	428370000	365210000	355460000	373270000	523690000	284020000	535900000	415290000	445320000	565740000	560220000	751210000	445320000	CTND1_HUMAN	O60716	Catenin delta-1 (Cadherin-associated Src substrate) (CAS) (p120 catenin) (p120(ctn)) (p120(cas))	CTNND1 KIAA0384	KIAA0384	NA	sp|O60716|CTND1_HUMAN	Catenin delta-1	968	2.33253	1.90917e+08
33	DCHS1	Q96JQ0	Q96JQ0	0	0	0	0	6930700	68513000	0	0	0	0	0	82196000	0	PCD16_HUMAN	Q96JQ0	Protocadherin-16 (Cadherin-19) (Cadherin-25) (Fibroblast cadherin-1) (Protein dachsous homolog 1)	DCHS1 CDH19 CDH25 FIB1 KIAA1773 PCDH16	CDH19 CDH25 FIB1 KIAA1773 PCDH16	NA	sp|Q96JQ0|PCD16_HUMAN	Protocadherin-16	3298	7.94699	0
34	DHPS	P49366	P49366	47431000	51910000	54082000	26078000	35362000	29880000	37803000	29775000	29165000	56718000	49238000	64760000	47431000	DHYS_HUMAN	P49366	Deoxyhypusine synthase (DHS) (EC 2.5.1.46)	DHPS DS	DS	NA	sp|P49366|DHYS_HUMAN	Deoxyhypusine synthase	369	0.889157	5.33438e+07
35	DLG1	Q12959;Q15700;P78352	Q12959	29226000	34967000	35827000	30791000	38672000	19864000	46181000	38364000	40127000	35178000	40204000	34757000	35827000	DLG1_HUMAN	Q12959	Disks large homolog 1 (Synapse-associated protein 97) (SAP-97) (SAP97) (hDlg)	DLG1		NA	sp|Q12959|DLG1_HUMAN	Disks large homolog 1	904	2.17831	1.64471e+07
36	DSP	P15924	P15924	151640000	97989000	80799000	232820000	386380000	260840000	187000000	215510000	246800000	198480000	165960000	187290000	232820000	DESP_HUMAN	P15924	Desmoplakin (DP) (250/210 kDa paraneoplastic pemphigus antigen)	DSP		NA	sp|P15924|DESP_HUMAN	Desmoplakin	2871	6.91807	3.36539e+07
37	DUSP3	P51452	P51452	49152000	18776000	21409000	54532000	43713000	39676000	62941000	44776000	49222000	48144000	50690000	33244000	48144000	DUS3_HUMAN	P51452	Dual specificity protein phosphatase 3 (EC 3.1.3.16) (EC 3.1.3.48) (Dual specificity protein phosphatase VHR) (Vaccinia H1-related phosphatase) (VHR)	DUSP3 VHR	VHR	NA	sp|P51452|DUS3_HUMAN	Dual specificity protein phosphatase 3	185	0.445783	1.07999e+08
38	EZR	P15311	P15311	619860000	494100000	449110000	433030000	538300000	415940000	515750000	453660000	310700000	643980000	596360000	743440000	515750000	EZRI_HUMAN	P15311	Ezrin (Cytovillin) (Villin-2) (p81)	EZR VIL2	VIL2	NA	sp|P15311|EZRI_HUMAN	Ezrin	586	1.41205	3.6525e+08
39	FADD	Q13158	Q13158	4711500	12998000	13228000	29816000	17520000	31877000	15572000	17203000	7279500	18311000	26351000	32830000	26351000	FADD_HUMAN	Q13158	FAS-associated death domain protein (FAS-associating death domain-containing protein) (Growth-inhibiting gene 3 protein) (Mediator of receptor induced toxicity)	FADD MORT1 GIG3	MORT1	NA	sp|Q13158|FADD_HUMAN	FAS-associated death domain protein	208	0.501205	5.25753e+07
40	FBLIM1	Q8WUP2	Q8WUP2	537050000	543420000	587120000	1048400000	1294100000	924940000	919770000	718090000	662890000	919000000	950540000	1385400000	662890000	FBLI1_HUMAN	Q8WUP2	Filamin-binding LIM protein 1 (FBLP-1) (Migfilin) (Mitogen-inducible 2-interacting protein) (MIG2-interacting protein)	FBLIM1 FBLP1	FBLP1	NA	sp|Q8WUP2|FBLI1_HUMAN	Filamin-binding LIM protein 1	373	0.898795	7.37532e+08
41	FLNA	P21333	P21333	18100000000	15000000000	14800000000	15900000000	20800000000	14700000000	24500000000	22400000000	22700000000	29000000000	28100000000	35800000000	22400000000	FLNA_HUMAN	P21333	Filamin-A (FLN-A) (Actin-binding protein 280) (ABP-280) (Alpha-filamin) (Endothelial actin-binding protein) (Filamin-1) (Non-muscle filamin)	FLNA FLN FLN1	FLN FLN1	NA	sp|P21333|FLNA_HUMAN	Filamin-A	2647	6.37831	3516290140
42	FLOT1	O75955	O75955	4630900	6061100	1985500	2658500	6329200	3933100	7155200	5147200	1371800	13581000	16003000	13692000	3933100	FLOT1_HUMAN	O75955	Flotillin-1	FLOT1		NA	sp|O75955|FLOT1_HUMAN	Flotillin-1	427	1.02892	3.82257e+06
43	FLOT2	Q14254	Q14254	1581500	2456500	4097000	348130000	1206800	1245600000	5330800	1523400	1409100	4721200	2030700000	13301000	2030700000	FLOT2_HUMAN	Q14254	Flotillin-2 (Epidermal surface antigen) (ESA) (Membrane component chromosome 17 surface marker 1)	FLOT2 ESA1 M17S1	ESA1 M17S1	NA	sp|Q14254|FLOT2_HUMAN	Flotillin-2	428	1.03133	1969019860
44	FN1	P02751	P02751	951530000	889750000	1176400000	841010000	969120000	975640000	1273100000	1160700000	1226700000	1129400000	1222800000	2270800000	2270800000	FINC_HUMAN	P02751	Fibronectin (FN) (Cold-insoluble globulin) (CIG) [Cleaved into: Anastellin; Ugl-Y1; Ugl-Y2; Ugl-Y3]	FN1 FN	FN	NA	sp|P02751|FINC_HUMAN	Fibronectin	2477	5.96867	3.80453e+08
45	FNDC3A	Q9Y2H6	Q9Y2H6	2160300	2489900	0	0	0	3459900	1848300	0	1927400	2442800	0	0	1848300	FND3A_HUMAN	Q9Y2H6	Fibronectin type-III domain-containing protein 3A (Human gene expressed in odontoblasts)	FNDC3A FNDC3 HUGO KIAA0970	FNDC3 HUGO KIAA0970	NA	sp|Q9Y2H6|FND3A_HUMAN	Fibronectin type-III domain-containing protein 3A	1198	2.88675	640271
46	GLMN	Q92990	Q92990	941760	2159400	1167100	2264100	0	2838200	1774600	1760400	1963400	0	1022200	6554800	1963400	GLMN_HUMAN	Q92990	Glomulin (FK506-binding protein-associated protein) (FAP) (FKBP-associated protein)	GLMN FAP48 FAP68 VMGLOM	FAP48 FAP68 VMGLOM	NA	sp|Q92990|GLMN_HUMAN	Glomulin	594	1.43133	1.37174e+06
47	GNAS	P63092;Q5JWF2	P63092;Q5JWF2	4811400	7828800	19151000	7332500	7046400	12645000	18151000	11815000	6124200	13436000	9890200	26707000	4811400	GNAS3_HUMAN	O95467	Neuroendocrine secretory protein 55 (NESP55) [Cleaved into: LHAL tetrapeptide; GPIPIRRH peptide]	GNAS GNAS1	GNAS1	NA	sp|O95467|GNAS3_HUMAN	Neuroendocrine secretory protein 55	245	0.590361	8.14992e+06
48	GOLPH3	Q9H4A6	Q9H4A6	25644000	29146000	22510000	22028000	21616000	31189000	18404000	18949000	29153000	34363000	33883000	12603000	25644000	GOLP3_HUMAN	Q9H4A6	Golgi phosphoprotein 3 (Coat protein GPP34) (Mitochondrial DNA absence factor) (MIDAS)	GOLPH3 GPP34	GPP34	NA	sp|Q9H4A6|GOLP3_HUMAN	Golgi phosphoprotein 3	298	0.718072	3.57123e+07
49	GTPBP4	Q9BZE4	Q9BZE4	24910000	16802000	22102000	21524000	18583000	10102000	37989000	14848000	8179100	17515000	19948000	15096000	19948000	GTPB4_HUMAN	Q9BZE4	GTP-binding protein 4 (Chronic renal failure gene protein) (GTP-binding protein NGB) (Nucleolar GTP-binding protein 1)	GTPBP4 CRFG NOG1	CRFG NOG1	NA	sp|Q9BZE4|GTPB4_HUMAN	GTP-binding protein 4	634	1.52771	1.30574e+07
50	HLA-A	P05534;P30447;P13746;P04439;P01892;P30455;P30443;P16188;Q09160;P01893;P30512;P30459;P30456;P16189;P10314;P17693;P13747	P05534;P30447	94587000	70153000	142040000	48317000	53751000	112010000	298250000	178110000	187010000	170430000	110260000	567190000	298250000	HLAA_HUMAN	P04439	HLA class I histocompatibility antigen, A alpha chain (Human leukocyte antigen A) (HLA-A)	HLA-A HLAA	HLAA	NA	sp|P04439|HLAA_HUMAN	HLA class I histocompatibility antigen, A alpha chain	365	0.879518	3.39106e+08
51	HSPB1	P04792	P04792	6345500000	5703300000	5919200000	11000000000	9974800000	9328900000	8247600000	6794700000	7184100000	7380000000	5600700000	12000000000	6794700000	HSPB1_HUMAN	P04792	Heat shock protein beta-1 (HspB1) (28 kDa heat shock protein) (Estrogen-regulated 24 kDa protein) (Heat shock 27 kDa protein) (HSP 27) (Stress-responsive protein 27) (SRP27)	HSPB1 HSP27 HSP28	HSP27 HSP28	NA	sp|P04792|HSPB1_HUMAN	Heat shock protein beta-1	205	0.493976	13755124390
52	HSPD1	P10809	P10809	3413200000	2631200000	3630500000	5164400000	6559300000	4445500000	3230000000	3085600000	3179700000	4003400000	3606500000	4750000000	3630500000	CH60_HUMAN	P10809	60 kDa heat shock protein, mitochondrial (EC 5.6.1.7) (60 kDa chaperonin) (Chaperonin 60) (CPN60) (Heat shock protein 60) (HSP-60) (Hsp60) (HuCHA60) (Mitochondrial matrix protein P1) (P60 lymphocyte protein)	HSPD1 HSP60	HSP60	NA	sp|P10809|CH60_HUMAN	60 kDa heat shock protein, mitochondrial	573	1.38072	2629419721
53	HSPH1	Q92598	Q92598	1486300000	1280800000	1270600000	2146100000	2487800000	1869700000	1500000000	1142400000	1088900000	1260000000	1170300000	1705100000	1486300000	HS105_HUMAN	Q92598	Heat shock protein 105 kDa (Antigen NY-CO-25) (Heat shock 110 kDa protein)	HSPH1 HSP105 HSP110 KIAA0201	HSP105 HSP110 KIAA0201	NA	sp|Q92598|HS105_HUMAN	Heat shock protein 105 kDa	858	2.06747	7.18898e+08
54	ICAM1	P05362	P05362	10004000	14270000	20891000	31329000	61429000	38553000	39258000	57452000	29718000	46156000	72074000	22355000	38553000	ICAM1_HUMAN	P05362	Intercellular adhesion molecule 1 (ICAM-1) (Major group rhinovirus receptor) (CD antigen CD54)	ICAM1		NA	sp|P05362|ICAM1_HUMAN	Intercellular adhesion molecule 1	532	1.28193	3.00742e+07
55	IL6ST	P40189	P40189	9169600	2414000	11444000	31450000	7216700	66667000	13455000	4656900	12389000	8374000	1936700	27328000	31450000	IL6RB_HUMAN	P40189	Interleukin-6 receptor subunit beta (IL-6 receptor subunit beta) (IL-6R subunit beta) (IL-6R-beta) (IL-6RB) (CDw130) (Interleukin-6 signal transducer) (Membrane glycoprotein 130) (gp130) (Oncostatin-M receptor subunit alpha) (CD antigen CD130)	IL6ST		NA	sp|P40189|IL6RB_HUMAN	Interleukin-6 receptor subunit beta	918	2.21205	1.42176e+07
56	ILK	Q13418	Q13418	185450000	88257000	108450000	140110000	204710000	145620000	211050000	174820000	197890000	221760000	184200000	287250000	197890000	ILK_HUMAN	Q13418	Integrin-linked protein kinase (EC 2.7.11.1) (59 kDa serine/threonine-protein kinase) (Beta-integrin-linked kinase) (ILK-1) (ILK-2) (p59ILK)	ILK ILK1 ILK2	ILK1 ILK2	NA	sp|Q13418|ILK_HUMAN	Integrin-linked protein kinase	452	1.08916	1.81691e+08
57	ITGA1	P56199	P56199	11670000	3668400	12016000	17525000	44279000	50375000	23404000	12297000	9880500	18051000	21567000	55698000	23404000	ITA1_HUMAN	P56199	Integrin alpha-1 (CD49 antigen-like family member A) (Laminin and collagen receptor) (VLA-1) (CD antigen CD49a)	ITGA1		NA	sp|P56199|ITA1_HUMAN	Integrin alpha-1	1179	2.84096	8.23805e+06
58	ITGA11	Q9UKX5	Q9UKX5	14438000	4769500	13914000	0	7971400	21021000	14542000	5486500	9395400	6765500	13226000	72050000	4769500	ITA11_HUMAN	Q9UKX5	Integrin alpha-11	ITGA11 MSTP018		NA	sp|Q9UKX5|ITA11_HUMAN	Integrin alpha-11	1188	2.86265	1.66611e+06
59	ITGA2	P17301	P17301	136540000	135130000	182910000	200950000	276300000	276390000	171980000	86055000	119990000	177500000	174580000	329940000	182910000	ITA2_HUMAN	P17301	Integrin alpha-2 (CD49 antigen-like family member B) (Collagen receptor) (Platelet membrane glycoprotein Ia) (GPIa) (VLA-2 subunit alpha) (CD antigen CD49b)	ITGA2 CD49B	CD49B	NA	sp|P17301|ITA2_HUMAN	Integrin alpha-2	1181	2.84578	6.4274e+07
60	ITGA3	P26006	P26006	88025000	96272000	88196000	132320000	125880000	155630000	132800000	93325000	97843000	109660000	97463000	209710000	88025000	ITA3_HUMAN	P26006	Integrin alpha-3 (CD49 antigen-like family member C) (FRP-2) (Galactoprotein B3) (GAPB3) (VLA-3 subunit alpha) (CD antigen CD49c) [Cleaved into: Integrin alpha-3 heavy chain; Integrin alpha-3 light chain]	ITGA3 MSK18	MSK18	NA	sp|P26006|ITA3_HUMAN	Integrin alpha-3	1051	2.53253	3.47577e+07
61	ITGA4	P13612	P13612	0	5011500	9857300	3964600	0	17051000	0	1999600	1976100	4883300	8109700	170260000	1999600	ITA4_HUMAN	P13612	Integrin alpha-4 (CD49 antigen-like family member D) (Integrin alpha-IV) (VLA-4 subunit alpha) (CD antigen CD49d)	ITGA4 CD49D	CD49D	NA	sp|P13612|ITA4_HUMAN	Integrin alpha-4	1032	2.48675	804103
62	ITGA5	P08648	P08648	55059000	48792000	54530000	62462000	80624000	95397000	82206000	79141000	92631000	64794000	56814000	171220000	64794000	ITA5_HUMAN	P08648	Integrin alpha-5 (CD49 antigen-like family member E) (Fibronectin receptor subunit alpha) (Integrin alpha-F) (VLA-5) (CD antigen CD49e) [Cleaved into: Integrin alpha-5 heavy chain; Integrin alpha-5 light chain]	ITGA5 FNRA	FNRA	NA	sp|P08648|ITA5_HUMAN	Integrin alpha-5	1049	2.52771	2.56335e+07
63	ITGAV	P06756	P06756	49158000	63087000	70720000	32621000	56568000	153180000	86088000	69197000	97547000	81644000	81190000	366610000	69197000	ITAV_HUMAN	P06756	Integrin alpha-V (Vitronectin receptor) (Vitronectin receptor subunit alpha) (CD antigen CD51) [Cleaved into: Integrin alpha-V heavy chain; Integrin alpha-V light chain]	ITGAV MSK8 VNRA VTNR	MSK8 VNRA VTNR	NA	sp|P06756|ITAV_HUMAN	Integrin alpha-V	1048	2.5253	2.74015e+07
64	ITGB1	P05556	P05556	192630000	200560000	208410000	192820000	216110000	336490000	351500000	203630000	281380000	246660000	270030000	824460000	246660000	ITB1_HUMAN	P05556	Integrin beta-1 (Fibronectin receptor subunit beta) (Glycoprotein IIa) (GPIIA) (VLA-4 subunit beta) (CD antigen CD29)	ITGB1 FNRB MDF2 MSK12	FNRB MDF2 MSK12	NA	sp|P05556|ITB1_HUMAN	Integrin beta-1	798	1.92289	1.28276e+08
65	ITGB5	P18084	P18084	0	6238600	5393300	8151900	14328000	14589000	21858000	14214000	5187200	16551000	7991500	50403000	50403000	ITB5_HUMAN	P18084	Integrin beta-5	ITGB5		NA	sp|P18084|ITB5_HUMAN	Integrin beta-5	799	1.9253	2.61793e+07
66	JAG1	P78504	P78504	3689800	0	1836000	5412200	0	14413000	14314000	16047000	18153000	6741500	5299500	41726000	1836000	JAG1_HUMAN	P78504	Protein jagged-1 (Jagged1) (hJ1) (CD antigen CD339)	JAG1 JAGL1	JAGL1	NA	sp|P78504|JAG1_HUMAN	Protein jagged-1	1218	2.93494	625567
67	JUP	P14923	P14923	779330	0	1523600	0	940990	13325000	0	5778200	1214400	11548000	9214900	11024000	13325000	PLAK_HUMAN	P14923	Junction plakoglobin (Catenin gamma) (Desmoplakin III) (Desmoplakin-3)	JUP CTNNG DP3	CTNNG DP3	NA	sp|P14923|PLAK_HUMAN	Junction plakoglobin	745	1.79518	7.42265e+06
68	KRT18	P05783;CON__P05784;CON__A2A5Y0;CON__Q92764;CON__Q14532;CON__A2AB72;CON__Q497I4;CON__O76015;CON__O76013;CON__O76014;CON__REFSEQ:XP_986630;CON__Q2M2I5;Q14532;O76014;Q92764;O76015;O76013;Q2M2I5	P05783	192890000	154900000	126070000	83592000	138620000	130700000	214880000	200100000	149030000	164110000	154910000	283340000	164110000	K1C18_HUMAN	P05783	Keratin, type I cytoskeletal 18 (Cell proliferation-inducing gene 46 protein) (Cytokeratin-18) (CK-18) (Keratin-18) (K18)	KRT18 CYK18 PIG46	CYK18	NA	sp|P05783|K1C18_HUMAN	Keratin, type I cytoskeletal 18	430	1.03614	1.58385e+08
69	L1CAM	P32004	P32004	7011700	5667700	8736400	4836600	1660000	96429000	3696300	4865200	6738400	3213600	7256000	31133000	5667700	L1CAM_HUMAN	P32004	Neural cell adhesion molecule L1 (N-CAM-L1) (NCAM-L1) (CD antigen CD171)	L1CAM CAML1 MIC5	CAML1 MIC5	NA	sp|P32004|L1CAM_HUMAN	Neural cell adhesion molecule L1	1257	3.02892	1.8712e+06
70	LGALS1	P09382	P09382	11800000000	11400000000	12400000000	16300000000	15900000000	18000000000	13800000000	12300000000	13000000000	14700000000	13800000000	35900000000	13800000000	LEG1_HUMAN	P09382	Galectin-1 (Gal-1) (14 kDa laminin-binding protein) (HLBP14) (14 kDa lectin) (Beta-galactoside-binding lectin L-14-I) (Galaptin) (HBL) (HPL) (Lactose-binding lectin 1) (Lectin galactoside-binding soluble 1) (Putative MAPK-activating protein PM12) (S-Lac lectin 1)	LGALS1		NA	sp|P09382|LEG1_HUMAN	Galectin-1	135	0.325301	42459111111
71	LGALS3	P17931	P17931	350520000	283730000	312850000	325540000	360890000	332280000	358250000	306810000	330330000	513540000	495030000	652640000	350520000	LEG3_HUMAN	P17931	Galectin-3 (Gal-3) (35 kDa lectin) (Carbohydrate-binding protein 35) (CBP 35) (Galactose-specific lectin 3) (Galactoside-binding protein) (GALBP) (IgE-binding protein) (L-31) (Laminin-binding protein) (Lectin L-29) (Mac-2 antigen)	LGALS3 MAC2	MAC2	NA	sp|P17931|LEG3_HUMAN	Galectin-3	250	0.60241	581863200
72	LIMS1	P48059;Q7Z4I7	P48059	165400000	134010000	153000000	198360000	226000000	170780000	223360000	185590000	232540000	245330000	275020000	324380000	223360000	LIMS1_HUMAN	P48059	LIM and senescent cell antigen-like-containing domain protein 1 (Particularly interesting new Cys-His protein 1) (PINCH-1) (Renal carcinoma antigen NY-REN-48)	LIMS1 PINCH PINCH1	PINCH PINCH1	NA	sp|P48059|LIMS1_HUMAN	LIM and senescent cell antigen-like-containing domain protein 1	325	0.783133	2.85214e+08
73	LOXL3	P58215	P58215	0	1909200	0	0	5121200	5473700	4019800	0	0	0	0	17514000	0	LOXL3_HUMAN	P58215	Lysyl oxidase homolog 3 (EC 1.4.3.-) (EC 1.4.3.13) (Lysyl oxidase-like protein 3)	LOXL3 LOXL	LOXL	NA	sp|P58215|LOXL3_HUMAN	Lysyl oxidase homolog 3	753	1.81446	0
74	LPP	Q93052	Q93052	599940000	485690000	414710000	615960000	676950000	512700000	544370000	535130000	615380000	860590000	800960000	1509200000	599940000	LPP_HUMAN	Q93052	Lipoma-preferred partner (LIM domain-containing preferred translocation partner in lipoma)	LPP		NA	sp|Q93052|LPP_HUMAN	Lipoma-preferred partner	612	1.4747	4.06822e+08
75	MAD1L1	Q9Y6D9	Q9Y6D9	15497000	21483000	14489000	19806000	9252500	7445300	15769000	15954000	11946000	15068000	14541000	14835000	15769000	MD1L1_HUMAN	Q9Y6D9	Mitotic spindle assembly checkpoint protein MAD1 (Mitotic arrest deficient 1-like protein 1) (MAD1-like protein 1) (Mitotic checkpoint MAD1 protein homolog) (HsMAD1) (hMAD1) (Tax-binding protein 181)	MAD1L1 MAD1 TXBP181	MAD1 TXBP181	NA	sp|Q9Y6D9|MD1L1_HUMAN	Mitotic spindle assembly checkpoint protein MAD1	718	1.73012	9.11439e+06
76	MALT1	Q9UDY8	Q9UDY8	1468800	6986800	783640	0	0	1117000	0	1006400	1404400	0	1386300	0	1117000	MALT1_HUMAN	Q9UDY8	Mucosa-associated lymphoid tissue lymphoma translocation protein 1 (EC 3.4.22.-) (MALT lymphoma-associated translocation) (Paracaspase)	MALT1 MLT	MLT	NA	sp|Q9UDY8|MALT1_HUMAN	Mucosa-associated lymphoid tissue lymphoma translocation protein 1	824	1.98554	562567
77	MAPK14	Q16539	Q16539	27431000	22262000	24272000	13521000	46311000	19432000	11829000	26751000	9642500	23382000	39072000	40994000	26751000	MK14_HUMAN	Q16539	Mitogen-activated protein kinase 14 (MAP kinase 14) (MAPK 14) (EC 2.7.11.24) (Cytokine suppressive anti-inflammatory drug-binding protein) (CSAID-binding protein) (CSBP) (MAP kinase MXI2) (MAX-interacting protein 2) (Mitogen-activated protein kinase p38 alpha) (MAP kinase p38 alpha) (Stress-activated protein kinase 2a) (SAPK2a)	MAPK14 CSBP CSBP1 CSBP2 CSPB1 MXI2 SAPK2A	CSBP CSBP1 CSBP2 CSPB1 MXI2 SAPK2A	NA	sp|Q16539|MK14_HUMAN	Mitogen-activated protein kinase 14	360	0.86747	3.0838e+07
78	METAP1	P53582	P53582	132910000	100530000	100600000	69059000	127390000	91568000	140680000	125440000	125100000	106820000	152750000	218810000	132910000	MAP11_HUMAN	P53582	Methionine aminopeptidase 1 (MAP 1) (MetAP 1) (EC 3.4.11.18) (Peptidase M 1)	METAP1 KIAA0094	KIAA0094	NA	sp|P53582|MAP11_HUMAN	Methionine aminopeptidase 1	386	0.93012	1.42895e+08
79	MSN	P26038	P26038	2910500000	2780000000	2917100000	3180000000	3582600000	2783100000	3610800000	2843600000	2407100000	3250000000	3270200000	6100000000	3180000000	MOES_HUMAN	P26038	Moesin (Membrane-organizing extension spike protein)	MSN		NA	sp|P26038|MOES_HUMAN	Moesin	577	1.39036	2287894281
80	MYADM	Q96S97	Q96S97	0	3206600	2297600	0	3703000	10957000	10513000	0	2540000	2585000	0	20799000	20799000	MYADM_HUMAN	Q96S97	Myeloid-associated differentiation marker (Protein SB135)	MYADM UNQ553/PRO1110		NA	sp|Q96S97|MYADM_HUMAN	Myeloid-associated differentiation marker	322	0.775904	2.68062e+07
81	MYH9	P35579;REV__Q9UKV3;P13535	P35579	12000000000	10600000000	12000000000	14900000000	18300000000	15000000000	19100000000	16900000000	16700000000	19700000000	20600000000	37600000000	16900000000	MYH9_HUMAN	P35579	Myosin-9 (Cellular myosin heavy chain, type A) (Myosin heavy chain 9) (Myosin heavy chain, non-muscle IIa) (Non-muscle myosin heavy chain A) (NMMHC-A) (Non-muscle myosin heavy chain IIa) (NMMHC II-a) (NMMHC-IIA)	MYH9		NA	sp|P35579|MYH9_HUMAN	Myosin-9	1960	4.72289	3586785714
82	MYL9	P24844	P24844	1123600000	882590000	984660000	970280000	1606300000	1092400000	1700000000	1650800000	1670000000	1887100000	2059300000	2043500000	1887100000	MYL9_HUMAN	P24844	Myosin regulatory light polypeptide 9 (20 kDa myosin light chain) (LC20) (MLC-2C) (Myosin RLC) (Myosin regulatory light chain 2, smooth muscle isoform) (Myosin regulatory light chain 9) (Myosin regulatory light chain MRLC1)	MYL9 MLC2 MRLC1 MYRL2	MLC2 MRLC1 MYRL2	NA	sp|P24844|MYL9_HUMAN	Myosin regulatory light polypeptide 9	172	0.414458	4553177326
83	NCK1	P16333	P16333	19658000	9267600	4646200	2844900	10836000	8518800	14758000	9875000	3452300	22103000	13346000	7107400	3452300	NCK1_HUMAN	P16333	Cytoplasmic protein NCK1 (NCK adaptor protein 1) (Nck-1) (SH2/SH3 adaptor protein NCK-alpha)	NCK1 NCK	NCK	NA	sp|P16333|NCK1_HUMAN	Cytoplasmic protein NCK1	377	0.908434	3.80028e+06
84	NEXN	Q0ZGT2	Q0ZGT2	118990000	83615000	72565000	174190000	180360000	140130000	166600000	106400000	169260000	290210000	311810000	428730000	180360000	NEXN_HUMAN	Q0ZGT2	Nexilin (F-actin-binding protein) (Nelin)	NEXN		NA	sp|Q0ZGT2|NEXN_HUMAN	Nexilin	675	1.62651	110888000
85	NOD2	Q9HC29	Q9HC29	0	1520100	0	5075200	0	6778300	4487800000	3963300000	2357600000	10771000	0	19954000	19954000	NOD2_HUMAN	Q9HC29	Nucleotide-binding oligomerization domain-containing protein 2 (Caspase recruitment domain-containing protein 15) (Inflammatory bowel disease protein 1)	NOD2 CARD15 IBD1	CARD15 IBD1	NA	sp|Q9HC29|NOD2_HUMAN	Nucleotide-binding oligomerization domain-containing protein 2	1040	2.50602	7.96241e+06
86	NT5E	P21589	P21589	28317000	10437000	37958000	12802000	41924000	40639000	20801000	30853000	23500000	18855000	42999000	64438000	30853000	5NTD_HUMAN	P21589	5'-nucleotidase (5'-NT) (EC 3.1.3.5) (Ecto-5'-nucleotidase) (CD antigen CD73)	NT5E NT5 NTE	NT5 NTE	NA	sp|P21589|5NTD_HUMAN	5'-nucleotidase	574	1.38313	2.23066e+07
87	PALLD	Q8WX93;Q86TC9	Q8WX93	905730000	770480000	793360000	1050900000	1514300000	1017900000	1297300000	1010000000	1054900000	1431700000	1322700000	2009500000	1431700000	PALLD_HUMAN	Q8WX93	Palladin (SIH002) (Sarcoma antigen NY-SAR-77)	PALLD KIAA0992 CGI-151	KIAA0992	NA	sp|Q8WX93|PALLD_HUMAN	Palladin	1383	3.33253	4.29614e+08
88	PARVA	Q9NVD7	Q9NVD7	66551000	66694000	68277000	55249000	75134000	57534000	77069000	97750000	67832000	107250000	104740000	106460000	66694000	PARVA_HUMAN	Q9NVD7	Alpha-parvin (Actopaxin) (CH-ILKBP) (Calponin-like integrin-linked kinase-binding protein) (Matrix-remodeling-associated protein 2)	PARVA MXRA2	MXRA2	NA	sp|Q9NVD7|PARVA_HUMAN	Alpha-parvin	372	0.896386	7.44033e+07
89	PAWR	Q96IZ0	Q96IZ0	168080000	126230000	133040000	149540000	215370000	141430000	222700000	264170000	256720000	240670000	267000000	314290000	222700000	PAWR_HUMAN	Q96IZ0	PRKC apoptosis WT1 regulator protein (Prostate apoptosis response 4 protein) (Par-4)	PAWR PAR4	PAR4	NA	sp|Q96IZ0|PAWR_HUMAN	PRKC apoptosis WT1 regulator protein	340	0.819277	271825000
90	PDLIM1	O00151	O00151	1255500000	947040000	1120000000	1310300000	1360000000	1050000000	1361200000	1293500000	1289200000	1220000000	1389800000	1935500000	1310300000	PDLI1_HUMAN	O00151	PDZ and LIM domain protein 1 (C-terminal LIM domain protein 1) (Elfin) (LIM domain protein CLP-36)	PDLIM1 CLIM1 CLP36	CLIM1 CLP36	NA	sp|O00151|PDLI1_HUMAN	PDZ and LIM domain protein 1	329	0.792771	1652810030
91	PDLIM5	Q96HC4	Q96HC4	1107200000	953100000	806860000	1390000000	1710900000	1271600000	1550000000	1476800000	1571100000	1957300000	1840500000	2346300000	1710900000	PDLI5_HUMAN	Q96HC4	PDZ and LIM domain protein 5 (Enigma homolog) (Enigma-like PDZ and LIM domains protein)	PDLIM5 ENH L9	ENH	NA	sp|Q96HC4|PDLI5_HUMAN	PDZ and LIM domain protein 5	596	1.43614	1191314597
92	PLXNB2	O15031;P51805;Q9HCM2;Q9UIW2	O15031	69766000	74895000	95397000	80806000	73624000	163620000	75795000	78806000	88648000	36773000	95443000	419000000	75795000	PLXB2_HUMAN	O15031	Plexin-B2 (MM1)	PLXNB2 KIAA0315	KIAA0315	NA	sp|O15031|PLXB2_HUMAN	Plexin-B2	1838	4.42892	1.71137e+07
93	PNP	P00491	P00491	187050000	176140000	171460000	216690000	230900000	170620000	146710000	116460000	101030000	174200000	142720000	158940000	171460000	PNPH_HUMAN	P00491	Purine nucleoside phosphorylase (PNP) (EC 2.4.2.1) (Inosine phosphorylase) (Inosine-guanosine phosphorylase)	PNP NP	NP	NA	sp|P00491|PNPH_HUMAN	Purine nucleoside phosphorylase	289	0.696386	2.46214e+08
94	PPIA	P62937;P0DN26;A0A0B4J2A2;A0A075B759;Q9Y536;F5H284;P0DN37	P62937	8070000000	7400300000	9264700000	10300000000	9794400000	10700000000	7761500000	6557400000	6731900000	8091800000	8960700000	16900000000	7761500000	PPIA_HUMAN	P62937	Peptidyl-prolyl cis-trans isomerase A (PPIase A) (EC 5.2.1.8) (Cyclophilin A) (Cyclosporin A-binding protein) (Rotamase A) [Cleaved into: Peptidyl-prolyl cis-trans isomerase A, N-terminally processed]	PPIA CYPA	CYPA	NA	sp|P62937|PPIA_HUMAN	Peptidyl-prolyl cis-trans isomerase A	165	0.39759	19521348485
95	PPM1F	P49593	P49593	42726000	32217000	31993000	40063000	61671000	46649000	39874000	34239000	19252000	46267000	43166000	68104000	42726000	PPM1F_HUMAN	P49593	Protein phosphatase 1F (EC 3.1.3.16) (Ca(2+)/calmodulin-dependent protein kinase phosphatase) (CaM-kinase phosphatase) (CaMKPase) (Partner of PIX 2) (Protein fem-2 homolog) (hFem-2)	PPM1F KIAA0015 POPX2	KIAA0015 POPX2	NA	sp|P49593|PPM1F_HUMAN	Protein phosphatase 1F	454	1.09398	3.90557e+07
96	PPP1CA	P62136	P62136	268920000	250950000	270680000	274220000	300590000	218180000	251330000	201040000	227080000	309140000	329870000	404530000	270680000	PP1A_HUMAN	P62136	Serine/threonine-protein phosphatase PP1-alpha catalytic subunit (PP-1A) (EC 3.1.3.16)	PPP1CA PPP1A	PPP1A	NA	sp|P62136|PP1A_HUMAN	Serine/threonine-protein phosphatase PP1-alpha catalytic subunit	330	0.795181	3.40401e+08
97	PRDX2	P32119	P32119	1107100000	876100000	806330000	985620000	1070000000	775170000	797560000	792120000	861090000	1135300000	1156100000	1650600000	792120000	PRDX2_HUMAN	P32119	Peroxiredoxin-2 (EC 1.11.1.24) (Natural killer cell-enhancing factor B) (NKEF-B) (PRP) (Thiol-specific antioxidant protein) (TSA) (Thioredoxin peroxidase 1) (Thioredoxin-dependent peroxide reductase 1) (Thioredoxin-dependent peroxiredoxin 2)	PRDX2 NKEFB TDPX1	NKEFB TDPX1	NA	sp|P32119|PRDX2_HUMAN	Peroxiredoxin-2	198	0.477108	1660251515
98	PRKAR1A	P10644	P10644	114080000	70052000	58481000	109940000	152080000	109390000	119680000	128020000	66774000	165380000	145130000	221550000	152080000	KAP0_HUMAN	P10644	cAMP-dependent protein kinase type I-alpha regulatory subunit (Tissue-specific extinguisher 1) (TSE1)	PRKAR1A PKR1 PRKAR1 TSE1	PKR1 PRKAR1 TSE1	NA	sp|P10644|KAP0_HUMAN	cAMP-dependent protein kinase type I-alpha regulatory subunit	381	0.918072	1.65651e+08
99	PRKCA	P17252;P05771;P05129	P17252	75806000	50609000	72877000	28778000	54079000	29741000	59661000	104620000	49765000	123420000	109260000	63656000	50609000	KPCA_HUMAN	P17252	Protein kinase C alpha type (PKC-A) (PKC-alpha) (EC 2.7.11.13)	PRKCA PKCA PRKACA	PKCA PRKACA	NA	sp|P17252|KPCA_HUMAN	Protein kinase C alpha type	672	1.61928	3.12541e+07
100	PRKCD	Q05655	Q05655	0	0	1127400	3238600	6487500	1542500	7957200	2557000	2164500	1956600	973150	8201500	2557000	KPCD_HUMAN	Q05655	Protein kinase C delta type (EC 2.7.11.13) (Tyrosine-protein kinase PRKCD) (EC 2.7.10.2) (nPKC-delta) [Cleaved into: Protein kinase C delta type regulatory subunit; Protein kinase C delta type catalytic subunit (Sphingosine-dependent protein kinase-1) (SDK1)]	PRKCD PKCD	PKCD	NA	sp|Q05655|KPCD_HUMAN	Protein kinase C delta type	676	1.62892	1.56976e+06
101	PRNP	P04156	P04156	1741400	1805400	2866800	0	0	0	10773000	0	0	5440400	0	10472000	10472000	APRIO_HUMAN	F7VJQ1	Alternative prion protein (AltPrP)	PRNP ALTPRP PRIP PRP	ALTPRP PRIP PRP	NA	sp|F7VJQ1|APRIO_HUMAN	Alternative prion protein	73	0.175904	5.95326e+07
102	PTK2	Q05397	Q05397	64298000	35790000	39143000	58197000	54509000	26399000	42527000	20857000	42565000	53736000	85249000	112280000	42565000	FAK1_HUMAN	Q05397	Focal adhesion kinase 1 (FADK 1) (EC 2.7.10.2) (Focal adhesion kinase-related nonkinase) (FRNK) (Protein phosphatase 1 regulatory subunit 71) (PPP1R71) (Protein-tyrosine kinase 2) (p125FAK) (pp125FAK)	PTK2 FAK FAK1	FAK FAK1	NA	sp|Q05397|FAK1_HUMAN	Focal adhesion kinase 1	1052	2.53494	1.67913e+07
103	PTPN11	Q06124	Q06124	20743000	15642000	21486000	12580000	42741000	11385000	18967000	17359000	18564000	48085000	29721000	55797000	20743000	PTN11_HUMAN	Q06124	Tyrosine-protein phosphatase non-receptor type 11 (EC 3.1.3.48) (Protein-tyrosine phosphatase 1D) (PTP-1D) (Protein-tyrosine phosphatase 2C) (PTP-2C) (SH-PTP2) (SHP-2) (Shp2) (SH-PTP3)	PTPN11 PTP2C SHPTP2	PTP2C SHPTP2	NA	sp|Q06124|PTN11_HUMAN	Tyrosine-protein phosphatase non-receptor type 11	593	1.42892	1.45166e+07
104	PTPN23	Q9H3S7	Q9H3S7	33267000	22123000	31481000	51658000	32684000	15483000	35310000	41247000	33483000	10406000	10881000	70710000	33267000	PTN23_HUMAN	Q9H3S7	Tyrosine-protein phosphatase non-receptor type 23 (EC 3.1.3.48) (His domain-containing protein tyrosine phosphatase) (HD-PTP) (Protein tyrosine phosphatase TD14) (PTP-TD14)	PTPN23 KIAA1471	KIAA1471	NA	sp|Q9H3S7|PTN23_HUMAN	Tyrosine-protein phosphatase non-receptor type 23	1636	3.94217	8.43876e+06
105	PVR	P15151	P15151	26724000	20516000	28862000	18905000	24296000	40057000	40956000	25105000	30796000	39034000	27957000	92602000	28862000	PVR_HUMAN	P15151	Poliovirus receptor (Nectin-like protein 5) (NECL-5) (CD antigen CD155)	PVR PVS	PVS	NA	sp|P15151|PVR_HUMAN	Poliovirus receptor	417	1.00482	2.87236e+07
106	RAB10	P61026	P61026	5873000	5875300	8123900	6063600	6636300	7739500	12588000	6812500	7559200	8282400	5217300	17830000	6636300	RAB10_HUMAN	P61026	Ras-related protein Rab-10 (EC 3.6.5.2)	RAB10		NA	sp|P61026|RAB10_HUMAN	Ras-related protein Rab-10	200	0.481928	1.37703e+07
107	RDX	P35241	P35241	387150000	304640000	342850000	327880000	469340000	235500000	420970000	309600000	327000000	429910000	472140000	566280000	387150000	RADI_HUMAN	P35241	Radixin	RDX		NA	sp|P35241|RADI_HUMAN	Radixin	583	1.40482	2.75587e+08
108	RELA	Q04206	Q04206	91375000	60053000	62935000	76663000	107610000	53561000	55217000	53233000	74649000	86037000	68627000	122800000	62935000	TF65_HUMAN	Q04206	Transcription factor p65 (Nuclear factor NF-kappa-B p65 subunit) (Nuclear factor of kappa light polypeptide gene enhancer in B-cells 3)	RELA NFKB3	NFKB3	NA	sp|Q04206|TF65_HUMAN	Transcription factor p65	551	1.32771	4.74011e+07
109	RHOA	P61586	P61586	30121000	26777000	18521000	13304000	50950000	27741000	40671000	34871000	26412000	46832000	39779000	102450000	30121000	RHOA_HUMAN	P61586	Transforming protein RhoA (EC 3.6.5.2) (Rho cDNA clone 12) (h12)	RHOA ARH12 ARHA RHO12	ARH12 ARHA RHO12	NA	sp|P61586|RHOA_HUMAN	Transforming protein RhoA	193	0.46506	6.4768e+07
110	RIC8A	Q9NPQ8;Q9NVN3	Q9NPQ8	17701000	8899700	22097000	34078000	25521000	16615000	27146000	9504000	15524000	17735000	25356000	43834000	25521000	RIC8A_HUMAN	Q9NPQ8	Synembryn-A (Protein Ric-8A)	RIC8A		NA	sp|Q9NPQ8|RIC8A_HUMAN	Synembryn-A	531	1.27952	1.99458e+07
111	RIPK2	O43353	O43353	13320000	6393900	5527800	5929000	2521200	0	1618400	0	0	10461000	11196000	3360300	1618400	RIPK2_HUMAN	O43353	Receptor-interacting serine/threonine-protein kinase 2 (EC 2.7.11.1) (CARD-containing interleukin-1 beta-converting enzyme-associated kinase) (CARD-containing IL-1 beta ICE-kinase) (RIP-like-interacting CLARP kinase) (Receptor-interacting protein 2) (RIP-2) (Tyrosine-protein kinase RIPK2) (EC 2.7.10.2)	RIPK2 CARDIAK RICK RIP2 UNQ277/PRO314/PRO34092	CARDIAK RICK RIP2	NA	sp|O43353|RIPK2_HUMAN	Receptor-interacting serine/threonine-protein kinase 2	540	1.3012	1.24377e+06
112	RPS3	P23396	P23396	1776700000	1595200000	1621600000	1385500000	1881400000	955340000	1902300000	1614700000	1475500000	2106400000	1871700000	2624700000	1871700000	RS3_HUMAN	P23396	40S ribosomal protein S3 (EC 4.2.99.18) (Small ribosomal subunit protein uS3)	RPS3 OK/SW-cl.26		NA	sp|P23396|RS3_HUMAN	40S ribosomal protein S3	243	0.585542	3196524691
113	S100A11	P31949	P31949	2826300000	2669500000	3106600000	5459900000	4183100000	4676400000	3470400000	2911600000	2879700000	3020000000	3549500000	8609300000	3470400000	S10AB_HUMAN	P31949	Protein S100-A11 (Calgizzarin) (Metastatic lymph node gene 70 protein) (MLN 70) (Protein S100-C) (S100 calcium-binding protein A11) [Cleaved into: Protein S100-A11, N-terminally processed]	S100A11 MLN70 S100C	MLN70 S100C	NA	sp|P31949|S10AB_HUMAN	Protein S100-A11	105	0.253012	13716342857
114	SART1	O43290	O43290	164450000	122470000	112510000	77488000	184910000	125810000	165960000	155710000	85289000	81641000	86514000	85566000	184910000	SNUT1_HUMAN	O43290	U4/U6.U5 tri-snRNP-associated protein 1 (SNU66 homolog) (hSnu66) (Squamous cell carcinoma antigen recognized by T-cells 1) (SART-1) (hSART-1) (U4/U6.U5 tri-snRNP-associated 110 kDa protein) (allergen Hom s 1)	SART1		NA	sp|O43290|SNUT1_HUMAN	U4/U6.U5 tri-snRNP-associated protein 1	800	1.92771	9.59221e+07
115	SCRIB	Q14160	Q14160	20706000	18999000	8189600	3344700	5608200	3004900	15935000	13836000	16183000	27745000	22167000	28661000	27745000	SCRIB_HUMAN	Q14160	Protein scribble homolog (Scribble) (hScrib) (Protein LAP4)	SCRIB CRIB1 KIAA0147 LAP4 SCRB1 VARTUL	CRIB1 KIAA0147 LAP4 SCRB1 VARTUL	NA	sp|Q14160|SCRIB_HUMAN	Protein scribble homolog	1630	3.92771	7.06391e+06
116	SERPINB8	P50452;P50453	P50452	9443300	2307600	9020800	9642300	7345400	17351000	6672600	7642400	8225600	11193000	7819400	6532100	7642400	SPB8_HUMAN	P50452	Serpin B8 (Cytoplasmic antiproteinase 2) (CAP-2) (CAP2) (Peptidase inhibitor 8) (PI-8)	SERPINB8 PI8	PI8	NA	sp|P50452|SPB8_HUMAN	Serpin B8	374	0.901205	8.4802e+06
117	SERPINE2	P07093	P07093	14268000	6011200	15261000	1586400	2139400	1924700	11644000	11386000	12625000	11973000	2581800	3071600	1586400	GDN_HUMAN	P07093	Glia-derived nexin (GDN) (Peptidase inhibitor 7) (PI-7) (Protease nexin 1) (PN-1) (Protease nexin I) (Serpin E2)	SERPINE2 PI7 PN1	PI7 PN1	NA	sp|P07093|GDN_HUMAN	Glia-derived nexin	398	0.959036	1.65416e+06
118	SHC1	P29353;P98077	P29353	30586000	13467000	27324000	21213000	17710000	17861000	25240000	13613000	31546000	15978000	21529000	30970000	21529000	SHC1_HUMAN	P29353	SHC-transforming protein 1 (SHC-transforming protein 3) (SHC-transforming protein A) (Src homology 2 domain-containing-transforming protein C1) (SH2 domain protein C1)	SHC1 SHC SHCA	SHC SHCA	NA	sp|P29353|SHC1_HUMAN	SHC-transforming protein 1	583	1.40482	1.53251e+07
119	STK10	O94804	O94804	6169700	2242100	2784800	5865000	6726500	4061400	0	3128200	3502400	7092800	3174800	0	3502400	STK10_HUMAN	O94804	Serine/threonine-protein kinase 10 (EC 2.7.11.1) (Lymphocyte-oriented kinase)	STK10 LOK	LOK	NA	sp|O94804|STK10_HUMAN	Serine/threonine-protein kinase 10	968	2.33253	1.50155e+06
120	STXBP1	P61764	P61764	0	3090100	1947400	0	0	6226300	6482200	5197600	4498200	6473200	8038200	19732000	4498200	STXB1_HUMAN	P61764	Syntaxin-binding protein 1 (MUNC18-1) (N-Sec1) (Protein unc-18 homolog 1) (Unc18-1) (Protein unc-18 homolog A) (Unc-18A) (p67)	STXBP1 UNC18A	UNC18A	NA	sp|P61764|STXB1_HUMAN	Syntaxin-binding protein 1	594	1.43133	3.14268e+06
121	STXBP3	O00186	O00186	15741000	14553000	9885600	17108000	21643000	12443000	26002000	19385000	17336000	18761000	19179000	38857000	19179000	STXB3_HUMAN	O00186	Syntaxin-binding protein 3 (Platelet Sec1 protein) (PSP) (Protein unc-18 homolog 3) (Unc18-3) (Protein unc-18 homolog C) (Unc-18C)	STXBP3		NA	sp|O00186|STXB3_HUMAN	Syntaxin-binding protein 3	592	1.42651	1.34447e+07
122	SWAP70	Q9UH65	Q9UH65	24415000	13803000	33008000	11740000	16821000	15593000	11442000	28980000	106340000	22664000	20158000	26596000	20158000	SWP70_HUMAN	Q9UH65	Switch-associated protein 70 (SWAP-70)	SWAP70 KIAA0640 HSPC321	KIAA0640	NA	sp|Q9UH65|SWP70_HUMAN	Switch-associated protein 70	585	1.40964	1.43001e+07
123	TFRC	P02786	P02786	114500000	183750000	182430000	213040000	250840000	289260000	238810000	200060000	180230000	153410000	108560000	432100000	200060000	TFR1_HUMAN	P02786	Transferrin receptor protein 1 (TR) (TfR) (TfR1) (Trfr) (T9) (p90) (CD antigen CD71) [Cleaved into: Transferrin receptor protein 1, serum form (sTfR)]	TFRC		NA	sp|P02786|TFR1_HUMAN	Transferrin receptor protein 1	760	1.83133	1.09243e+08
124	TGFB2	P61812	P61812	7989400	0	0	1960100	1577400	3364500	5159300	8178300	10559000	8562200	4364300	9785600	4364300	TGFB2_HUMAN	P61812	Transforming growth factor beta-2 proprotein (Cetermin) (Glioblastoma-derived T-cell suppressor factor) (G-TSF) [Cleaved into: Latency-associated peptide (LAP); Transforming growth factor beta-2 (TGF-beta-2)]	TGFB2		NA	sp|P61812|TGFB2_HUMAN	Transforming growth factor beta-2 proprotein	414	0.99759	4.37484e+06
125	TJP2	Q9UDY2	Q9UDY2	183370000	172440000	154270000	207920000	216340000	180400000	150680000	108430000	108890000	213210000	167200000	229220000	180400000	ZO2_HUMAN	Q9UDY2	Tight junction protein ZO-2 (Tight junction protein 2) (Zona occludens protein 2) (Zonula occludens protein 2)	TJP2 X104 ZO2	X104 ZO2	NA	sp|Q9UDY2|ZO2_HUMAN	Tight junction protein ZO-2	1190	2.86747	6.29126e+07
126	TLN1	Q9Y490	Q9Y490	3950000000	3343200000	3686900000	4400000000	4894900000	3218200000	5137200000	5366600000	4602200000	6281800000	6231900000	8762400000	4894900000	TLN1_HUMAN	Q9Y490	Talin-1	TLN1 KIAA1027 TLN	KIAA1027 TLN	NA	sp|Q9Y490|TLN1_HUMAN	Talin-1	2541	6.12289	7.99443e+08
127	TLN2	Q9Y4G6	Q9Y4G6	12088000	3395700	9256100	3913200	10998000	5047100	5744800	11038000	3804200	23062000	17649000	7791500	3804200	TLN2_HUMAN	Q9Y4G6	Talin-2	TLN2 KIAA0320	KIAA0320	NA	sp|Q9Y4G6|TLN2_HUMAN	Talin-2	2542	6.1253	621063
128	TMOD3	Q9NYL9;Q9NZR1	Q9NYL9	207460000	196820000	205170000	274390000	307000000	221910000	272040000	206950000	298120000	262700000	248260000	398440000	262700000	TMOD3_HUMAN	Q9NYL9	Tropomodulin-3 (Ubiquitous tropomodulin) (U-Tmod)	TMOD3		NA	sp|Q9NYL9|TMOD3_HUMAN	Tropomodulin-3	352	0.848193	3.09717e+08
129	UBASH3B	Q8TF42	Q8TF42	30022000	17599000	13683000	28144000	37241000	19976000	7770100	21407000	22639000	38209000	31295000	22238000	28144000	UBS3B_HUMAN	Q8TF42	Ubiquitin-associated and SH3 domain-containing protein B (EC 3.1.3.48) (Cbl-interacting protein p70) (Suppressor of T-cell receptor signaling 1) (STS-1) (T-cell ubiquitin ligand 2) (TULA-2) (Tyrosine-protein phosphatase STS1/TULA2)	UBASH3B KIAA1959 STS1	KIAA1959 STS1	NA	sp|Q8TF42|UBS3B_HUMAN	Ubiquitin-associated and SH3 domain-containing protein B	649	1.56386	1.79965e+07
130	VCL	P18206	P18206	5683700000	4500300000	3764600000	5031500000	6449500000	4006300000	5484800000	6262800000	4862300000	8129400000	6598100000	9565900000	5683700000	VINC_HUMAN	P18206	Vinculin (Metavinculin) (MV)	VCL		NA	sp|P18206|VINC_HUMAN	Vinculin	1134	2.73253	2080013668
131	WNK1	Q9H4A3	Q9H4A3	9531100	6659100	11640000	9615400	5390500	2383900	3997200	8702400	15389000	8039000	8691500	14697000	6659100	WNK1_HUMAN	Q9H4A3	Serine/threonine-protein kinase WNK1 (EC 2.7.11.1) (Erythrocyte 65 kDa protein) (p65) (Kinase deficient protein) (Protein kinase lysine-deficient 1) (Protein kinase with no lysine 1) (hWNK1)	WNK1 HSN2 KDP KIAA0344 PRKWNK1	HSN2 KDP KIAA0344 PRKWNK1	NA	sp|Q9H4A3|WNK1_HUMAN	Serine/threonine-protein kinase WNK1	2382	5.73976	1.16017e+06
132	YTHDF2	Q9Y5A9	Q9Y5A9	98455000	72201000	70364000	71409000	108450000	50501000	145140000	114040000	96167000	109960000	95824000	102410000	70364000	YTHD2_HUMAN	Q9Y5A9	YTH domain-containing family protein 2 (DF2) (CLL-associated antigen KW-14) (High-glucose-regulated protein 8) (Renal carcinoma antigen NY-REN-2)	YTHDF2 HGRG8	HGRG8	NA	sp|Q9Y5A9|YTHD2_HUMAN	YTH domain-containing family protein 2	579	1.39518	5.04336e+07
133	ZFP36L1	Q07352	Q07352	3952700	2355900	0	0	0	5898300	0	2266100	2049800	5176800	0	0	2049800	TISB_HUMAN	Q07352	mRNA decay activator protein ZFP36L1 (Butyrate response factor 1) (EGF-response factor 1) (ERF-1) (TPA-induced sequence 11b) (Zinc finger protein 36, C3H1 type-like 1) (ZFP36-like 1)	ZFP36L1 BERG36 BRF1 ERF1 RNF162B TIS11B	BERG36 BRF1 ERF1 RNF162B TIS11B	NA	sp|Q07352|TISB_HUMAN	mRNA decay activator protein ZFP36L1	338	0.814458	2.51677e+06

## Sheet: 5. CTCs rank
		Emma_1CTC_425_2singles_R1__norm	Emma_10CTC_395_1singles_R1__norm	Emma_11CTC_315_1singles_R1__norm	Emma_12CTC_SL_singles_R1__norm	Emma_13PDX_205_1singles_R1__norm	Emma_16PDX_092_1singles_R1__norm	Emma_19PDX_M2_1singles_R1__norm	Emma_22PDX_205_2singles_R1__norm	Emma_23PDX_092_2singles_R1__norm	Emma_24PDX_M2_2singles_R1__norm	Emma_25PDX_M2_3singles_R1__norm					Homo-cluster	Emma_2CTC_425_2homo_R1__norm	Emma_14PDX_205_1Homo_R1__norm		Emma_20PDX_M2_1homo_R1__norm					Heterotypic clusters	Emma_3CTC_425_2hetro_R1__norm	Emma_15PDX_205_1Hetro_R1__norm	Emma_18PDX_092_1Hetro_R1__norm	Emma_21PDX_M2_1hetro_R1__norm
Singles	Proteins	Emma_1_rank	Emma_10_rank	Emma_11_rank	Emma_12_rank	Emma_13_rank	Emma_16_rank	Emma_19_rank	Emma_22_rank	Emma_23_rank	Emma_24_rank	Emma_25_rank	Singles Mean_rank	Singles_relative rank			Proteins	Emma_2_rank	Emma_14_rank	Emma_17_rank	Emma_20_rank	Homo Mean_rank	Homo_relative rank			Proteins	Emma_3_rank	Emma_15_rank	Emma_18_rank	Emma_21_rank	Hetero Mean_rank	Hetero relative rank		Rscore	Overall CTC Rank
182	PPIA	5	4	3	5	3	4	5	6	4	5	6	4.54545	1			PPIA	6	3	5	6	5	5			PPIA	8	6	5	7	6.5	5		4.57143	1				ID	Samples name	Sample	# of cells	Solution/ul	daatset name	LC Load	Fasta	Total DIANN
3	ACTB	10	9	6	13	28	35	33	23	15	22	32	20.5455	2			ACTB	11	30	36	34	27.75	9			ACTB	34	29	10	21	23.5	9		20.5238	2			1	425-2	425-2-Singles	Singles	100	PBS/5ul	Emma_1CTC_425-2singles_R1	all	human	341
185	PRDX2	8	7	600	6	7	9	12	8	6	6	11	61.8182	4			PRDX2	8	6	9	11	8.5	7			PRDX2	14	10	7	9	10	6		35.9048	3			2		425-2-Homo	Homoclusters	100	PBS/5ul	Emma_2CTC_425-2homo_R1	all	human	372
105	HSPB1	7	6	600	7	24	8	11	11	5	8	10	63.3636	5			HSPB1	7	24	8	10	12.25	8			HSPB1	21	24	6	8	14.75	7		38.3333	4			3		425-2-Hetero	Heteroclusters	100	PBS/5ul	Emma_3CTC_425-2hetro_R1	all	human	2932
16	ANXA2	13	11	600	15	36	34	31	26	17	17	30	75.4545	6			ANXA2	17	37	34	31	29.75	10			ANXA2	35	26	11	18	22.5	8		49.4762	5			10	395-1	395-1-Singles	Singles	2200	PBS/5ul	Emma_10CTC_395-1singles_R1	all	human	199
211	S100A11	600	3	600	3	1	1	1	1	1	1	1	110.273	7			S100A11	3	1	1	1	1.5	1			S100A11	2	1	3	2	2	2		58.4286	6			11	315	315-Singles	Singles	34	PBS/5ul	Emma_11CTC_315-1singles_R1	all	human	272
212	S100A8	1	1	1	1	4	2	2	3	600	600	2	110.636	8			S100A8	1	4	2	2	2.25	2			S100A8	1	2	2	1	1.5	1		58.6667	7			12	SL	SL-Singles	Singles	50	PBS/5ul	Emma_12CTC_SL-singles_R1	all	human	494
97	HBB	2	600	2	4	8	7	7	2	2	3	7	58.5455	3			HBB	4	7	7	7	6.25	6			HBB	7	7	600	6	155	17		61.381	8			13	PDX-205-1	PDX-205-1-Singles	Singles	30000	PBS/~20ul	Emma_13PDX_205-1singles_R1	half	human	5051
129	JUP	18	14	10	21	96	106	112	600	600	45	97	156.273	16			JUP	23	102	111	115	87.75	15			JUP	106	68	12	29	53.75	12		108.81	9			14		PDX-205-1-Homo	Homoclusters	30000	PBS/~20ul	Emma_14PDX_205-1Homo_R1	half	human	5517
88	FN1	22	600	13	24	157	179	189	86	34	60	159	138.455	12			FN1	26	170	192	197	146.25	21			FN1	132	92	16	44	71	14		113.905	10			15		PDX-205--1Hetero	Heteroclusters	2000	PBS/~20ul	Emma_15PDX_205-1Hetro_R1	all	human & mouse	2490
73	DSP	25	19	600	28	156	177	193	95	39	64	161	141.545	15			DSP	29	169	188	198	146	20			DSP	143	96	15	43	74.25	15		116.095	11			16	PDX-092	PDX-092-1-Singles	Singles	30000	PBS/~20ul	Emma_16PDX_092-1singles_R1	half	human	5882
133	LGALS1	4	600	600	600	2	3	3	5	3	2	3	165.909	17			LGALS1	5	2	3	3	3.25	3			LGALS1	5	4	600	5	153.5	16		116.762	12			17		PDX-092-1-Homo	Homoclusters	30000	PBS/~20ul	Emma_17PDX_092-1Homo_R1	half	human	6134
213	S100A9	3	2	600	2	6	5	6	600	600	600	5	220.818	25			S100A9	2	9	4	4	4.75	4			S100A9	3	5	4	4	4	4		117.333	13			18		PDX-092-1-Hetero	Heteroclusters	46	PBS/~20ul	Emma_18PDX_092-1Hetro_R1	all	human & mouse	171
249	VCL	21	600	12	23	123	137	153	80	32	52	136	124.455	9			VCL	25	128	147	165	116.25	17			VCL	112	77	600	41	207.5	33		126.857	14			19	PDX-M2-1	PDX-M2-1-Singles	Singles	30000	PBS/~20ul	Emma_19PDX_M2-1singles_R1	half	human	5983
149	MYH9	23	18	600	25	145	165	178	90	35	59	150	135.273	11			MYH9	27	157	177	183	136	18			MYH9	130	89	600	42	215.25	34		137.762	15			20		PDX-M2-1-Homo	Homoclusters	18000	PBS/~20ul	Emma_20PDX_M2-1homo_R1	half	human	6279
241	TLN1	24	600	15	27	153	173	190	94	37	63	163	139.909	13			TLN1	28	166	186	194	143.5	19			TLN1	135	94	600	46	218.75	35		142.286	16			21		PDX-M2-1-Hetero	Heteroclusters	500	PBS/~20ul	Emma_21PDX_M2-1hetro_R1	all	human & mouse	924
47	CDH23	26	600	14	26	158	180	196	91	36	61	167	141.364	14			CDH23	30	171	191	202	148.5	22			CDH23	140	97	600	47	221	37		144.429	17			22	PDX-205	PDX-205-2-Singles	Singles	50000	PBS/~20ul	Emma_22PDX_205-2singles_R1	half	human	2751
50	CLIC1	600	600	600	9	16	17	18	18	8	11	18	174.091	18			CLIC1	600	17	17	17	162.75	31			CLIC1	17	13	600	14	161	18		152.857	18			23	PDX-092	PDX-092-2-Singles	Singles	50000	PBS/~20ul	Emma_23PDX_092-2singles_R1	half	human	1022
209	RPS3	600	600	600	8	20	23	24	12	12	12	21	175.636	19			RPS3	600	20	27	26	168.25	38			RPS3	25	17	600	17	164.75	22		155.429	19			24	PDX-M2-2	PDX-M2-2-Singles	Singles	10000	PBS/~20ul	Emma_24PDX_M2-2singles_R1	half	human	1699
134	LGALS3	600	600	600	14	27	22	19	19	10	14	20	176.818	20			LGALS3	600	27	26	21	168.5	39			LGALS3	26	14	600	13	163.25	20		155.81	20			25	PDX-M2-3	PDX-M2-3-Singles	Singles	25000	PBS/~20ul	Emma_25PDX_M2-3singles_R1	half	human	4682
109	IGFBP2	9	600	4	11	49	51	75	22	14	21	600	132.364	10			IGFBP2	10	51	50	70	45.25	13			IGFBP2	38	600	600	600	459.5	96		165.476	21
106	HSPD1	600	600	600	18	55	64	74	38	26	36	66	197.909	22			HSPD1	600	55	75	77	201.75	71			HSPD1	77	49	600	28	188.5	29		178	22
42	CD9	600	600	600	600	19	21	17	16	9	13	15	228.182	28			CD9	600	19	21	18	164.5	32			CD9	27	21	600	15	165.75	23		182.429	23
35	CD1D	11	8	600	600	53	600	51	35	600	600	38	290.545	42			CD1D	13	63	600	69	186.25	55			CD1D	49	27	8	16	25	11		192.429	24
15	ANXA1	600	600	600	600	50	43	35	32	600	20	33	292.091	45			ANXA1	15	50	44	36	36.25	12			ANXA1	29	32	600	23	171	24		192.476	25
198	RAB10	600	600	600	600	14	19	14	9	13	600	13	280.182	39			RAB10	600	14	20	14	162	28			RAB10	13	19	600	12	161	19		208.286	26
104	HMGB1	600	600	600	600	13	18	15	13	11	10	17	227	27			HMGB1	600	16	18	15	162.25	30			HMGB1	20	25	600	600	311.25	45		209.095	27
79	EZR	600	600	600	600	63	75	87	62	29	39	75	257.273	32			EZR	600	65	79	89	208.25	76			EZR	80	51	600	31	190.5	30		210.714	28
148	MSN	600	600	600	600	68	82	85	60	27	37	73	257.455	33			MSN	600	72	93	88	213.25	82			MSN	74	48	600	30	188	28		211.286	29
137	LPP	16	600	600	600	81	94	97	67	600	41	87	262.091	34			LPP	21	83	101	101	76.5	14			LPP	98	62	600	600	340	73		216.619	30
28	CASP3	600	600	600	600	26	32	34	27	18	23	34	235.818	29			CASP3	600	29	31	33	173.25	43			CASP3	36	30	600	600	316.5	49		216.81	31
39	CD47	600	12	600	600	38	41	45	25	600	600	39	290.909	43			CD47	600	38	41	43	180.5	49			CD47	40	37	600	24	175.25	26		220.143	32
131	KRT18	600	600	600	600	39	42	47	42	20	31	44	242.273	30			KRT18	600	40	42	48	182.5	50			KRT18	600	40	600	25	316.25	48		221.905	33
4	ACTN1	600	600	600	600	109	119	123	74	31	46	108	273.636	35			ACTN1	600	115	132	120	241.75	114			ACTN1	105	74	600	35	203.5	31		228.143	34
86	FLOT1	600	600	600	600	61	59	73	34	24	600	61	301.091	52			FLOT1	600	60	61	76	199.25	68			FLOT1	60	50	600	27	184.25	27		230.762	35
23	B2M	600	600	600	600	5	6	4	4	600	4	4	275.182	36			B2M	600	5	6	5	154	23			B2M	6	8	600	600	303.5	38		231.286	36
214	SART1	17	600	600	600	114	130	142	78	600	51	131	278.455	38			SART1	22	117	138	142	104.75	16			SART1	115	82	600	600	349.25	78		232.333	37
150	MYL12A	6	600	600	600	11	12	8	600	7	7	12	223.909	26			MYL12A	600	10	16	9	158.75	26			MYL12A	600	12	600	600	453	83		233.81	38
111	IL1RAP	14	600	8	16	600	111	121	51	23	34	600	198	23			IL1RAP	20	600	118	123	215.25	83			IL1RAP	82	600	600	600	470.5	133		234.333	39
53	CORO1A	600	13	600	600	78	62	78	600	25	33	79	251.636	31			CORO1A	600	78	84	87	212.25	80			CORO1A	62	46	600	600	327	59		234.524	40
157	NEXN	15	600	9	17	99	600	129	48	21	600	109	204.273	24			NEXN	19	600	127	600	336.5	174			NEXN	83	66	600	600	337.25	68		235.333	41
21	ARG2	12	600	5	12	600	600	37	24	16	19	40	178.636	21			ARG2	16	600	600	37	313.25	166			ARG2	52	600	600	600	463	105		241.429	42
92	GNAS	600	600	600	600	30	30	30	21	600	16	26	286.636	41			GNAS	600	28	30	29	171.75	41			GNAS	32	31	600	600	315.75	47		243	43
71	DSC1	20	16	600	600	600	600	162	600	600	54	132	362.182	79			DSC1	24	600	142	164	232.5	105			DSC1	117	73	13	33	59	13		245.238	44
20	ARG1	600	10	600	600	600	45	38	600	600	27	42	342	67			ARG1	600	600	49	46	323.75	167			ARG1	39	28	9	19	23.75	10		245.333	45
180	PNP	600	600	600	600	33	37	36	30	600	600	36	342.909	68			PNP	600	35	35	35	176.25	45			PNP	30	35	600	20	171.25	25		245.81	46
184	PPP1CA	600	600	600	600	35	38	42	28	600	26	37	291.455	44			PPP1CA	600	36	37	39	178	46			PPP1CA	42	34	600	600	319	50		247.333	47
169	PDLIM1	600	600	600	600	44	39	43	600	600	25	43	344.909	70			PDLIM1	14	44	40	42	35	11			PDLIM1	47	33	600	600	320	52		248.286	48
80	F11R	600	600	600	600	40	40	39	40	19	600	35	292.091	46			F11R	600	41	38	38	179.25	47			F11R	48	45	600	600	323.25	54		248.714	49
85	FLNA	600	600	600	600	152	170	187	92	38	62	157	296.182	48			FLNA	600	165	184	191	285	159			FLNA	138	93	600	45	219	36		251.143	50
140	MAPK14	600	600	600	600	41	50	55	36	600	30	52	296.727	49			MAPK14	600	42	51	51	186	54			MAPK14	44	43	600	600	321.75	53		252.143	51
58	CTNNA1	600	600	600	600	115	117	126	76	33	48	112	275.182	37			CTNNA1	600	120	126	129	243.75	119			CTNNA1	600	80	600	39	329.75	62		253.381	52
124	ITGB1	600	600	600	22	116	116	124	68	600	600	110	323.273	56			ITGB1	600	116	121	130	241.75	115			ITGB1	108	75	600	37	205	32		254.429	53
151	MYL9	600	600	600	600	9	11	10	10	600	600	8	331.636	61			MYL9	600	11	11	8	157.5	24			MYL9	10	600	600	11	305.25	40		261.857	54
44	CD99	600	600	600	600	15	26	20	15	600	600	22	336.182	63			CD99	600	15	28	22	166.25	36			CD99	22	22	600	600	311	44		267	55
81	FADD	600	600	600	600	22	15	27	14	600	15	29	283.818	40			FADD	600	22	15	24	165.25	34			FADD	24	600	600	600	456	89		267	56
204	RHOA	600	600	600	600	21	28	25	17	600	600	24	337.727	64			RHOA	600	21	25	23	167.25	37			RHOA	16	15	600	600	307.75	42		267.381	57
186	PRKAR1A	600	600	600	600	45	48	49	33	600	28	45	295.273	47			PRKAR1A	600	48	46	45	184.75	52			PRKAR1A	61	600	600	600	465.25	113		278.476	58
27	BSG	600	600	600	600	43	61	58	29	600	600	48	349	71			BSG	600	46	65	60	192.75	59			BSG	54	44	600	600	324.5	56		281.333	59
60	CTNND1	600	600	600	600	121	132	143	75	600	53	125	331.727	62			CTNND1	600	123	140	143	251.5	125			CTNND1	600	76	600	40	329	61		284.333	60
107	HSPH1	600	600	600	600	110	120	134	77	600	49	121	328.273	59			HSPH1	600	112	130	131	243.25	117			HSPH1	111	81	600	600	348	76		284.571	61
87	FLOT2	600	600	600	600	67	63	77	44	600	600	64	355.909	74			FLOT2	600	69	71	81	205.25	74			FLOT2	64	55	600	600	329.75	63		288.333	62
236	SYNJ2BP	600	600	600	600	12	10	9	7	600	600	9	331.545	60			SYNJ2BP	600	12	10	12	158.5	25			SYNJ2BP	11	600	600	600	452.75	82		290.095	63
114	ILK	600	600	600	600	72	76	82	50	600	600	74	359.455	78			ILK	600	74	78	85	209.25	77			ILK	75	52	600	600	331.75	64		291.333	64
68	DNAJA3	600	600	600	600	66	79	81	47	600	600	72	358.636	76			DNAJA3	600	66	83	84	208.25	75			DNAJA3	96	56	600	600	338	69		291.905	65
12	ALCAM	600	600	600	19	64	105	90	58	600	600	77	310.273	53			ALCAM	600	68	106	93	216.75	85			ALCAM	600	53	600	600	463.25	106		292.048	66
197	PYCARD	600	600	600	600	10	13	26	600	600	600	25	388.545	95			PYCARD	600	8	13	20	160.25	27			PYCARD	12	11	600	600	305.75	41		292.286	67
201	RDX	600	600	600	600	77	89	99	600	30	42	89	311.455	54			RDX	600	81	96	99	219	89			RDX	600	59	600	600	464.75	112		293.381	68
190	PTPN11	600	600	600	600	74	84	104	600	600	40	92	363.091	81			PTPN11	600	75	87	100	215.5	84			PTPN11	92	60	600	600	338	71		295.619	69
52	CNN3	600	600	600	600	34	47	44	600	600	24	41	344.545	69			CNN3	600	34	43	41	179.5	48			CNN3	600	36	600	600	459	93		302.095	70
237	TFRC	600	600	600	20	106	129	127	65	600	600	113	323.636	57			TFRC	600	109	137	128	243.5	118			TFRC	600	78	600	600	469.5	129		305.333	71
243	TMOD3	600	600	600	600	48	46	54	600	600	600	50	399.818	105			TMOD3	600	45	45	50	185	53			TMOD3	55	38	600	600	323.25	55		306.238	72
142	METAP1	600	600	600	600	56	53	63	41	600	35	56	300.364	50			METAP1	600	53	55	59	191.75	58			METAP1	600	600	600	600	600	213		308.143	73
160	NPTN	600	600	600	600	51	54	62	600	600	600	53	401.818	107			NPTN	600	52	56	64	193	60			NPTN	73	42	600	600	328.75	60		309.857	74
38	CD46	600	600	600	600	42	74	67	600	600	600	59	403.818	110			CD46	600	43	66	66	193.75	61			CD46	67	41	600	600	327	58		310.714	75
166	PARVA	600	600	600	600	70	58	69	600	600	32	71	354.545	73			PARVA	600	64	60	73	199.25	69			PARVA	70	600	600	600	467.5	122		312.714	76
55	CSK	600	600	600	600	65	68	76	45	600	600	69	356.636	75			CSK	600	67	69	74	202.5	72			CSK	78	600	600	600	469.5	128		314.81	77
11	AKT1	600	600	600	600	54	69	89	54	600	600	81	358.818	77			AKT1	600	54	74	83	202.75	73			AKT1	86	600	600	600	471.5	137		316.381	78
17	AP3B1	600	600	600	600	131	140	165	81	600	58	145	338.182	65			AP3B1	600	137	149	167	263.25	135			AP3B1	124	600	600	600	481	160		318.905	79
30	CBFB	600	600	600	600	600	16	13	600	600	9	14	386.545	92			CBFB	600	600	14	13	306.75	164			CBFB	18	18	600	600	309	43		319.762	80
205	RIC8A	600	600	600	600	71	78	95	53	600	600	95	362.909	80			RIC8A	600	73	82	96	212.75	81			RIC8A	95	600	600	600	473.75	146		320.857	81
56	CSRP1	600	600	600	600	17	24	23	600	600	600	19	389.364	98			CSRP1	600	13	22	25	165	33			CSRP1	600	16	600	600	454	86		321.857	82
199	RAP2B	600	600	600	600	25	25	16	600	600	600	16	389.273	97			RAP2B	600	25	23	16	166	35			RAP2B	15	600	600	600	453.75	85		321.952	83
202	RELA	600	600	600	600	82	96	96	56	600	600	82	364.727	82			RELA	600	87	92	97	219	90			RELA	87	600	600	600	471.75	140		322.619	84
234	SWAP70	600	600	600	600	86	86	100	600	600	600	90	414.727	117			SWAP70	600	90	88	98	219	91			SWAP70	93	64	600	600	339.25	72		323.571	85
246	TWSG1	600	600	600	600	32	33	29	600	600	18	28	340	66			TWSG1	600	32	32	28	173	42			TWSG1	600	600	600	600	600	253		325.333	86
91	GLMN	600	600	600	600	87	113	114	59	600	44	100	319.727	55			GLMN	600	96	114	111	230.25	102			GLMN	600	600	600	600	600	196		325.619	87
222	SHC1	600	600	600	600	85	102	106	600	600	43	104	367.273	83			SHC1	600	92	110	105	226.75	99			SHC1	102	600	600	600	475.5	150		326.143	88
193	PTPN6	600	600	600	600	88	97	109	600	600	600	98	417.455	123			PTPN6	600	100	104	113	229.25	101			PTPN6	84	57	600	600	335.25	66		326.19	89
232	STXBP3	600	600	600	600	83	98	116	600	600	600	120	419.727	125			STXBP3	600	88	103	116	226.75	100			STXBP3	104	63	600	600	341.75	74		328.143	90
179	PLXNB2	600	600	600	600	149	171	186	88	600	600	156	395.455	103			PLXNB2	600	162	182	190	283.5	156			PLXNB2	136	90	600	600	356.5	80		329.048	91
59	CTNNB1	600	600	600	600	118	115	120	71	600	47	105	325.091	58			CTNNB1	600	125	119	119	240.75	112			CTNNB1	600	600	600	600	600	183		330.429	92
72	DSC2	600	600	600	600	124	600	145	73	600	50	129	374.636	88			DSC2	600	129	600	144	368.25	183			DSC2	116	600	600	36	338	70		330.762	93
221	SERPINF2	600	600	7	600	600	600	117	46	22	29	83	300.364	51			SERPINF2	18	600	600	600	454.5	198			SERPINF2	81	600	600	600	470.25	132		333.476	94
69	DNAJB6	600	600	600	600	46	52	50	600	600	600	54	400.182	106			DNAJB6	600	47	54	49	187.5	56			DNAJB6	57	600	600	600	464.25	108		333.762	95
218	SEMA4C	600	600	600	600	111	125	131	600	600	600	116	425.727	128			SEMA4C	600	114	136	133	245.75	122			SEMA4C	107	70	600	600	344.25	75		335.381	96
62	CXADR	600	600	600	600	58	83	59	39	600	600	49	353.455	72			CXADR	600	58	76	57	197.75	66			CXADR	600	600	600	600	600	184		337.095	97
153	NCK1	600	600	600	600	60	65	72	600	600	600	85	407.455	111			NCK1	600	62	58	68	197	65			NCK1	71	600	600	600	467.75	124		340.048	98
122	ITGAV	600	600	600	600	129	154	157	79	600	600	140	387.182	93			ITGAV	600	139	164	161	266	140			ITGAV	600	85	600	600	471.25	135		343.238	99
170	PDLIM5	600	600	600	600	600	80	92	49	600	600	84	409.545	113			PDLIM5	600	600	85	92	344.25	176			PDLIM5	89	54	600	600	335.75	67		344.048	100
183	PPM1F	600	600	600	600	69	81	94	600	600	600	94	412.545	114			PPM1F	600	70	80	91	210.25	79			PPM1F	72	600	600	600	468	126		345.286	101
165	PALLD	600	600	600	600	144	159	168	600	600	57	146	388.545	94			PALLD	600	152	171	170	273.25	146			PALLD	600	86	600	600	471.5	138		345.381	102
18	AP3D1	600	600	600	600	134	143	169	82	600	600	147	388.636	96			AP3D1	600	140	155	168	265.75	138			AP3D1	127	600	600	600	481.75	163		345.952	103
253	YES1	600	600	600	600	75	92	91	600	600	600	80	412.545	115			YES1	600	77	107	94	219.5	94			YES1	600	61	600	600	465.25	114		346.524	104
254	YTHDF2	600	600	600	600	73	93	103	600	600	600	91	414.545	116			YTHDF2	600	76	97	104	219.25	92			YTHDF2	600	58	600	600	464.5	110		347.381	105
25	BAIAP2	600	600	600	600	76	90	105	600	600	600	102	415.727	120			BAIAP2	600	80	95	103	219.5	93			BAIAP2	600	65	600	600	466.25	115		348.381	106
156	NECTIN2	600	600	600	600	93	101	101	66	600	600	86	367.909	84			NECTIN2	600	91	94	107	223	96			NECTIN2	600	600	600	600	600	219		349.476	107
112	IL1RN	600	600	600	600	23	20	600	600	600	600	600	494.818	176			IL1RN	600	23	19	600	310.5	165			IL1RN	23	23	600	10	164	21		349.571	108
36	CD2AP	600	600	600	600	80	95	110	600	600	600	99	416.727	121			CD2AP	600	84	100	108	223	95			CD2AP	600	69	600	600	467.25	120		349.762	109
194	PTPRC	600	600	600	600	143	163	177	600	600	600	153	439.636	139			PTPRC	600	154	174	177	276.25	152			PTPRC	122	88	600	600	352.5	79		350.048	110
164	PAK4	600	600	600	600	90	103	107	600	600	600	101	418.273	124			PAK4	600	94	102	110	226.5	98			PAK4	600	67	600	600	466.75	118		351.143	111
208	ROCK1	600	600	600	600	146	167	181	85	600	600	152	393.727	100			ROCK1	600	159	178	182	279.75	154			ROCK1	129	600	600	600	482.25	165		351.381	112
143	METTL3	600	600	600	600	94	100	119	63	600	600	106	371.091	86			METTL3	600	99	105	117	230.25	103			METTL3	600	600	600	600	600	214		352.524	113
96	GTPBP4	600	600	600	600	101	110	113	61	600	600	103	371.636	87			GTPBP4	600	105	115	112	233	106			GTPBP4	600	600	600	600	600	199		353.333	114
227	SPINT2	600	600	600	600	31	36	32	600	600	600	31	393.636	99			SPINT2	600	33	33	32	174.5	44			SPINT2	600	600	600	600	600	245		353.714	115
242	TLN2	600	600	600	600	154	172	191	600	600	600	162	443.545	143			TLN2	600	167	185	196	287	160			TLN2	141	95	600	600	359	81		355.381	116
252	WNK1	600	600	600	600	155	175	192	93	600	600	164	398.091	104			WNK1	600	168	187	195	287.5	161			WNK1	142	600	600	600	485.5	171		355.762	117
176	PKP3	600	600	600	600	105	121	138	600	600	600	119	425.727	127			PKP3	600	107	128	136	242.75	116			PKP3	600	79	600	600	469.75	131		358.714	118
138	MAD1L1	600	600	600	600	108	123	137	69	600	600	123	378.182	89			MAD1L1	600	113	125	137	243.75	120			MAD1L1	600	600	600	600	600	210		358.81	119
67	DLG3	600	600	600	600	103	127	141	600	600	600	127	427.091	130			DLG3	600	108	134	140	245.5	121			DLG3	600	72	600	600	468	125		359.619	120
167	PAWR	600	600	600	600	59	49	61	600	600	600	67	403.273	109			PAWR	600	57	48	55	190	57			PAWR	600	600	600	600	600	224		361.714	121
219	SERPINB8	600	600	600	600	600	71	64	600	600	600	58	453.909	151			SERPINB8	600	600	67	58	331.25	170			SERPINB8	53	600	600	26	319.75	51		361.762	122
84	FIBP	600	600	600	600	600	55	71	37	600	600	62	402.273	108			FIBP	600	59	59	78	199	67			FIBP	600	600	600	600	600	193		362.905	123
5	ADA	600	600	600	600	600	60	68	600	600	600	78	455.091	155			ADA	600	600	64	65	332.25	171			ADA	63	39	600	600	325.5	57		363.667	124
154	NCK2	600	600	600	600	62	72	84	600	600	600	70	408	112			NCK2	600	61	72	71	201	70			NCK2	600	600	600	600	600	217		366.286	125
239	TJP2	600	600	600	600	135	147	160	600	600	55	142	385.364	91			TJP2	600	142	159	162	265.75	139			TJP2	600	600	600	600	600	249		366.762	126
119	ITGA6	600	600	600	600	600	161	163	83	600	600	141	431.636	133			ITGA6	600	155	175	166	274	149			ITGA6	600	87	600	600	471.75	139		368.143	127
9	AFDN	600	600	600	600	148	176	182	87	600	600	154	395.182	101			AFDN	600	161	600	184	386.25	190			AFDN	600	91	600	600	472.75	143		370.619	128
26	BAIAP2L1	600	600	600	600	91	85	98	600	600	600	96	415.455	118			BAIAP2L1	600	89	86	95	217.5	86			BAIAP2L1	600	600	600	600	600	176		373.333	129
195	PTPRF	600	600	600	600	151	169	185	89	600	600	155	395.364	102			PTPRF	600	164	181	189	283.5	157			PTPRF	600	600	600	600	600	236		375.381	130
155	NECTIN1	600	600	600	600	95	99	102	600	600	600	93	417.182	122			NECTIN1	600	98	99	102	224.75	97			NECTIN1	600	600	600	600	600	218		375.619	131
24	BAD	600	600	600	600	18	14	22	600	600	600	600	441.273	140			BAD	600	18	12	19	162.25	29			BAD	600	600	600	600	600	175		376.333	132
192	PTPN23	600	600	600	600	147	166	184	600	600	600	158	441.364	141			PTPN23	600	158	179	187	281	155			PTPN23	137	600	600	600	484.25	169		376.952	133
14	ANK3	600	600	600	600	159	184	198	600	600	600	168	446.273	146			ANK3	600	174	195	203	293	163			ANK3	600	600	600	48	462	102		377.571	134
144	MIA3	600	600	600	600	150	168	188	600	600	600	160	442.364	142			MIA3	600	163	180	192	283.75	158			MIA3	139	600	600	600	484.75	170		378.095	135
74	DUSP3	600	600	600	600	29	27	28	600	600	600	600	444	144			DUSP3	600	26	24	27	169.25	40			DUSP3	600	600	600	600	600	188		379.095	136
158	NF2	600	600	600	600	97	108	118	600	600	600	117	421.818	126			NF2	600	101	109	114	231	104			NF2	600	600	600	600	600	220		379.238	137
187	PRKCD	600	600	600	600	600	118	136	600	600	600	122	470.545	164			PRKCD	600	111	117	127	238.75	110			PRKCD	100	600	600	600	475	148		382.429	138
245	TNIP1	600	600	600	600	104	112	139	600	600	600	128	425.727	129			TNIP1	600	110	113	126	237.25	108			TNIP1	600	600	600	600	600	252		382.476	139
22	ARVCF	19	600	600	600	600	158	173	600	600	600	600	468.182	161			ARVCF	600	146	170	180	274	148			ARVCF	600	600	14	600	453.5	84		383.81	140
117	ITGA2	600	600	600	600	600	146	167	84	600	56	143	381.455	90			ITGA2	600	600	156	171	381.75	188			ITGA2	600	600	600	600	600	205		386.81	141
66	DLG1	600	600	600	600	112	133	148	600	600	600	133	429.636	131			DLG1	600	119	139	148	251.5	126			DLG1	600	600	600	600	600	187		387.238	142
82	FBLIM1	600	600	600	600	52	600	56	600	600	600	55	451.182	148			FBLIM1	600	49	81	52	195.5	62			FBLIM1	600	600	600	600	600	192		387.857	143
256	ZFP36L1	600	600	600	600	600	77	57	600	600	600	51	453.182	150			ZFP36L1	600	71	62	54	196.75	63			ZFP36L1	600	600	600	600	600	256		389.143	144
116	ITCH	600	600	600	600	125	136	156	600	600	600	600	474.273	165			ITCH	600	134	145	157	259	130			ITCH	120	600	600	600	480	157		389.19	145
240	TJP3	600	600	600	600	126	135	151	600	600	600	134	431.455	132			TJP3	600	133	144	151	257	129			TJP3	600	600	600	600	600	250		389.238	146
65	DHPS	600	600	600	600	57	56	86	600	600	600	600	454.455	153			DHPS	600	56	57	75	197	64			DHPS	600	600	600	600	600	186		389.857	147
103	HLA-E	600	600	600	600	600	70	65	600	600	600	60	454.091	152			HLA-E	600	600	70	63	333.25	172			HLA-E	59	600	600	600	464.75	111		389.857	148
189	PTK2	600	600	600	600	130	139	154	600	600	600	137	432.727	135			PTK2	600	138	148	154	260	132			PTK2	600	600	600	600	600	234		390.476	149
31	CBLB	600	600	600	600	133	141	158	600	600	600	144	434.182	136			CBLB	600	143	154	156	263.25	136			CBLB	600	600	600	600	600	177		391.857	150
78	ERBB2	600	600	600	600	140	156	176	600	600	600	148	438.182	137			ERBB2	600	147	165	178	272.5	144			ERBB2	600	600	600	600	600	191		395.714	151
177	PKP4	600	600	600	600	141	157	171	600	600	600	151	438.182	138			PKP4	600	151	166	174	272.75	145			PKP4	600	600	600	600	600	230		395.762	152
229	SRC	600	600	600	600	79	91	93	600	600	600	600	460.273	157			SRC	600	85	98	90	218.25	87			SRC	600	600	600	600	600	246		396.952	153
83	FERMT3	600	600	11	600	113	131	140	70	600	600	600	369.545	85			FERMT3	600	600	600	600	600	233			FERMT3	88	600	600	600	472	141		397.762	154
32	CBLL1	600	600	600	600	89	104	111	600	600	600	600	464	158			CBLL1	600	79	91	106	219	88			CBLL1	600	600	600	600	600	178		399.048	155
181	PODXL	600	600	600	600	600	87	115	57	600	600	111	415.455	119			PODXL	600	600	89	121	352.5	178			PODXL	600	600	600	600	600	232		399.048	156
46	CDH1	600	600	600	600	600	124	132	600	600	600	115	470.091	162			CDH1	600	600	133	132	366.25	182			CDH1	600	600	600	38	459.5	95		403.524	157
7	ADAM9	600	600	600	600	600	600	147	72	600	600	130	468.091	160			ADAM9	600	132	600	147	369.75	184			ADAM9	119	600	600	600	479.75	156		407	158
174	PIP5K1C	600	600	600	600	107	122	146	600	600	600	600	470.455	163			PIP5K1C	600	122	135	150	251.75	127			PIP5K1C	600	600	600	600	600	228		408.667	159
98	HES1	600	600	600	600	37	600	53	600	600	600	600	499.091	180			HES1	600	39	52	47	184.5	51			HES1	600	600	600	600	600	200		410.857	160
126	ITGB5	600	600	600	600	128	142	152	600	600	600	135	432.455	134			ITGB5	600	135	153	600	372	186			ITGB5	600	600	600	600	600	206		411.667	161
231	STK10	600	600	600	600	600	144	164	600	600	600	600	518.909	197			STK10	600	131	150	163	261	133			STK10	118	600	600	600	479.5	155		412.857	162
168	PDE5A	600	600	600	600	127	600	155	600	600	600	138	474.545	166			PDE5A	600	136	157	159	263	134			PDE5A	600	600	600	600	600	225		412.952	163
139	MALT1	600	600	600	600	136	150	161	600	600	600	600	477	168			MALT1	600	130	152	155	259.25	131			MALT1	600	600	600	600	600	211		413.524	164
113	IL6ST	600	600	600	600	132	138	170	600	600	600	600	476.364	167			IL6ST	600	141	146	173	265	137			IL6ST	600	600	600	600	600	204		414.286	165
127	ITPKB	600	600	600	600	137	152	166	600	600	600	600	477.727	169			ITPKB	600	144	161	160	266.25	141			ITPKB	600	600	600	600	600	207		415.238	166
1	ABAT	600	600	600	600	84	66	600	600	28	600	600	452.545	149			ABAT	600	86	73	600	339.75	175			ABAT	600	600	600	600	600	172		416.048	167
45	CDC42EP1	600	600	600	600	600	73	70	600	600	600	65	455.273	156			CDC42EP1	600	600	68	67	333.75	173			CDC42EP1	600	600	600	600	600	180		416.333	168
173	PIK3CB	600	600	600	600	139	149	174	600	600	600	600	478.364	170			PIK3CB	600	148	160	175	270.75	143			PIK3CB	600	600	600	600	600	227		416.429	169
257	ZMIZ1	600	600	600	600	138	153	179	600	600	600	600	479.091	171			ZMIZ1	600	145	162	172	269.75	142			ZMIZ1	600	600	600	600	600	257		416.619	170
178	PLEKHA7	600	600	600	600	600	164	175	600	600	600	149	480.727	172			PLEKHA7	600	156	172	176	276	151			PLEKHA7	600	600	600	600	600	231		418.667	171
172	PIEZO1	600	600	600	600	600	178	194	600	600	600	165	485.182	173			PIEZO1	600	172	190	200	290.5	162			PIEZO1	600	600	600	600	600	226		423.762	172
258	ZNF703	600	600	600	600	92	107	600	600	600	600	600	509	186			ZNF703	600	97	108	134	234.75	107			ZNF703	600	600	600	600	600	258		425.619	173
235	SYK	600	600	600	600	100	600	600	600	600	600	600	554.545	213			SYK	600	104	131	149	246	123			SYK	94	600	600	600	473.5	145		427.524	174
226	SOX13	600	600	600	600	102	114	600	600	600	600	600	510.545	187			SOX13	600	103	120	141	241	113			SOX13	600	600	600	600	600	244		427.619	175
64	DENND6A	600	600	600	600	600	109	144	600	600	600	600	513.909	191			DENND6A	600	106	112	135	238.25	109			DENND6A	600	600	600	600	600	185		428.857	176
57	CSTA	600	600	600	600	600	600	600	600	600	600	600	600	236			CSTA	600	600	600	600	600	231			CSTA	4	3	1	3	2.75	3		429.095	177
248	VAV1	600	600	600	600	600	600	150	600	600	600	139	517.182	194			VAV1	600	600	600	153	488.25	220			VAV1	110	84	600	600	348.5	77		430.286	178
61	CTSG	600	5	600	10	600	600	600	600	600	600	600	492.273	175			CTSG	9	600	600	600	452.25	196			CTSG	19	600	600	600	454.75	87		430.619	179
76	EPB41L5	600	600	600	600	122	126	600	600	600	600	600	513.455	189			EPB41L5	600	124	129	152	251.25	124			EPB41L5	600	600	600	600	600	189		431.095	180
29	CAV1	600	600	600	600	600	600	21	600	600	600	23	494.909	177			CAV1	600	31	600	600	457.75	201			CAV1	600	20	600	600	455	88		433.095	181
40	CD58	600	600	600	600	600	600	40	600	600	600	46	498.727	178			CD58	600	600	600	40	460	202			CD58	41	600	600	600	460.25	97		436.524	182
141	MBP	600	600	600	600	600	600	46	31	600	600	47	447.636	147			MBP	600	600	600	44	461	203			MBP	600	600	600	600	600	212		436.571	183
2	ABL1	600	600	600	600	142	155	600	600	600	600	600	517.909	195			ABL1	600	149	167	179	273.75	147			ABL1	600	600	600	600	600	173		437.714	184
135	LGALS9	600	600	600	600	600	600	66	600	600	600	63	502.636	183			LGALS9	600	600	600	62	465.5	207			LGALS9	45	600	600	600	461.25	99		439.81	185
51	CLSTN1	600	600	600	600	600	151	180	600	600	600	600	521	198			CLSTN1	600	153	169	185	276.75	153			CLSTN1	600	600	600	600	600	182		439.905	186
200	RC3H1	600	600	600	600	600	160	183	600	600	600	600	522.091	199			RC3H1	600	150	168	181	274.75	150			RC3H1	600	600	600	600	600	238		440.095	187
196	PVR	600	600	600	600	600	600	83	43	600	600	76	454.727	154			PVR	600	600	600	82	470.5	210			PVR	600	600	600	600	600	237		442.095	188
191	PTPN2	600	600	600	600	600	600	80	600	600	600	600	552.727	210			PTPN2	600	82	77	79	209.5	78			PTPN2	600	600	600	600	600	235		443.714	189
159	NOTCH1	600	600	600	600	600	181	195	600	600	600	166	485.636	174			NOTCH1	600	600	189	201	397.5	195			NOTCH1	600	600	600	600	600	221		444.381	190
225	SLC7A1	600	600	600	600	600	600	135	64	600	600	114	464.818	159			SLC7A1	600	600	600	124	481	215			SLC7A1	600	600	600	600	600	243		449.381	191
95	GPNMB	600	600	600	600	600	600	108	600	600	600	600	555.273	214			GPNMB	600	126	122	109	239.25	111			GPNMB	600	600	600	600	600	198		450.714	192
37	CD44	600	600	600	600	600	600	130	600	600	600	107	512.455	188			CD44	600	118	600	122	360	180			CD44	600	600	600	600	600	179		451.286	193
161	NT5E	600	600	600	600	600	600	133	600	600	600	118	513.727	190			NT5E	600	600	123	138	365.25	181			NT5E	600	600	600	600	600	222		452.952	194
130	KIFAP3	600	600	600	600	600	134	600	600	600	600	600	557.636	221			KIFAP3	600	127	143	158	257	128			KIFAP3	600	600	600	600	600	208		455.333	195
175	PKP2	600	600	600	600	600	145	159	600	600	600	600	518.545	196			PKP2	600	600	163	169	383	189			PKP2	600	600	600	600	600	229		458.857	196
63	CYFIP2	600	600	600	600	600	162	600	600	600	600	600	560.182	223			CYFIP2	600	600	173	188	390.25	191			CYFIP2	128	600	600	600	482	164		459.571	197
75	ELANE	600	600	600	600	600	600	600	600	600	600	600	600	238			ELANE	12	600	600	600	453	197			ELANE	28	600	600	22	312.5	46		460.095	198
147	MPZ	600	600	600	600	600	600	48	20	600	600	27	445	145			MPZ	600	600	600	600	600	246			MPZ	600	600	600	600	600	216		461.667	199
102	HLA-DRB5	600	600	600	600	47	600	41	600	600	600	600	498.909	179			HLA-DRB5	600	600	600	600	600	236			HLA-DRB5	31	600	600	600	457.75	90		462.81	200
125	ITGB2	600	15	600	600	600	600	600	600	600	600	600	546.818	201			ITGB2	600	600	600	600	600	242			ITGB2	97	600	600	32	332.25	65		464	201
77	EPCAM	600	600	600	600	600	44	600	600	600	600	600	549.455	205			EPCAM	600	600	39	72	327.75	168			EPCAM	600	600	600	600	600	190		464.524	202
230	ST3GAL4	600	600	600	600	600	600	52	600	600	600	57	500.818	182			ST3GAL4	600	600	600	56	464	206			ST3GAL4	600	600	600	600	600	247		465	203
48	CEBPB	600	600	600	600	600	600	60	600	600	600	600	550.909	208			CEBPB	600	600	600	53	463.25	205			CEBPB	58	600	600	600	464.5	109		465.286	204
255	ZC3H8	600	600	600	600	600	67	600	600	600	600	600	551.545	209			ZC3H8	600	600	53	61	328.5	169			ZC3H8	600	600	600	600	600	255		465.762	205
250	VNN1	600	600	600	600	600	600	600	55	600	38	600	499.364	181			VNN1	600	600	600	600	600	257			VNN1	91	600	600	600	472.75	144		465.905	206
100	HLA-A	600	600	600	600	600	600	79	600	600	600	68	504.273	184			HLA-A	600	600	600	80	470	209			HLA-A	600	600	600	600	600	202		467.952	207
210	RUNX1	600	600	600	600	600	600	88	600	600	600	88	506.909	185			RUNX1	600	600	600	86	471.5	211			RUNX1	600	600	600	600	600	241		469.619	208
223	SIRPA	600	600	600	600	98	600	600	600	600	600	600	554.364	212			SIRPA	600	93	600	600	473.25	212			SIRPA	76	600	600	600	469	127		469.857	209
90	GATA3	600	600	600	600	600	88	600	600	600	600	600	553.455	211			GATA3	600	95	90	600	346.25	177			GATA3	600	600	600	600	600	195		470.143	210
115	IRAK1	600	600	600	600	600	600	122	600	600	600	600	556.545	217			IRAK1	600	600	600	139	484.75	217			IRAK1	600	600	600	34	458.5	92		471.19	211
152	NCAM2	600	600	600	600	117	600	600	600	600	600	600	556.091	215			NCAM2	600	121	600	600	480.25	213			NCAM2	600	83	600	600	470.75	134		472.429	212
206	RIPK2	600	600	600	600	600	600	125	600	600	600	600	556.818	219			RIPK2	600	600	116	118	358.5	179			RIPK2	600	600	600	600	600	240		474.238	213
247	UBASH3B	600	600	600	600	600	600	128	600	600	600	126	514	192			UBASH3B	600	600	600	125	481.25	216			UBASH3B	600	600	600	600	600	254		475.19	214
89	FOXO3	600	600	600	600	119	600	600	600	600	600	600	556.273	216			FOXO3	600	600	141	146	371.75	185			FOXO3	600	600	600	600	600	194		476.476	215
8	ADD2	600	600	600	600	120	600	149	600	600	600	600	515.364	193			ADD2	600	600	600	145	486.25	218			ADD2	600	600	600	600	600	174		476.857	216
203	RET	600	600	600	600	600	148	600	600	600	600	600	558.909	222			RET	600	160	158	600	379.5	187			RET	600	600	600	600	600	239		479.333	217
132	LAMA5	600	600	600	600	600	183	600	600	600	600	600	562.091	226			LAMA5	600	173	194	600	391.75	193			LAMA5	600	600	600	600	600	209		483.333	218
216	SCRIB	600	600	600	600	600	174	600	600	600	600	600	561.273	225			SCRIB	600	600	183	199	395.5	194			SCRIB	600	600	600	600	600	242		483.619	219
49	CELSR2	600	600	600	600	600	182	197	600	600	600	600	525.364	200			CELSR2	600	600	193	600	498.25	221			CELSR2	600	600	600	600	600	181		484.381	220
10	AIF1	600	600	600	600	600	600	600	600	600	600	600	600	228			AIF1	600	600	600	600	600	223			AIF1	9	9	600	600	304.5	39		486.571	221
233	STXBP6	600	600	600	600	600	31	600	600	600	600	600	548.273	204			STXBP6	600	600	29	600	457.25	199			STXBP6	600	600	600	600	600	248		488.571	222
101	HLA-DQA2	600	600	600	600	600	600	600	600	600	600	600	600	241			HLA-DQA2	600	600	47	600	461.75	204			HLA-DQA2	33	600	600	600	458.25	91		489.524	223
238	TGFB1	600	600	600	600	600	600	600	52	600	600	600	550.182	206			TGFB1	600	600	600	600	600	255			TGFB1	66	600	600	600	466.5	117		491.333	224
121	ITGAM	600	17	600	600	600	600	600	600	600	600	600	547	202			ITGAM	600	600	600	600	600	240			ITGAM	113	600	600	600	478.25	153		491.905	225
108	ICAM3	600	600	600	600	600	600	600	600	600	600	124	556.727	218			ICAM3	600	600	600	600	600	237			ICAM3	79	600	600	600	469.75	130		495.381	226
188	PRKCZ	600	600	600	600	600	128	600	600	600	600	600	557.091	220			PRKCZ	600	600	124	600	481	214			PRKCZ	600	600	600	600	600	233		497.714	227
6	ADAM8	600	600	600	600	600	600	600	600	600	600	600	600	227			ADAM8	600	600	151	600	487.75	219			ADAM8	109	600	600	600	477.25	152		498.095	228
118	ITGA2B	600	600	600	600	600	600	172	600	600	600	600	561.091	224			ITGA2B	600	600	600	600	600	238			ITGA2B	114	600	600	600	478.5	154		499.333	229
145	MINK1	600	600	600	600	600	600	600	600	600	600	600	600	247			MINK1	600	600	176	186	390.5	192			MINK1	600	600	600	600	600	215		502.952	230
244	TNFAIP8L2	600	600	600	600	600	29	600	600	600	600	600	548.091	203			TNFAIP8L2	600	600	600	600	600	256			TNFAIP8L2	600	600	600	600	600	251		515.667	231
110	IL18	600	600	600	600	600	600	600	600	600	600	600	600	242			IL18	600	600	600	30	457.5	200			IL18	600	600	600	600	600	203		515.714	232
19	APOA1	600	600	600	600	600	600	600	600	600	600	600	600	230			APOA1	600	600	600	600	600	225			APOA1	37	600	600	600	459.25	94		516.048	233
41	CD74	600	600	600	600	600	600	600	600	600	600	600	600	233			CD74	600	600	600	600	600	228			CD74	43	600	600	600	460.75	98		516.333	234
251	VSIR	600	600	600	600	600	600	600	600	600	600	600	600	258			VSIR	600	600	600	600	600	258			VSIR	46	600	600	600	461.5	100		516.476	235
220	SERPINE2	600	600	600	600	600	600	600	600	600	600	600	600	255			SERPINE2	600	600	600	600	600	252			SERPINE2	600	47	600	600	461.75	101		516.524	236
34	CD177	600	600	600	600	600	600	600	600	600	600	600	600	232			CD177	600	600	600	600	600	227			CD177	50	600	600	600	462.5	103		516.667	237
228	SPN	600	600	600	600	600	600	600	600	600	600	600	600	257			SPN	600	600	600	600	600	254			SPN	51	600	600	600	462.75	104		516.714	238
224	SIRPB1	600	600	600	600	600	600	600	600	600	600	600	600	256			SIRPB1	600	600	600	600	600	253			SIRPB1	56	600	600	600	464	107		516.952	239
93	GOLPH3	600	600	600	600	600	57	600	600	600	600	600	550.636	207			GOLPH3	600	600	600	600	600	234			GOLPH3	600	600	600	600	600	197		517	240
99	HFE	600	600	600	600	600	600	600	600	600	600	600	600	240			HFE	600	600	63	600	465.75	208			HFE	600	600	600	600	600	201		517.286	241
215	SASH3	600	600	600	600	600	600	600	600	600	600	600	600	253			SASH3	600	600	600	600	600	250			SASH3	65	600	600	600	466.25	116		517.381	242
217	SELPLG	600	600	600	600	600	600	600	600	600	600	600	600	254			SELPLG	600	600	600	600	600	251			SELPLG	68	600	600	600	467	119		517.524	243
128	JAML	600	600	600	600	600	600	600	600	600	600	600	600	245			JAML	600	600	600	600	600	243			JAML	69	600	600	600	467.25	121		517.571	244
43	CD93	600	600	600	600	600	600	600	600	600	600	600	600	234			CD93	600	600	600	600	600	229			CD93	600	71	600	600	467.75	123		517.667	245
163	PAG1	600	600	600	600	600	600	600	600	600	600	600	600	250			PAG1	600	600	600	600	600	247			PAG1	85	600	600	600	471.25	136		518.333	246
136	LILRB2	600	600	600	600	600	600	600	600	600	600	600	600	246			LILRB2	600	600	600	600	600	244			LILRB2	90	600	600	600	472.5	142		518.571	247
13	ALOX5	600	600	600	600	600	600	600	600	600	600	600	600	229			ALOX5	600	600	600	600	600	224			ALOX5	99	600	600	600	474.75	147		519	248
94	GP1BA	600	600	600	600	600	600	600	600	600	600	600	600	239			GP1BA	600	600	600	600	600	235			GP1BA	101	600	600	600	475.25	149		519.095	249
171	PECAM1	600	600	600	600	600	600	600	600	600	600	600	600	251			PECAM1	600	600	600	600	600	248			PECAM1	103	600	600	600	475.75	151		519.19	250
207	RIPOR2	600	600	600	600	600	600	600	600	600	600	600	600	252			RIPOR2	600	600	600	600	600	249			RIPOR2	121	600	600	600	480.25	158		520.048	251
120	ITGAL	600	600	600	600	600	600	600	600	600	600	600	600	243			ITGAL	600	600	600	600	600	239			ITGAL	123	600	600	600	480.75	159		520.143	252
123	ITGAX	600	600	600	600	600	600	600	600	600	600	600	600	244			ITGAX	600	600	600	600	600	241			ITGAX	125	600	600	600	481.25	161		520.238	253
146	MMRN1	600	600	600	600	600	600	600	600	600	600	600	600	248			MMRN1	600	600	600	600	600	245			MMRN1	126	600	600	600	481.5	162		520.286	254
33	CCDC88B	600	600	600	600	600	600	600	600	600	600	600	600	231			CCDC88B	600	600	600	600	600	226			CCDC88B	131	600	600	600	482.75	166		520.524	255
54	CR1	600	600	600	600	600	600	600	600	600	600	600	600	235			CR1	600	600	600	600	600	230			CR1	133	600	600	600	483.25	167		520.619	256
70	DOCK8	600	600	600	600	600	600	600	600	600	600	600	600	237			DOCK8	600	600	600	600	600	232			DOCK8	134	600	600	600	483.5	168		520.667	257
162	OBSL1	600	600	600	600	600	600	600	600	600	600	600	600	249			OBSL1	600	600	600	193	498.25	222			OBSL1	600	600	600	600	600	223		523.476	258
																																		CTC rank in adhesion proteins
179	PLXNB2													103			PLXNB2						156			PLXNB2						80		PLXNB2	91
46	CDH1													162			CDH1						182			CDH1						95		CDH1	157
77	EPCAM													205			EPCAM						168			EPCAM						190		EPCAM	202

## Sheet: 5' CTC norm_protein intensity
	Proteins	Protein_Group	Protein_Ids	Protein_Names	Genes	First_Protein_Description	length	Len_rel_to_med	Emma_1CTC_425_2singles_R1	Emma_2CTC_425_2homo_R1	Emma_3CTC_425_2hetro_R1	Emma_10CTC_395_1singles_R1	Emma_11CTC_315_1singles_R1	Emma_12CTC_SL_singles_R1	Emma_13PDX_205_1singles_R1	Emma_14PDX_205_1Homo_R1	Emma_15PDX_205_1Hetro_R1	Emma_16PDX_092_1singles_R1	Emma_17PDX_092_1Homo_R1	Emma_18PDX_092_1Hetro_R1	Emma_19PDX_M2_1singles_R1	Emma_20PDX_M2_1homo_R1	Emma_21PDX_M2_1hetro_R1	Emma_22PDX_205_2singles_R1	Emma_23PDX_092_2singles_R1	Emma_24PDX_M2_2singles_R1	Emma_25PDX_M2_3singles_R1	Emma_1CTC_425_2singles_R1__norm	Emma_2CTC_425_2homo_R1__norm	Emma_3CTC_425_2hetro_R1__norm	Emma_10CTC_395_1singles_R1__norm	Emma_11CTC_315_1singles_R1__norm	Emma_12CTC_SL_singles_R1__norm	Emma_13PDX_205_1singles_R1__norm	Emma_14PDX_205_1Homo_R1__norm	Emma_15PDX_205_1Hetro_R1__norm	Emma_16PDX_092_1singles_R1__norm	Emma_17PDX_092_1Homo_R1__norm	Emma_18PDX_092_1Hetro_R1__norm	Emma_19PDX_M2_1singles_R1__norm	Emma_20PDX_M2_1homo_R1__norm	Emma_21PDX_M2_1hetro_R1__norm	Emma_22PDX_205_2singles_R1__norm	Emma_23PDX_092_2singles_R1__norm	Emma_24PDX_M2_2singles_R1__norm	Emma_25PDX_M2_3singles_R1__norm
1	ABAT	P80404	P80404	GABT_HUMAN	ABAT	4-aminobutyrate aminotransferase, mitochondrial	500	1.20482	NA	NA	NA	NA	NA	NA	13.5707	14.4829	NA	20.2419	21.5869	NA	NA	NA	NA	NA	13.923	NA	NA	NA	NA	NA	NA	NA	NA	11.2637	12.0208	NA	16.8008	17.9171	NA	NA	NA	NA	NA	11.5561	NA	NA
2	ABL1	P00519	P00519	ABL1_HUMAN	ABL1	Tyrosine-protein kinase ABL1	1130	2.72289	NA	NA	NA	NA	NA	NA	13.6335	14.7077	NA	15.4054	16.7325	NA	NA	15.3821	NA	NA	NA	NA	NA	NA	NA	NA	NA	NA	NA	5.007	5.40152	NA	5.65774	6.14513	NA	NA	5.64916	NA	NA	NA	NA	NA
3	ACTB	P60709;P63261	P60709;P63261	ACTB_HUMAN;ACTG_HUMAN	ACTB;ACTG1	Actin, cytoplasmic 1	375	0.903614	19.0135	19.2165	23.9584	17.42	18.6245	18.4085	24.2244	25.1833	23.0002	25.9672	26.9203	16.0142	25.8433	27.141	19.9742	20.6096	19.8587	22.8839	23.6649	21.0416	21.2663	26.5139	19.2781	20.6111	20.3721	26.8083	27.8695	25.4536	28.737	29.7917	17.7224	28.5999	30.0361	22.1048	22.808	21.977	25.3249	26.1892
4	ACTN1	P12814	P12814	ACTN1_HUMAN	ACTN1	Alpha-actinin-1	892	2.1494	NA	NA	20.2419	NA	NA	NA	18.4029	18.9422	16.7212	20.5451	21.8152	NA	22.5522	24.1719	16.0823	15.6804	14.6393	20.9672	20.8269	NA	NA	9.41748	NA	NA	NA	8.56189	8.81281	7.7795	9.55854	10.1494	NA	10.4923	11.2459	7.48223	7.29525	6.8109	9.75492	9.68963
5	ADA	P00813	P00813	ADA_HUMAN	ADA	Adenosine deaminase	363	0.874699	NA	NA	15.5627	NA	NA	NA	NA	NA	15.1372	15.0783	16.4075	NA	15.7113	17.414	NA	NA	NA	NA	11.3241	NA	NA	17.792	NA	NA	NA	NA	NA	17.3056	17.2382	18.7579	NA	17.9619	19.9085	NA	NA	NA	NA	12.9463
6	ADAM8	P78325	P78325	ADAM8_HUMAN	ADAM8	Disintegrin and metalloproteinase domain-containing protein 8	824	1.98554	NA	NA	16.0862	NA	NA	NA	NA	NA	NA	NA	14.6573	NA	NA	NA	NA	NA	NA	NA	NA	NA	NA	8.10169	NA	NA	NA	NA	NA	NA	NA	7.38203	NA	NA	NA	NA	NA	NA	NA	NA
7	ADAM9	Q13443	Q13443	ADAM9_HUMAN	ADAM9	Disintegrin and metalloproteinase domain-containing protein 9	819	1.97349	NA	NA	13.208	NA	NA	NA	NA	14.4621	NA	NA	NA	NA	16.4995	17.5395	NA	14.5615	NA	NA	15.063	NA	NA	6.69268	NA	NA	NA	NA	7.32818	NA	NA	NA	NA	8.36055	8.88752	NA	7.37852	NA	NA	7.63267
8	ADD2	P35612	P35612	ADDB_HUMAN	ADD2	Beta-adducin	726	1.7494	NA	NA	NA	NA	NA	NA	13.1569	NA	NA	NA	NA	NA	13.9825	16.0458	NA	NA	NA	NA	NA	NA	NA	NA	NA	NA	NA	7.52084	NA	NA	NA	NA	NA	7.99274	9.17217	NA	NA	NA	NA	NA
9	AFDN	P55196	P55196	AFAD_HUMAN	AFDN	Afadin	1824	4.39518	NA	NA	NA	NA	NA	NA	16.8714	17.7111	13.1646	13.3687	NA	NA	19.4415	21.1704	NA	16.1156	NA	NA	17.142	NA	NA	NA	NA	NA	NA	3.83862	4.02966	2.99523	3.04167	NA	NA	4.42336	4.81672	NA	3.66665	NA	NA	3.90018
10	AIF1	P55008	P55008	AIF1_HUMAN	AIF1	Allograft inflammatory factor 1	147	0.354217	NA	NA	18.6044	NA	NA	NA	NA	NA	16.1489	NA	NA	NA	NA	NA	NA	NA	NA	NA	NA	NA	NA	52.5225	NA	NA	NA	NA	NA	45.5903	NA	NA	NA	NA	NA	NA	NA	NA	NA	NA
11	AKT1	P31749	P31749	AKT1_HUMAN	AKT1	RAC-alpha serine/threonine-protein kinase	480	1.15663	NA	NA	14.1701	NA	NA	NA	19.9459	20.5545	NA	18.8693	20.6276	NA	17.1784	18.9842	NA	14.3373	NA	NA	14.4551	NA	NA	12.2513	NA	NA	NA	17.2449	17.7711	NA	16.3141	17.8342	NA	14.8521	16.4134	NA	12.3958	NA	NA	12.4977
12	ALCAM	Q13740	Q13740	CD166_HUMAN	ALCAM	CD166 antigen	583	1.40482	NA	NA	NA	NA	NA	15.3309	20.6186	21.0359	17.7821	15.4655	17.4561	NA	19.9301	21.0088	NA	16.3467	NA	NA	19.1405	NA	NA	NA	NA	NA	10.9131	14.6771	14.9741	12.658	11.0089	12.4259	NA	14.1869	14.9548	NA	11.6361	NA	NA	13.6249
13	ALOX5	P09917	P09917	LOX5_HUMAN	ALOX5	Polyunsaturated fatty acid 5-lipoxygenase	674	1.6241	NA	NA	17.2943	NA	NA	NA	NA	NA	NA	NA	NA	NA	NA	NA	NA	NA	NA	NA	NA	NA	NA	10.6486	NA	NA	NA	NA	NA	NA	NA	NA	NA	NA	NA	NA	NA	NA	NA	NA
14	ANK3	Q12955	P16157;Q12955	ANK3_HUMAN	ANK3	Ankyrin-3	4377	10.547	NA	NA	NA	NA	NA	NA	14.7325	15.5778	NA	17.8762	19.6022	NA	16.8722	18.344	13.9257	NA	NA	NA	13.673	NA	NA	NA	NA	NA	NA	1.39685	1.47699	NA	1.69491	1.85856	NA	1.59972	1.73926	1.32035	NA	NA	NA	1.29638
15	ANXA1	P04083	P04083	ANXA1_HUMAN	ANXA1	Annexin A1	346	0.833735	NA	14.7178	23.3645	NA	NA	NA	14.8699	15.5898	20.0951	19.098	19.5882	NA	22.8987	24.2535	15.8885	15.5237	NA	22.0658	21.2535	NA	17.6529	28.0239	NA	NA	NA	17.8353	18.6987	24.1025	22.9065	23.4945	NA	27.4652	29.0902	19.0571	18.6195	NA	26.4662	25.4919
16	ANXA2	P07355	A6NMY6;P07355	ANXA2_HUMAN	ANXA2	Annexin A2	339	0.816867	13.8269	12.3586	21.2764	12.5958	NA	13.751	19.9048	20.5451	21.8764	23.5869	25.0732	13.8292	25.4234	26.604	18.5019	18.4341	16.9022	23.7796	23.1916	16.9267	15.1292	26.0463	15.4196	NA	16.8338	24.3672	25.1511	26.7809	28.8748	30.6943	16.9296	31.1231	32.5683	22.6498	22.5669	20.6915	29.1107	28.3909
17	AP3B1	O00203	O00203;Q13367	AP3B1_HUMAN	AP3B1	AP-3 complex subunit beta-1	1094	2.63614	NA	NA	15.9019	NA	NA	NA	16.4901	18.0844	NA	18.3472	19.87	NA	16.211	17.5992	NA	15.1206	NA	14.2113	13.7814	NA	NA	6.03224	NA	NA	NA	6.25539	6.86018	NA	6.95986	7.53751	NA	6.14951	6.67609	NA	5.73587	NA	5.39096	5.22787
18	AP3D1	O14617	O14617	AP3D1_HUMAN	AP3D1	AP-3 complex subunit delta-1	1153	2.77831	NA	NA	15.2144	NA	NA	NA	16.7374	18.1608	NA	18.5149	20.0691	NA	16.3437	18.4843	NA	15.6331	NA	NA	13.429	NA	NA	5.47613	NA	NA	NA	6.0243	6.53663	NA	6.66407	7.22347	NA	5.88261	6.65305	NA	5.62685	NA	NA	4.83352
19	APOA1	P02647	P02647	APOA1_HUMAN	APOA1	Apolipoprotein A-I	267	0.643373	NA	NA	16.3039	NA	NA	NA	NA	NA	NA	NA	NA	NA	NA	NA	NA	NA	NA	NA	NA	NA	NA	25.3413	NA	NA	NA	NA	NA	NA	NA	NA	NA	NA	NA	NA	NA	NA	NA	NA
20	ARG1	P05089	P05089	ARGI1_HUMAN	ARG1	Arginase-1	322	0.775904	NA	NA	19.2402	14.2413	NA	NA	NA	NA	19.8761	17.1234	17.8361	13.7552	20.4676	18.5548	17.3868	NA	NA	16.5215	17.331	NA	NA	24.7972	18.3545	NA	NA	NA	NA	25.6168	22.069	22.9875	17.728	26.3791	23.9138	22.4084	NA	NA	21.2932	22.3365
21	ARG2	P78540	P78540	ARGI2_HUMAN	ARG2	Arginase-2, mitochondrial	354	0.853012	15.4761	14.2775	16.6724	NA	18.4015	18.3598	NA	NA	NA	NA	NA	NA	22.6518	23.8385	NA	19.2877	18.4477	23.3101	19.4611	18.1428	16.7378	19.5454	NA	21.5723	21.5235	NA	NA	NA	NA	NA	NA	26.5551	27.9462	NA	22.6113	21.6265	27.3268	22.8146
22	ARVCF	O00192	O00192	ARVC_HUMAN	ARVCF	Splicing regulator ARVCF	962	2.31807	17.6906	NA	NA	NA	NA	NA	NA	13.2288	NA	12.6253	13.6403	12.642	12.7323	12.9227	NA	NA	NA	NA	NA	7.6316	NA	NA	NA	NA	NA	NA	5.70679	NA	5.44647	5.88431	5.45366	5.49261	5.57475	NA	NA	NA	NA	NA
23	B2M	P61769	P61769	B2MG_HUMAN	B2M	Beta-2-microglobulin	119	0.286747	NA	NA	18.0832	NA	NA	NA	15.8928	16.585	15.9365	17.9804	19.3426	NA	19.7582	20.4972	NA	16.6526	NA	19.0707	18.191	NA	NA	63.0633	NA	NA	NA	55.4245	57.8383	55.577	62.7048	67.4552	NA	68.9046	71.4817	NA	58.074	NA	66.5069	63.4391
24	BAD	Q92934	Q92934	BAD_HUMAN	BAD	Bcl2-associated agonist of cell death	168	0.404819	NA	NA	NA	NA	NA	NA	14.8541	15.7164	NA	17.71	19.617	NA	14.812	16.8287	NA	NA	NA	NA	NA	NA	NA	NA	NA	NA	NA	36.6931	38.8233	NA	43.7479	48.4586	NA	36.5891	41.571	NA	NA	NA	NA	NA
25	BAIAP2	Q9UQB8	Q9UQB8	BAIP2_HUMAN	BAIAP2	Brain-specific angiogenesis inhibitor 1-associated protein 2	552	1.33012	NA	NA	NA	NA	NA	NA	16.2622	16.9637	12.754	16.9665	18.5961	NA	16.5401	18.1334	NA	NA	NA	NA	13.6625	NA	NA	NA	NA	NA	NA	12.2261	12.7535	9.58864	12.7556	13.9807	NA	12.4351	13.6329	NA	NA	NA	NA	10.2717
26	BAIAP2L1	Q9UHR4	Q9UHR4	BI2L1_HUMAN	BAIAP2L1	Brain-specific angiogenesis inhibitor 1-associated protein 2-like protein 1	511	1.23133	NA	NA	NA	NA	NA	NA	13.3001	14.4694	NA	16.8555	18.6427	NA	16.0979	18.3394	NA	NA	NA	NA	13.4266	NA	NA	NA	NA	NA	NA	10.8015	11.7511	NA	13.6889	15.1404	NA	13.0736	14.894	NA	NA	NA	NA	10.9042
27	BSG	P35613	P35613	BASI_HUMAN	BSG	Basigin	385	0.927711	NA	NA	18.0031	NA	NA	NA	17.7599	18.3762	14.9288	15.9584	17.3222	NA	18.649	19.1826	NA	19.6882	NA	NA	17.4615	NA	NA	19.406	NA	NA	NA	19.1438	19.8081	16.0921	17.202	18.672	NA	20.1022	20.6774	NA	21.2224	NA	NA	18.8221
28	CASP3	P42574	P42574	CASP3_HUMAN	CASP3	Caspase-3	277	0.66747	NA	NA	16.9449	NA	NA	NA	18.6336	19.1584	16.4145	20.3101	22.1457	NA	18.7461	20.6886	NA	14.9673	12.4897	16.2723	17.0112	NA	NA	25.3867	NA	NA	NA	27.9168	28.703	24.5921	30.4285	33.1786	NA	28.0854	30.9955	NA	22.4239	18.7121	24.3791	25.486
29	CAV1	Q03135	Q03135	CAV1_HUMAN	CAV1	Caveolin-1	178	0.428916	NA	NA	NA	NA	NA	NA	NA	11.907	14.0853	NA	NA	NA	15.903	NA	NA	NA	NA	NA	14.1175	NA	NA	NA	NA	NA	NA	NA	27.7607	32.8393	NA	NA	NA	37.0771	NA	NA	NA	NA	NA	32.9144
30	CBFB	Q13951	Q13951	PEBB_HUMAN	CBFB	Core-binding factor subunit beta	182	0.438554	NA	NA	16.5363	NA	NA	NA	NA	NA	14.9226	18.632	20.3538	NA	19.2432	20.6006	NA	NA	NA	18.4853	16.9466	NA	NA	37.7064	NA	NA	NA	NA	NA	34.0267	42.4851	46.4111	NA	43.8787	46.9739	NA	NA	NA	42.1505	38.6419
31	CBLB	Q13191	Q13191	CBLB_HUMAN	CBLB	E3 ubiquitin-protein ligase CBL-B	982	2.36627	NA	NA	NA	NA	NA	NA	14.3693	15.0194	NA	16.0602	17.3206	NA	16.1366	17.8753	NA	NA	NA	NA	13.1612	NA	NA	NA	NA	NA	NA	6.07258	6.34732	NA	6.78713	7.31979	NA	6.81942	7.55423	NA	NA	NA	NA	5.56202
32	CBLL1	Q75N03	Q75N03	HAKAI_HUMAN	CBLL1	E3 ubiquitin-protein ligase Hakai	491	1.18313	NA	NA	NA	NA	NA	NA	12.9105	15.2756	NA	13.0354	16.7062	NA	13.9236	15.6971	NA	NA	NA	NA	NA	NA	NA	NA	NA	NA	NA	10.9121	12.9111	NA	11.0177	14.1203	NA	11.7684	13.2674	NA	NA	NA	NA	NA
33	CCDC88B	A6NC98	A6NC98	CC88B_HUMAN	CCDC88B	Coiled-coil domain-containing protein 88B	1476	3.55663	NA	NA	16.1062	NA	NA	NA	NA	NA	NA	NA	NA	NA	NA	NA	NA	NA	NA	NA	NA	NA	NA	4.5285	NA	NA	NA	NA	NA	NA	NA	NA	NA	NA	NA	NA	NA	NA	NA	NA
34	CD177	Q8N6Q3	Q8N6Q3	CD177_HUMAN	CD177	CD177 antigen	437	1.05301	NA	NA	20.7471	NA	NA	NA	NA	NA	NA	NA	NA	NA	NA	NA	NA	NA	NA	NA	NA	NA	NA	19.7027	NA	NA	NA	NA	NA	NA	NA	NA	NA	NA	NA	NA	NA	NA	NA	NA
35	CD1D	P15813	P15813	CD1D_HUMAN	CD1D	Antigen-presenting glycoprotein CD1d	335	0.807229	16.7596	15.3198	15.9967	20.0156	NA	NA	14.0409	12.8764	21.4676	NA	NA	19.9742	17.2623	15.5622	22.3538	13.597	NA	NA	19.3681	20.7619	18.9782	19.8169	24.7955	NA	NA	17.3939	15.9514	26.5942	NA	NA	24.7442	21.3846	19.2785	27.692	16.844	NA	NA	23.9933
36	CD2AP	Q9Y5K6	Q9Y5K6	CD2AP_HUMAN	CD2AP	CD2-associated protein	639	1.53976	NA	NA	NA	NA	NA	NA	18.1032	18.947	12.682	19.2724	20.8113	NA	18.2344	20.1581	NA	NA	NA	NA	16.2706	NA	NA	NA	NA	NA	NA	11.7571	12.3052	8.23636	12.5165	13.5159	NA	11.8424	13.0917	NA	NA	NA	NA	10.567
37	CD44	P16070	P16070	CD44_HUMAN	CD44	CD44 antigen	742	1.78795	NA	NA	NA	NA	NA	NA	NA	15.2271	NA	NA	NA	NA	17.7721	19.8984	NA	NA	NA	NA	17.3283	NA	NA	NA	NA	NA	NA	NA	8.51653	NA	NA	NA	NA	9.93993	11.1292	NA	NA	NA	NA	9.69169
38	CD46	P15529	P15529	MCP_HUMAN	CD46	Membrane cofactor protein	392	0.944578	NA	NA	16.3522	NA	NA	NA	18.9465	19.7296	15.9718	14.583	17.616	NA	17.1274	18.5748	NA	NA	NA	NA	15.5877	NA	NA	17.3116	NA	NA	NA	20.0582	20.8872	16.9089	15.4387	18.6496	NA	18.1323	19.6647	NA	NA	NA	NA	16.5023
39	CD47	Q08722	Q08722	CD47_HUMAN	CD47	Leukocyte surface antigen CD47	323	0.778313	NA	NA	18.9952	11.5301	NA	NA	16.9649	17.7284	14.8735	18.2198	19.8763	NA	18.857	19.9226	12.3797	17.5848	NA	NA	17.9322	NA	NA	24.4055	14.8142	NA	NA	21.797	22.778	19.1099	23.4094	25.5377	NA	24.228	25.5972	15.9059	22.5935	NA	NA	23.0398
40	CD58	P19256	P19256	LFA3_HUMAN	CD58	Lymphocyte function-associated antigen 3	250	0.60241	NA	NA	14.3374	NA	NA	NA	NA	NA	NA	NA	NA	NA	15.633	16.0846	NA	NA	NA	NA	12.2275	NA	NA	23.8	NA	NA	NA	NA	NA	NA	NA	NA	NA	25.9508	26.7004	NA	NA	NA	NA	20.2976
41	CD74	P04233	P04233	HG2A_HUMAN	CD74	HLA class II histocompatibility antigen gamma chain	296	0.713253	NA	NA	15.8136	NA	NA	NA	NA	NA	NA	NA	NA	NA	NA	NA	NA	NA	NA	NA	NA	NA	NA	22.1711	NA	NA	NA	NA	NA	NA	NA	NA	NA	NA	NA	NA	NA	NA	NA	NA
42	CD9	P21926	P21926	CD9_HUMAN	CD9	CD9 antigen	228	0.549398	NA	NA	17.3963	NA	NA	NA	19.9459	20.7056	17.1909	21.0691	22.9189	NA	21.9207	23.2961	15.3135	16.7179	16.1569	19.0634	20.953	NA	NA	31.6644	NA	NA	NA	36.3051	37.6878	31.2904	38.3494	41.7164	NA	39.8995	42.4031	27.8732	30.4295	29.4084	34.6988	38.1382
43	CD93	Q9NPY3	Q9NPY3	C1QR1_HUMAN	CD93	Complement component C1q receptor	652	1.57108	NA	NA	NA	NA	NA	NA	NA	NA	12.3823	NA	NA	NA	NA	NA	NA	NA	NA	NA	NA	NA	NA	NA	NA	NA	NA	NA	NA	7.88139	NA	NA	NA	NA	NA	NA	NA	NA	NA	NA
44	CD99	P14209	P14209	CD99_HUMAN	CD99	CD99 antigen	185	0.445783	NA	NA	14.9948	NA	NA	NA	17.2533	18.0581	13.5673	15.9762	17.1832	NA	16.8903	18.1324	NA	13.8345	NA	NA	14.7937	NA	NA	33.6371	NA	NA	NA	38.7033	40.5088	30.4347	35.8385	38.5462	NA	37.889	40.6753	NA	31.0342	NA	NA	33.1859
45	CDC42EP1	Q00587	Q00587	BORG5_HUMAN	CDC42EP1	Cdc42 effector protein 1	391	0.942169	NA	NA	NA	NA	NA	NA	NA	NA	NA	14.6557	17.3582	NA	16.7219	18.2959	NA	NA	NA	NA	14.4461	NA	NA	NA	NA	NA	NA	NA	NA	NA	15.5553	18.4237	NA	17.7483	19.4189	NA	NA	NA	NA	15.3328
46	CDH1	P12830	P12830	CADH1_HUMAN	CDH1	Cadherin-1	882	2.1253	NA	NA	NA	NA	NA	NA	NA	NA	NA	19.7489	21.3484	NA	20.7634	22.2006	14.0616	NA	NA	NA	18.7071	NA	NA	NA	NA	NA	NA	NA	NA	NA	9.29231	10.0449	NA	9.76965	10.4459	6.6163	NA	NA	NA	8.80211
47	CDH23	Q9H251	Q9H251	CAD23_HUMAN	CDH23	Cadherin-23	3354	8.08193	17.6808	17.6122	24.2961	NA	24.6918	19.6215	20.2302	19.8787	14.7356	19.2574	20.4874	NA	18.5931	18.8721	14.2861	25.6181	24.7286	28.8887	17.5403	2.1877	2.17921	3.00623	NA	3.05519	2.42783	2.50314	2.45964	1.82328	2.38278	2.53496	NA	2.30058	2.3351	1.76766	3.1698	3.05974	3.57448	2.17031
48	CEBPB	P17676	P17676	CEBPB_HUMAN	CEBPB	CCAAT/enhancer-binding protein beta	345	0.831325	NA	NA	15.7201	NA	NA	NA	NA	NA	NA	NA	NA	NA	16.635	18.551	NA	NA	NA	NA	NA	NA	NA	18.9096	NA	NA	NA	NA	NA	NA	NA	NA	NA	20.0102	22.315	NA	NA	NA	NA	NA
49	CELSR2	Q9HCU4	Q9HCU4	CELR2_HUMAN	CELSR2	Cadherin EGF LAG seven-pass G-type receptor 2	2923	7.04337	NA	NA	NA	NA	NA	NA	NA	NA	NA	15.5325	17.6792	NA	11.8898	NA	NA	NA	NA	NA	NA	NA	NA	NA	NA	NA	NA	NA	NA	NA	2.20526	2.51005	NA	1.68809	NA	NA	NA	NA	NA	NA
50	CLIC1	O00299	O00299	CLIC1_HUMAN	CLIC1	Chloride intracellular channel protein 1	241	0.580723	NA	NA	21.9777	NA	NA	14.5851	22.0224	22.8727	20.9459	24.0105	25.7492	NA	23.1095	24.7492	16.3162	16.8467	17.6392	21.9459	21.265	NA	NA	37.8454	NA	NA	25.1154	37.9224	39.3866	36.0687	41.3459	44.3399	NA	39.7943	42.6179	28.0964	29.0098	30.3746	37.7907	36.6181
51	CLSTN1	O94985	O94985	CSTN1_HUMAN	CLSTN1	Calsyntenin-1	981	2.36386	NA	NA	NA	NA	NA	NA	NA	12.0441	NA	14.1355	13.9987	NA	11.7094	11.3092	NA	NA	NA	NA	NA	NA	NA	NA	NA	NA	NA	NA	5.09511	NA	5.97987	5.92197	NA	4.95353	4.78424	NA	NA	NA	NA	NA
52	CNN3	Q15417	Q15417	CNN3_HUMAN	CNN3	Calponin-3	329	0.792771	NA	NA	NA	NA	NA	NA	19.7711	20.6886	15.4185	17.296	18.6451	NA	19.6575	21.1395	NA	NA	NA	18.7062	17.8426	NA	NA	NA	NA	NA	NA	24.9392	26.0966	19.4488	21.8171	23.5189	NA	24.796	26.6653	NA	NA	NA	23.596	22.5067
53	CORO1A	P31146	P31146	COR1A_HUMAN	CORO1A	Coronin-1A	461	1.11084	NA	NA	19.8635	12.321	NA	NA	13.4397	14.3953	17.6983	18.985	17.2901	NA	18.3575	18.0513	NA	NA	14.2875	18.8085	14.3494	NA	NA	17.8814	11.0916	NA	NA	12.0986	12.9589	15.9323	17.0906	15.5648	NA	16.5257	16.2501	NA	NA	12.8619	16.9317	12.9175
54	CR1	P17927	P17927	CR1_HUMAN	CR1	Complement receptor type 1	2039	4.91325	NA	NA	17.3599	NA	NA	NA	NA	NA	NA	NA	NA	NA	NA	NA	NA	NA	NA	NA	NA	NA	NA	3.53328	NA	NA	NA	NA	NA	NA	NA	NA	NA	NA	NA	NA	NA	NA	NA	NA
55	CSK	P41240	P41240	CSK_HUMAN	CSK	Tyrosine-protein kinase CSK	450	1.08434	NA	NA	15.5656	NA	NA	NA	15.6306	16.2556	NA	17.746	19.7728	NA	18.1545	20.0292	NA	16.5085	NA	NA	15.7126	NA	NA	14.3549	NA	NA	NA	14.4148	14.9913	NA	16.3658	18.2349	NA	16.7425	18.4714	NA	15.2245	NA	NA	14.4905
56	CSRP1	P21291	P21291	CSRP1_HUMAN	CSRP1	Cysteine and glycine-rich protein 1	193	0.46506	NA	NA	NA	NA	NA	NA	17.5785	18.8792	16.1098	16.7322	18.8582	NA	17.0095	18.287	NA	NA	NA	NA	16.6693	NA	NA	NA	NA	NA	NA	37.7983	40.5953	34.6403	35.9787	40.55	NA	36.5748	39.3217	NA	NA	NA	NA	35.8433
57	CSTA	P01040	P01040	CYTA_HUMAN	CSTA	Cystatin-A	98	0.236145	NA	NA	17.2072	NA	NA	NA	NA	NA	16.2333	NA	NA	14.4253	NA	NA	16.997	NA	NA	NA	NA	NA	NA	72.8673	NA	NA	NA	NA	NA	68.7429	NA	NA	61.0867	NA	NA	71.9772	NA	NA	NA	NA
58	CTNNA1	P35221	P35221	CTNA1_HUMAN	CTNNA1	Catenin alpha-1	906	2.18313	NA	NA	NA	NA	NA	NA	17.1458	17.9023	15.2504	21.0359	22.5731	NA	22.0393	23.2521	13.533	15.292	13.1267	20.1457	20.4067	NA	NA	NA	NA	NA	NA	7.85377	8.20029	6.98554	9.63565	10.3398	NA	10.0952	10.6508	6.19889	7.00461	6.01278	9.22788	9.34742
59	CTNNB1	P35222	P35222	CTNB1_HUMAN	CTNNB1	Catenin beta-1	781	1.88193	NA	NA	NA	NA	NA	NA	14.2993	14.8377	NA	18.7608	20.343	NA	20.3962	21.4576	NA	14.8243	NA	17.808	19.133	NA	NA	NA	NA	NA	NA	7.59823	7.88433	NA	9.96893	10.8097	NA	10.8379	11.4019	NA	7.87721	NA	9.46264	10.1667
60	CTNND1	O60716	O60716	CTND1_HUMAN	CTNND1	Catenin delta-1	968	2.33253	NA	NA	NA	NA	NA	NA	17.5177	18.5719	17.0877	19.2552	21.002	NA	20.9951	22.1856	13.1609	16.5037	NA	18.4188	19.4923	NA	NA	NA	NA	NA	NA	7.51016	7.96211	7.32584	8.25508	9.00394	NA	9.00099	9.51137	5.64234	7.07545	NA	7.89651	8.35671
61	CTSG	P08311	P08311	CATG_HUMAN	CTSG	Cathepsin G	255	0.614458	NA	15.7445	22.4221	17.8334	NA	15.0284	NA	NA	NA	NA	NA	NA	NA	NA	NA	NA	NA	NA	NA	NA	25.6234	36.4909	29.023	NA	24.4579	NA	NA	NA	NA	NA	NA	NA	NA	NA	NA	NA	NA	NA
62	CXADR	P78310	P78310	CXAR_HUMAN	CXADR	Coxsackievirus and adenovirus receptor	365	0.879518	NA	NA	NA	NA	NA	NA	14.1884	15.0652	NA	12.295	15.4991	NA	17.6201	19.0131	NA	14.1704	NA	NA	16.4907	NA	NA	NA	NA	NA	NA	16.132	17.1289	NA	13.9793	17.6222	NA	20.0339	21.6176	NA	16.1116	NA	NA	18.7497
63	CYFIP2	Q96F07	Q96F07	CYFP2_HUMAN	CYFIP2	Cytoplasmic FMR1-interacting protein 2	1278	3.07952	NA	NA	14.8685	NA	NA	NA	NA	NA	NA	15.8972	17.1927	NA	NA	13.8023	NA	NA	NA	NA	NA	NA	NA	4.8282	NA	NA	NA	NA	NA	NA	5.16223	5.58293	NA	NA	4.48198	NA	NA	NA	NA	NA
64	DENND6A	Q8IWF6	Q8IWF6	DEN6A_HUMAN	DENND6A	Protein DENND6A	608	1.46506	NA	NA	NA	NA	NA	NA	NA	14.4317	NA	15.49	17.1034	NA	13.165	14.8811	NA	NA	NA	NA	NA	NA	NA	NA	NA	NA	NA	NA	9.85059	NA	10.5729	11.6742	NA	8.98597	10.1573	NA	NA	NA	NA	NA
65	DHPS	P49366	P49366	DHYS_HUMAN	DHPS	Deoxyhypusine synthase	369	0.889157	NA	NA	NA	NA	NA	NA	14.9702	15.596	NA	16.1772	17.7503	NA	13.6847	16.387	NA	NA	NA	NA	NA	NA	NA	NA	NA	NA	NA	16.8364	17.5403	NA	18.1939	19.9631	NA	15.3906	18.4299	NA	NA	NA	NA	NA
66	DLG1	Q12959;Q92796	Q12959;Q15700;Q92796	DLG1_HUMAN;DLG3_HUMAN	DLG1;DLG3	Disks large homolog 1	904	2.17831	NA	NA	NA	NA	NA	NA	17.3454	17.8736	NA	17.8835	19.6744	NA	17.5319	19.3556	NA	NA	NA	NA	14.8456	NA	NA	NA	NA	NA	NA	7.96275	8.20524	NA	8.2098	9.03195	NA	8.04839	8.8856	NA	NA	NA	NA	6.81518
67	DLG3	Q92796	Q92796	DLG3_HUMAN	DLG3	Disks large homolog 3	817	1.96867	NA	NA	NA	NA	NA	NA	17.8742	18.5315	15.4957	17.9569	19.6864	NA	17.8978	19.3312	NA	NA	NA	NA	15.6216	NA	NA	NA	NA	NA	NA	9.07932	9.4132	7.87114	9.1213	9.99981	NA	9.09129	9.8194	NA	NA	NA	NA	7.93509
68	DNAJA3	Q96EY1	Q96EY1	DNJA3_HUMAN	DNAJA3	DnaJ homolog subfamily A member 3, mitochondrial	480	1.15663	NA	NA	13.0107	NA	NA	NA	16.5172	17.3833	13.0753	16.9459	18.2127	NA	18.2956	18.9248	NA	17.1949	NA	NA	16.3965	NA	NA	11.2488	NA	NA	NA	14.2805	15.0293	11.3046	14.6511	15.7464	NA	15.818	16.3621	NA	14.8664	NA	NA	14.1761
69	DNAJB6	O75190	O75190;Q7Z6W7;Q8WWF6	DNJB6_HUMAN	DNAJB6	DnaJ homolog subfamily B member 6	326	0.785542	NA	NA	14.8941	NA	NA	NA	14.5623	15.2625	NA	15.2952	16.7305	NA	16.7989	17.9675	NA	NA	NA	NA	14.1653	NA	NA	18.9602	NA	NA	NA	18.538	19.4293	NA	19.4709	21.2981	NA	21.3851	22.8728	NA	NA	NA	NA	18.0325
70	DOCK8	Q8NF50	Q8NF50	DOCK8_HUMAN	DOCK8	Dedicator of cytokinesis protein 8	2099	5.05783	NA	NA	17.1131	NA	NA	NA	NA	NA	NA	NA	NA	NA	NA	NA	NA	NA	NA	NA	NA	NA	NA	3.38348	NA	NA	NA	NA	NA	NA	NA	NA	NA	NA	NA	NA	NA	NA	NA	NA
71	DSC1	Q08554	Q08554	DSC1_HUMAN	DSC1	Desmocollin-1	894	2.15422	15.2793	13.3661	14.7939	14.7414	NA	NA	NA	NA	16.8779	NA	19.1803	15.1304	13.8733	14.9834	18.4253	NA	NA	16.9816	15.6855	7.09274	6.20462	6.86742	6.84303	NA	NA	NA	NA	7.83482	NA	8.90361	7.02361	6.44009	6.95537	8.55313	NA	NA	7.88296	7.28132
72	DSC2	Q02487	Q02487	DSC2_HUMAN	DSC2	Desmocollin-2	901	2.17108	NA	NA	15.5277	NA	NA	NA	14.9193	16.0293	NA	NA	NA	NA	18.7813	20.2989	15.331	15.8804	NA	19.8689	16.7836	NA	NA	7.15204	NA	NA	NA	6.87181	7.38308	NA	NA	NA	NA	8.65063	9.34968	7.06147	7.31449	NA	9.15158	7.73053
73	DSP	P15924	P15924	DESP_HUMAN	DSP	Desmoplakin	2871	6.91807	15.8452	16.0072	16.1791	15.664	NA	15.9219	19.1811	20.0559	16.1979	20.9742	22.7119	16.5588	21.2361	22.3511	21.002	15.1758	15.3995	19.2262	19.7303	2.29041	2.31382	2.33867	2.26421	NA	2.3015	2.7726	2.89906	2.34138	3.0318	3.28298	2.39355	3.06965	3.23083	3.03581	2.19365	2.22599	2.77913	2.852
74	DUSP3	P51452	P51452	DUS3_HUMAN	DUSP3	Dual specificity protein phosphatase 3	185	0.445783	NA	NA	NA	NA	NA	NA	11.9456	13.4351	NA	15.9458	17.8426	NA	15.026	16.9558	NA	NA	NA	NA	NA	NA	NA	NA	NA	NA	NA	26.7968	30.1383	NA	35.7703	40.0254	NA	33.7071	38.036	NA	NA	NA	NA	NA
75	ELANE	P08246	P08246	ELNE_HUMAN	ELANE	Neutrophil elastase	267	0.643373	NA	12.7601	19.9601	NA	NA	NA	NA	NA	NA	NA	NA	NA	NA	NA	13.7636	NA	NA	NA	NA	NA	19.833	31.0242	NA	NA	NA	NA	NA	NA	NA	NA	NA	NA	NA	21.3929	NA	NA	NA	NA
76	EPB41L5	Q9HCM4	Q9HCM4	E41L5_HUMAN	EPB41L5	Band 4.1-like protein 5	733	1.76627	NA	NA	NA	NA	NA	NA	12.722	14.0055	NA	16.1947	18.0396	NA	NA	14.6151	NA	NA	NA	NA	NA	NA	NA	NA	NA	NA	NA	7.20279	7.92942	NA	9.1689	10.2134	NA	NA	8.27458	NA	NA	NA	NA	NA
77	EPCAM	P16422	P16422	EPCAM_HUMAN	EPCAM	Epithelial cell adhesion molecule	314	0.756627	NA	NA	NA	NA	NA	NA	NA	NA	NA	16.7715	19.6281	NA	NA	14.083	NA	NA	NA	NA	NA	NA	NA	NA	NA	NA	NA	NA	NA	NA	22.1662	25.9416	NA	NA	18.6129	NA	NA	NA	NA	NA
78	ERBB2	P04626	P04626	ERBB2_HUMAN	ERBB2	Receptor tyrosine-protein kinase erbB-2	1255	3.0241	NA	NA	NA	NA	NA	NA	16.176	16.7965	NA	17	18.7494	NA	16.2244	17.1756	NA	NA	NA	NA	14.4019	NA	NA	NA	NA	NA	NA	5.34903	5.55422	NA	5.6215	6.2	NA	5.36504	5.6796	NA	NA	NA	NA	4.76237
79	EZR	P15311;P26038;P35241	P15311;P26038;P35241	EZRI_HUMAN;MOES_HUMAN;RADI_HUMAN	EZR;MSN;RDX	Ezrin	586	1.41205	NA	NA	19.4144	NA	NA	NA	20.7389	21.265	19.0147	21.4726	23.1825	NA	21.3211	22.8113	12.7323	15.2488	15.3519	19.0949	19.5859	NA	NA	13.7491	NA	NA	NA	14.6871	15.0597	13.466	15.2067	16.4177	NA	15.0994	16.1547	9.01691	10.7991	10.8721	13.5229	13.8706
80	F11R	Q9Y624	Q9Y624	JAM1_HUMAN	F11R	Junctional adhesion molecule A	299	0.720482	NA	NA	14.5847	NA	NA	NA	15.5499	15.7728	11.5688	17.1575	19.0207	NA	18.8614	19.8935	NA	11.4006	13.2091	NA	18.0232	NA	NA	20.243	NA	NA	NA	21.5827	21.892	16.0571	23.8139	26.4	NA	26.1789	27.6114	NA	15.8236	18.3337	NA	25.0154
81	FADD	Q13158	Q13158	FADD_HUMAN	FADD	FAS-associated death domain protein	208	0.501205	NA	NA	16.4602	NA	NA	NA	16.2354	17.4985	NA	21.4375	23.1871	NA	17.3399	19.8083	NA	15.6426	NA	16.8382	14.7366	NA	NA	32.8413	NA	NA	NA	32.3927	34.913	NA	42.7719	46.2627	NA	34.5964	39.5213	NA	31.21	NA	33.5954	29.4024
82	FBLIM1	Q8WUP2	Q8WUP2	FBLI1_HUMAN	FBLIM1	Filamin-binding LIM protein 1	373	0.898795	NA	NA	NA	NA	NA	NA	15.8642	16.9018	NA	NA	14.6816	NA	18.5396	20.265	NA	NA	NA	NA	15.9439	NA	NA	NA	NA	NA	NA	17.6505	18.8049	NA	NA	16.3348	NA	20.6272	22.5468	NA	NA	NA	NA	17.7392
83	FERMT3	Q86UX7	Q86UX7	URP2_HUMAN	FERMT3	Fermitin family homolog 3	667	1.60723	NA	NA	18.9172	NA	11.4022	NA	12.7364	NA	NA	13.4194	NA	NA	14.7698	NA	NA	13.4695	NA	NA	NA	NA	NA	11.7701	NA	7.09429	NA	7.92447	NA	NA	8.34939	NA	NA	9.18962	NA	NA	8.38059	NA	NA	NA
84	FIBP	O43427	O43427	FIBP_HUMAN	FIBP	Acidic fibroblast growth factor intracellular-binding protein	364	0.877108	NA	NA	NA	NA	NA	NA	NA	14.5978	NA	16.1384	17.0008	NA	15.5215	15.5573	NA	14.2065	NA	NA	14.0439	NA	NA	NA	NA	NA	NA	NA	16.6431	NA	18.3996	19.3828	NA	17.6962	17.7371	NA	16.197	NA	NA	16.0116
85	FLNA	O75369;P21333;Q14315	O75369;P21333;Q14315	FLNA_HUMAN;FLNB_HUMAN;FLNC_HUMAN	FLNA;FLNB;FLNC	Filamin-B	2647	6.37831	NA	NA	19.9459	NA	NA	NA	20.5261	21.2066	18.0736	22.8689	24.4362	NA	22.867	24.4551	15.4126	16.762	15.5261	20.4576	21.4526	NA	NA	3.12715	NA	NA	NA	3.21811	3.32479	2.8336	3.58542	3.83114	NA	3.58512	3.83411	2.4164	2.62797	2.4342	3.20737	3.36337
86	FLOT1	O75955	O75955	FLOT1_HUMAN	FLOT1	Flotillin-1	427	1.02892	NA	NA	19.0146	NA	NA	NA	16.1466	17.0538	14.1946	18.0036	19.581	NA	17.6437	18.4427	12.5299	17.4868	13.5764	NA	16.5643	NA	NA	18.4802	NA	NA	NA	15.6929	16.5745	13.7957	17.4977	19.0307	NA	17.1479	17.9244	12.1778	16.9954	13.1949	NA	16.0988
87	FLOT2	Q14254	Q14254	FLOT2_HUMAN	FLOT2	Flotillin-2	428	1.03133	NA	NA	18.2468	NA	NA	NA	14.5499	15.4369	11.7273	17.5356	18.7089	NA	17.2154	17.6091	NA	15.8544	NA	NA	15.8239	NA	NA	17.6926	NA	NA	NA	14.108	14.968	11.3711	17.003	18.1406	NA	16.6925	17.0742	NA	15.3728	NA	NA	15.3433
88	FN1	P02751	P02751	FINC_HUMAN	FN1	Fibronectin	2477	5.96867	19.7357	19.3362	21.3376	NA	22.1079	21.3857	16.4438	16.954	17.8058	15.0552	15.1214	13.9305	19.3904	19.6194	14.9725	22.2535	21.4825	25.5404	18.0057	3.30655	3.23962	3.57492	NA	3.70399	3.583	2.75502	2.8405	2.9832	2.52237	2.53345	2.33393	3.24869	3.28706	2.50851	3.72838	3.5992	4.27907	3.0167
89	FOXO3	O43524	O43524;A0A2Z4LIS9	FOXO3_HUMAN	FOXO3	Forkhead box protein O3	673	1.62169	NA	NA	NA	NA	NA	NA	12.2106	NA	NA	NA	14.5736	NA	NA	14.5896	NA	NA	NA	NA	NA	NA	NA	NA	NA	NA	NA	7.52958	NA	NA	NA	8.98667	NA	NA	8.99655	NA	NA	NA	NA	NA
90	GATA3	P23771	P23771	GATA3_HUMAN	GATA3	Trans-acting T-cell-specific transcription factor GATA-3	443	1.06747	NA	NA	NA	NA	NA	NA	NA	12.2895	NA	13.7085	15.1551	NA	NA	NA	NA	NA	NA	NA	NA	NA	NA	NA	NA	NA	NA	NA	11.5128	NA	12.842	14.1972	NA	NA	NA	NA	NA	NA	NA	NA
91	GLMN	Q92990	Q92990	GLMN_HUMAN	GLMN	Glomulin	594	1.43133	NA	NA	NA	NA	NA	NA	15.9798	16.454	NA	14.4946	16.1632	NA	16.4437	17.73	NA	16.2664	NA	14.5271	15.0167	NA	NA	NA	NA	NA	NA	11.1643	11.4957	NA	10.1267	11.2925	NA	11.4884	12.3871	NA	11.3646	NA	10.1494	10.4915
92	GNAS	P63092;Q5JWF2	P63092;Q5JWF2	GNAS1_HUMAN;GNAS2_HUMAN	GNAS	Guanine nucleotide-binding protein G(s) subunit alpha isoforms short	245	0.590361	NA	NA	16.3458	NA	NA	NA	15.6714	17.0148	14.3435	19.3914	21.0493	NA	19.2278	20.3752	NA	15.2109	NA	17.6339	17.9821	NA	NA	27.6878	NA	NA	NA	26.5455	28.8211	24.2962	32.8467	35.6549	NA	32.5695	34.5131	NA	25.7653	NA	29.8696	30.4594
96	GOLPH3	Q9H4A5;Q9H4A6	Q9H4A5;Q9H4A6	GLP3L_HUMAN;GOLP3_HUMAN	GOLPH3;GOLPH3L	Golgi phosphoprotein 3-like	298	0.718072	NA	NA	NA	NA	NA	NA	NA	NA	NA	12.8806	NA	NA	NA	NA	NA	NA	NA	NA	NA	NA	NA	NA	NA	NA	NA	NA	NA	NA	17.9377	NA	NA	NA	NA	NA	NA	NA	NA	NA
97	GP1BA	P07359	P07359	GP1BA_HUMAN	GP1BA	Platelet glycoprotein Ib alpha chain	652	1.57108	NA	NA	15.9362	NA	NA	NA	NA	NA	NA	NA	NA	NA	NA	NA	NA	NA	NA	NA	NA	NA	NA	10.1435	NA	NA	NA	NA	NA	NA	NA	NA	NA	NA	NA	NA	NA	NA	NA	NA
98	GPNMB	Q14956	Q14956	GPNMB_HUMAN	GPNMB	Transmembrane glycoprotein NMB	572	1.37831	NA	NA	NA	NA	NA	NA	NA	10.8325	NA	NA	14.4684	NA	16.6108	17.6727	NA	NA	NA	NA	NA	NA	NA	NA	NA	NA	NA	NA	7.85923	NA	NA	10.4972	NA	12.0516	12.822	NA	NA	NA	NA	NA
99	GTPBP4	Q9BZE4	Q9BZE4	GTPB4_HUMAN	GTPBP4	GTP-binding protein 4	634	1.52771	NA	NA	NA	NA	NA	NA	14.3167	15.3074	NA	15.9348	17.2154	NA	17.6781	18.8158	NA	16.9781	NA	NA	15.6108	NA	NA	NA	NA	NA	NA	9.37133	10.0198	NA	10.4305	11.2688	NA	11.5716	12.3164	NA	11.1134	NA	NA	10.2184
100	HBB	P68871	P02042;P68871	HBB_HUMAN	HBB	Hemoglobin subunit beta	147	0.354217	18.9521	19.4645	21.0224	NA	19.7509	20.6714	16.5564	17.3322	19.7691	20.0426	21.5545	NA	21.3376	22.4476	16.7214	22.0756	19.7846	24.3712	19.2672	53.5042	54.9508	59.349	NA	55.7593	58.3581	46.7408	48.931	55.8107	56.5829	60.8511	NA	60.2387	63.3724	47.2065	62.3223	55.8545	68.803	54.3938
101	HES1	Q14469	Q14469	HES1_HUMAN	HES1	Transcription factor HES-1	280	0.674699	NA	NA	NA	NA	NA	NA	14.8191	15.3205	NA	NA	15.0122	NA	14.2363	16.0497	NA	NA	NA	NA	NA	NA	NA	NA	NA	NA	NA	21.964	22.7072	NA	NA	22.2502	NA	21.1002	23.7879	NA	NA	NA	NA	NA
102	HFE	Q30201	Q30201	HFE_HUMAN	HFE	Hereditary hemochromatosis protein	348	0.838554	NA	NA	NA	NA	NA	NA	NA	NA	NA	NA	15.7754	NA	NA	NA	NA	NA	NA	NA	NA	NA	NA	NA	NA	NA	NA	NA	NA	NA	NA	18.8127	NA	NA	NA	NA	NA	NA	NA	NA
103	HLA-A	P01889;P04439;P13747	P01889;P01893;P04439;P13747;P17693	HLAA_HUMAN;HLAB_HUMAN;HLAE_HUMAN	HLA-A;HLA-B;HLA-E	HLA class I histocompatibility antigen, B alpha chain	365	0.879518	NA	NA	NA	NA	NA	NA	NA	NA	NA	NA	NA	NA	14.3417	15.1329	NA	NA	NA	NA	12.8881	NA	NA	NA	NA	NA	NA	NA	NA	NA	NA	NA	NA	16.3063	17.2059	NA	NA	NA	NA	14.6536
104	HLA-DQA2	P01903;P01906	P01903;P01906	DQA2_HUMAN;DRA_HUMAN	HLA-DQA2;HLA-DRA	HLA class II histocompatibility antigen, DR alpha chain	255	0.614458	NA	NA	16.6058	NA	NA	NA	NA	NA	NA	NA	14.2637	NA	NA	NA	NA	NA	NA	NA	NA	NA	NA	27.0251	NA	NA	NA	NA	NA	NA	NA	23.2134	NA	NA	NA	NA	NA	NA	NA	NA
105	HLA-DRB5	Q30154	Q30154	DRB5_HUMAN	HLA-DRB5	HLA class II histocompatibility antigen, DR beta 5 chain	266	0.640964	NA	NA	17.8118	NA	NA	NA	11.6964	NA	NA	NA	NA	NA	16.2131	NA	NA	NA	NA	NA	NA	NA	NA	27.7891	NA	NA	NA	18.2482	NA	NA	NA	NA	NA	25.2949	NA	NA	NA	NA	NA	NA
106	HLA-E	P13747	P13747	HLAE_HUMAN	HLA-E	HLA class I histocompatibility antigen, alpha chain E	358	0.862651	NA	NA	16.1261	NA	NA	NA	NA	NA	NA	13.9824	15.6911	NA	16.4035	17.2141	NA	NA	NA	NA	14.0515	NA	NA	18.6936	NA	NA	NA	NA	NA	NA	16.2087	18.1895	NA	19.0153	19.9548	NA	NA	NA	NA	16.2887
107	HMGB1	P09429;P23497	P09429;P23497;B2RPK0	HMGB1_HUMAN;SP100_HUMAN	HMGB1;SP100	High mobility group protein B1	215	0.518072	NA	NA	18.2094	NA	NA	NA	20.3645	20.8269	14.9183	21.1143	22.8839	NA	21.4726	22.5615	NA	16.5321	13.8741	20.343	19.2587	NA	NA	35.1485	NA	NA	NA	39.3083	40.2007	28.7957	40.7554	44.1713	NA	41.4471	43.549	NA	31.9108	26.7803	39.2667	37.1737
108	HSPB1	P04792	P04792	HSPB1_HUMAN	HSPB1	Heat shock protein beta-1	205	0.493976	14.9758	13.4978	16.7805	14.2762	NA	13.8319	15.6989	16.5582	14.8116	26.9869	28.8203	14.6362	23.867	25.9088	18.9951	17.5077	20.1704	22.0088	22.2506	30.3169	27.3247	33.9703	28.9005	NA	28.0012	31.7807	33.5202	29.9845	54.6319	58.3436	29.6294	48.3162	52.4496	38.4535	35.4424	40.8327	44.5544	45.0439
109	HSPD1	P10809	P10809	CH60_HUMAN	HSPD1	60 kDa heat shock protein, mitochondrial	573	1.38072	NA	NA	19.8897	NA	NA	16.481	23.7286	24.4041	19.4745	23.391	24.3376	NA	23.4425	24.6595	16.1813	22.2506	17.337	21.1079	20.8876	NA	NA	14.4053	NA	NA	11.9365	17.1856	17.6748	14.1046	16.9411	17.6267	NA	16.9784	17.8598	11.7195	16.1152	12.5565	15.2876	15.128
110	HSPH1	Q92598	Q92598	HS105_HUMAN	HSPH1	Heat shock protein 105 kDa	858	2.06747	NA	NA	16.4735	NA	NA	NA	17.5738	18.602	13.2489	19.5361	21.1079	NA	19.9459	21.6276	NA	14.426	NA	18.972	17.6451	NA	NA	7.96795	NA	NA	NA	8.50015	8.99748	6.40827	9.44928	10.2095	NA	9.6475	10.4609	NA	6.97761	NA	9.17646	8.53462
111	ICAM3	P32942	P32942	ICAM3_HUMAN	ICAM3	Intercellular adhesion molecule 3	547	1.31807	NA	NA	18.8687	NA	NA	NA	NA	NA	NA	NA	NA	NA	NA	NA	NA	NA	NA	NA	11.1067	NA	NA	14.3154	NA	NA	NA	NA	NA	NA	NA	NA	NA	NA	NA	NA	NA	NA	NA	8.42648
112	IGFBP2	P18065	P18065	IBP2_HUMAN	IGFBP2	Insulin-like growth factor-binding protein 2	325	0.783133	18.1172	17.5394	19.5383	NA	17.796	16.8851	14.1091	14.4858	NA	16.1485	17.6796	NA	13.1242	14.6842	NA	18.379	17.3522	20.6714	NA	23.1343	22.3965	24.9489	NA	22.7241	21.561	18.0162	18.4973	NA	20.6204	22.5755	NA	16.7586	18.7506	NA	23.4686	22.1574	26.3958	NA
113	IL18	Q14116	Q14116	IL18_HUMAN	IL18	Interleukin-18	193	0.46506	NA	NA	NA	NA	NA	NA	NA	NA	NA	NA	NA	NA	NA	15.2703	NA	NA	NA	NA	NA	NA	NA	NA	NA	NA	NA	NA	NA	NA	NA	NA	NA	NA	32.8352	NA	NA	NA	NA	NA
114	IL1RAP	Q9NPH3	Q9NPH3	IL1AP_HUMAN	IL1RAP	Interleukin-1 receptor accessory protein	570	1.37349	17.0365	15.9949	18.383	NA	18.9709	18.3949	NA	NA	NA	14.2522	14.8982	NA	14.7728	14.9537	NA	19.1561	18.2208	22.5568	NA	12.4038	11.6454	13.3841	NA	13.8121	13.3928	NA	NA	NA	10.3766	10.847	NA	10.7556	10.8873	NA	13.947	13.266	16.423	NA
115	IL1RN	P18510	P18510	IL1RA_HUMAN	IL1RN	Interleukin-1 receptor antagonist protein	177	0.426506	NA	NA	14.2937	NA	NA	NA	13.5941	14.4292	12.8001	17.1648	18.6834	NA	NA	NA	15.324	NA	NA	NA	NA	NA	NA	33.5134	NA	NA	NA	31.8732	33.8311	30.0115	40.2452	43.8057	NA	NA	NA	35.9292	NA	NA	NA	NA
116	IL6ST	P40189	P40189	IL6RB_HUMAN	IL6ST	Interleukin-6 receptor subunit beta	918	2.21205	NA	NA	NA	NA	NA	NA	13.6791	14.3635	NA	16.377	18.3143	NA	12.759	13.7139	NA	NA	NA	NA	NA	NA	NA	NA	NA	NA	NA	6.18392	6.49328	NA	7.40355	8.27932	NA	5.76795	6.19964	NA	NA	NA	NA	NA
117	ILK	Q13418	Q13418	ILK_HUMAN	ILK	Integrin-linked protein kinase	452	1.08916	NA	NA	16.7205	NA	NA	NA	14.2512	15.1427	14.3777	16.3968	18.4163	NA	17.2212	17.7748	NA	15.5478	NA	NA	15.1768	NA	NA	15.3518	NA	NA	NA	13.0846	13.9032	13.2008	15.0546	16.9088	NA	15.8115	16.3198	NA	14.2751	NA	NA	13.9345
118	IRAK1	P51617;P51955	P51617;P51955	IRAK1_HUMAN;NEK2_HUMAN	IRAK1;NEK2	Interleukin-1 receptor-associated kinase 1	712	1.71566	NA	NA	NA	NA	NA	NA	NA	NA	NA	NA	NA	NA	18.0973	16.9236	13.5892	NA	NA	NA	NA	NA	NA	NA	NA	NA	NA	NA	NA	NA	NA	NA	NA	10.5483	9.86419	7.9207	NA	NA	NA	NA
119	ITCH	Q96J02	Q96J02	ITCH_HUMAN	ITCH	E3 ubiquitin-protein ligase Itchy homolog	903	2.1759	NA	NA	14.5208	NA	NA	NA	14.7155	15.6995	NA	16.9944	18.5515	NA	15.3439	16.1608	NA	NA	NA	NA	NA	NA	NA	6.67344	NA	NA	NA	6.76292	7.21517	NA	7.81027	8.5259	NA	7.05172	7.42715	NA	NA	NA	NA	NA
120	ITGA2	P17301	P17301	ITA2_HUMAN	ITGA2	Integrin alpha-2	1181	2.84578	NA	NA	NA	NA	NA	NA	NA	NA	NA	18.4051	20.0821	NA	16.968	17.8515	NA	14.6443	NA	15.7811	16.1614	NA	NA	NA	NA	NA	NA	NA	NA	NA	6.46751	7.0568	NA	5.9625	6.27297	NA	5.14598	NA	5.54544	5.67908
121	ITGA2B	P08514	P08514	ITA2B_HUMAN	ITGA2B	Integrin alpha-IIb	1039	2.50361	NA	NA	18.1793	NA	NA	NA	NA	NA	NA	NA	NA	NA	13.8363	NA	NA	NA	NA	NA	NA	NA	NA	7.26121	NA	NA	NA	NA	NA	NA	NA	NA	NA	5.52652	NA	NA	NA	NA	NA	NA
122	ITGA6	P23229	P23229	ITA6_HUMAN	ITGA6	Integrin alpha-6	1130	2.72289	NA	NA	NA	NA	NA	NA	NA	13.1646	12.6965	14.2554	14.5799	NA	17.2663	18.353	NA	14.2408	NA	NA	16.0307	NA	NA	NA	NA	NA	NA	NA	4.83478	4.66287	5.23537	5.35457	NA	6.34115	6.74026	NA	5.23002	NA	NA	5.88738
123	ITGAL	P20701	P20701	ITAL_HUMAN	ITGAL	Integrin alpha-L	1170	2.81928	NA	NA	17.0679	NA	NA	NA	NA	NA	NA	NA	NA	NA	NA	NA	NA	NA	NA	NA	NA	NA	NA	6.05401	NA	NA	NA	NA	NA	NA	NA	NA	NA	NA	NA	NA	NA	NA	NA	NA
124	ITGAM	P11215	P11215	ITAM_HUMAN	ITGAM	Integrin alpha-M	1152	2.7759	NA	NA	20.8576	14.6605	NA	NA	NA	NA	NA	NA	NA	NA	NA	NA	NA	NA	NA	NA	NA	NA	NA	7.51379	5.28134	NA	NA	NA	NA	NA	NA	NA	NA	NA	NA	NA	NA	NA	NA	NA
125	ITGAV	P06756	P06756	ITAV_HUMAN	ITGAV	Integrin alpha-V	1048	2.5253	NA	NA	NA	NA	NA	NA	16.3618	17.2324	14.2977	14.3501	15.7115	NA	17.4187	17.8716	NA	16.5348	NA	NA	15.8665	NA	NA	NA	NA	NA	NA	6.47913	6.82389	5.66178	5.68254	6.22163	NA	6.89766	7.077	NA	6.54766	NA	NA	6.28303
126	ITGAX	P20702	P20702	ITAX_HUMAN	ITGAX	Integrin alpha-X	1163	2.80241	NA	NA	15.5433	NA	NA	NA	NA	NA	NA	NA	NA	NA	NA	NA	NA	NA	NA	NA	NA	NA	NA	5.5464	NA	NA	NA	NA	NA	NA	NA	NA	NA	NA	NA	NA	NA	NA	NA	NA
127	ITGB1	P05556	P05556	ITB1_HUMAN	ITGB1	Integrin beta-1	798	1.92289	NA	NA	15.6527	NA	NA	13.2775	15.0975	16.58	14.944	18.9729	20.4972	NA	20.1457	20.417	13.2487	17.4036	NA	NA	18.361	NA	NA	8.1402	NA	NA	6.90495	7.85147	8.62241	7.77164	9.86685	10.6596	NA	10.4768	10.6179	6.88997	9.05072	NA	NA	9.54862
128	ITGB2	P05107	P05107	ITB2_HUMAN	ITGB2	Integrin beta-2	769	1.85301	NA	NA	20.1704	13.2356	NA	NA	NA	NA	NA	NA	NA	NA	NA	NA	16.3252	NA	NA	NA	NA	NA	NA	10.8852	7.14273	NA	NA	NA	NA	NA	NA	NA	NA	NA	NA	8.81006	NA	NA	NA	NA
129	ITGB5	P18084	P18084	ITB5_HUMAN	ITGB5	Integrin beta-5	799	1.9253	NA	NA	NA	NA	NA	NA	12.6867	13.7542	NA	12.927	14.1593	NA	14.8048	NA	NA	NA	NA	NA	12.5921	NA	NA	NA	NA	NA	NA	6.58948	7.14391	NA	6.71428	7.35434	NA	7.68958	NA	NA	NA	NA	NA	6.54032
130	ITPKB	P27987;Q96DU7	P27987;Q96DU7	IP3KB_HUMAN;IP3KC_HUMAN	ITPKB;ITPKC	Inositol-trisphosphate 3-kinase B	946	2.27952	NA	NA	NA	NA	NA	NA	13.4248	14.4209	NA	13.2775	15.322	NA	13.9936	16.6375	NA	NA	NA	NA	NA	NA	NA	NA	NA	NA	NA	5.88931	6.32628	NA	5.82469	6.72161	NA	6.13884	7.29867	NA	NA	NA	NA	NA
131	JAML	Q86YT9	Q86YT9	JAML_HUMAN	JAML	Junctional adhesion molecule-like	394	0.949398	NA	NA	15.9101	NA	NA	NA	NA	NA	NA	NA	NA	NA	NA	NA	NA	NA	NA	NA	NA	NA	NA	16.7581	NA	NA	NA	NA	NA	NA	NA	NA	NA	NA	NA	NA	NA	NA	NA	NA
132	JUP	P14923	P14923	PLAK_HUMAN	JUP	Junction plakoglobin	745	1.79518	14.7373	14.7943	15.8899	14.8361	16.0633	13.7329	17.7306	18.4441	15.5506	19.4224	21.3538	14.6183	20.8034	21.8307	20.7715	NA	NA	17.7734	19.3529	8.20937	8.24113	8.85144	8.2644	8.94799	7.64986	9.87678	10.2743	8.66244	10.8192	11.8951	8.1431	11.5885	12.1608	11.5707	NA	NA	9.9006	10.7805
133	KIFAP3	Q92845	Q92845	KIFA3_HUMAN	KIFAP3	Kinesin-associated protein 3	792	1.90843	NA	NA	NA	NA	NA	NA	NA	14.6991	NA	15.2286	16.8099	NA	NA	14.0693	NA	NA	NA	NA	NA	NA	NA	NA	NA	NA	NA	NA	7.70215	NA	7.97966	8.80824	NA	NA	7.37218	NA	NA	NA	NA	NA
134	KRT18	P05783	P05783	K1C18_HUMAN	KRT18	Keratin, type I cytoskeletal 18	430	1.03614	NA	NA	NA	NA	NA	NA	22.3936	23.019	17.8745	24.0854	25.6096	NA	23.1441	23.7077	16.4188	16.1421	17.8436	19.4676	21.9061	NA	NA	NA	NA	NA	NA	21.6124	22.216	17.2509	23.2452	24.7163	NA	22.3368	22.8807	15.8461	15.579	17.2212	18.7885	21.1419
135	LAMA5	O15230	O15230	LAMA5_HUMAN	LAMA5	Laminin subunit alpha-5	3695	8.90361	NA	NA	NA	NA	NA	NA	NA	14.2296	NA	17.2656	18.6325	NA	NA	NA	NA	NA	NA	NA	NA	NA	NA	NA	NA	NA	NA	NA	1.59818	NA	1.93917	2.09269	NA	NA	NA	NA	NA	NA	NA	NA
136	LGALS1	P09382	P09382	LEG1_HUMAN	LGALS1	Galectin-1	135	0.325301	14.9178	14.4739	22.8327	NA	NA	NA	22.9601	23.1206	20.5638	23.5983	25.0401	NA	25.1293	26.726	19.6682	18.8375	17.4998	23.5983	23.6971	45.8585	44.4938	70.1893	NA	NA	NA	70.5812	71.0744	63.2148	72.543	76.9751	NA	77.2493	82.1577	60.4615	57.9079	53.7958	72.543	72.8467
137	LGALS3	P17931	P17931	LEG3_HUMAN	LGALS3	Galectin-3	250	0.60241	NA	NA	19.097	NA	NA	10.9569	16.7322	17.6435	21.3484	22.1976	23.7182	NA	23.1503	24.5754	17.0372	16.2734	16.3473	20.8346	20.714	NA	NA	31.7011	NA	NA	18.1884	27.7755	29.2883	35.4384	36.848	39.3722	NA	38.4296	40.7952	28.2817	27.0139	27.1366	34.5854	34.3852
138	LGALS9	O00182	O00182	LEG9_HUMAN	LGALS9	Galectin-9	355	0.855422	NA	NA	17.8871	NA	NA	NA	NA	NA	NA	NA	NA	NA	16.0377	17.1346	NA	NA	NA	NA	13.6702	NA	NA	20.9103	NA	NA	NA	NA	NA	NA	NA	NA	NA	18.7483	20.0306	NA	NA	NA	NA	15.9806
139	LILRB2	Q8N423	O75019;Q8N423	LIRB2_HUMAN	LILRB2	Leukocyte immunoglobulin-like receptor subfamily B member 2	597	1.43855	NA	NA	16.7822	NA	NA	NA	NA	NA	NA	NA	NA	NA	NA	NA	NA	NA	NA	NA	NA	NA	NA	11.666	NA	NA	NA	NA	NA	NA	NA	NA	NA	NA	NA	NA	NA	NA	NA	NA
140	LPP	Q93052	Q93052	LPP_HUMAN	LPP	Lipoma-preferred partner	612	1.4747	14.8889	14.4719	15.7311	NA	NA	NA	17.2178	18.3431	15.705	18.469	19.9165	NA	19.284	20.4576	NA	13.4806	NA	17.9318	16.9266	10.0962	9.81349	10.6674	NA	NA	NA	11.6755	12.4385	10.6497	12.5239	13.5055	NA	13.0766	13.8724	NA	9.14127	NA	12.1597	11.478
141	MAD1L1	Q9Y6D9	Q9Y6D9	MD1L1_HUMAN	MAD1L1	Mitotic spindle assembly checkpoint protein MAD1	718	1.73012	NA	NA	NA	NA	NA	NA	14.8581	15.3249	NA	16.1021	17.913	NA	16.4332	17.5381	NA	15.3116	NA	NA	14.5805	NA	NA	NA	NA	NA	NA	8.5879	8.85769	NA	9.30693	10.3536	NA	9.49828	10.1369	NA	8.85004	NA	NA	8.42745
142	MALT1	Q9UDY8	Q9UDY8	MALT1_HUMAN	MALT1	Mucosa-associated lymphoid tissue lymphoma translocation protein 1	824	1.98554	NA	NA	NA	NA	NA	NA	11.7519	14.6012	NA	11.9259	14.6278	NA	12.9257	16.1852	NA	NA	NA	NA	NA	NA	NA	NA	NA	NA	NA	5.91874	7.35378	NA	6.00637	7.36718	NA	6.50991	8.15151	NA	NA	NA	NA	NA
143	MAPK14	Q16539	Q16539	MK14_HUMAN	MAPK14	Mitogen-activated protein kinase 14	360	0.86747	NA	NA	18.3956	NA	NA	NA	17.6933	18.3677	14.1493	18.3193	19.5775	NA	18.0075	19.576	NA	14.2453	NA	16.4155	15.8506	NA	NA	21.206	NA	NA	NA	20.3964	21.1739	16.311	21.1181	22.5685	NA	20.7586	22.5668	NA	16.4217	NA	18.9235	18.2722
144	MBP	P02686	P02686	MBP_HUMAN	MBP	Myelin basic protein	304	0.73253	NA	NA	NA	NA	NA	NA	NA	NA	NA	NA	NA	NA	16.9331	18.5423	NA	14.0269	NA	NA	14.8414	NA	NA	NA	NA	NA	NA	NA	NA	NA	NA	NA	NA	23.116	25.3127	NA	19.1486	NA	NA	20.2604
145	METAP1	P53582	P53582	MAP11_HUMAN	METAP1	Methionine aminopeptidase 1	386	0.93012	NA	NA	NA	NA	NA	NA	15.9565	16.7938	NA	17.7272	18.9435	NA	17.7902	19.4922	NA	14.5004	NA	15.0706	16.3846	NA	NA	NA	NA	NA	NA	17.1553	18.0556	NA	19.059	20.3667	NA	19.1268	20.9567	NA	15.5898	NA	16.2028	17.6156
146	METTL3	Q86U44	Q86U44	MTA70_HUMAN	METTL3	N6-adenosine-methyltransferase catalytic subunit	580	1.39759	NA	NA	NA	NA	NA	NA	14.7101	15.7562	NA	16.1211	17.5661	NA	15.2187	16.6542	NA	14.9381	NA	NA	13.7393	NA	NA	NA	NA	NA	NA	10.5254	11.2739	NA	11.5349	12.5688	NA	10.8893	11.9164	NA	10.6884	NA	NA	9.83071
147	MIA3	Q5JRA6	Q5JRA6	TGO1_HUMAN	MIA3	Transport and Golgi organization protein 1 homolog	1907	4.59518	NA	NA	13.8745	NA	NA	NA	14.9595	16.3146	NA	17.9123	19.4356	NA	16.4201	17.1075	NA	NA	NA	NA	13.5204	NA	NA	3.01936	NA	NA	NA	3.25547	3.55038	NA	3.89805	4.22955	NA	3.57333	3.72292	NA	NA	NA	NA	2.94231
148	MINK1	Q8N4C8	Q8N4C8	MINK1_HUMAN	MINK1	Misshapen-like kinase 1	1332	3.20964	NA	NA	NA	NA	NA	NA	NA	NA	NA	NA	16.2156	NA	NA	14.8467	NA	NA	NA	NA	NA	NA	NA	NA	NA	NA	NA	NA	NA	NA	NA	5.05217	NA	NA	4.62565	NA	NA	NA	NA	NA
149	MMRN1	Q13201	Q13201	MMRN1_HUMAN	MMRN1	Multimerin-1	1228	2.95904	NA	NA	16.4064	NA	NA	NA	NA	NA	NA	NA	NA	NA	NA	NA	NA	NA	NA	NA	NA	NA	NA	5.54452	NA	NA	NA	NA	NA	NA	NA	NA	NA	NA	NA	NA	NA	NA	NA	NA
150	MPZ	P25189	P25189	MYP0_HUMAN	MPZ	Myelin protein P0	248	0.59759	NA	NA	NA	NA	NA	NA	NA	NA	NA	NA	NA	NA	13.2584	NA	NA	15.5398	NA	NA	18.0775	NA	NA	NA	NA	NA	NA	NA	NA	NA	NA	NA	NA	22.1864	NA	NA	26.0041	NA	NA	30.2507
151	MSN	P26038	P26038	MOES_HUMAN	MSN	Moesin	577	1.39036	NA	NA	21.4825	NA	NA	NA	19.5174	19.9601	20.5451	19.4678	19.5735	NA	21.7594	22.5451	13.924	15.7665	16.4655	20.6364	19.6201	NA	NA	15.451	NA	NA	NA	14.0377	14.3561	14.7768	14.0019	14.078	NA	15.6502	16.2153	10.0147	11.3398	11.8426	14.8425	14.1115
152	MYH9	P35579	P35579	MYH9_HUMAN	MYH9	Myosin-9	1960	4.72289	13.6883	15.2407	21.9707	12.5299	NA	15.3102	20.5356	21.3376	19.0711	22.1946	23.6757	NA	23.7389	25.1833	16.7361	16.3152	16.3985	22.391	22.3073	2.8983	3.22698	4.65196	2.65302	NA	3.24169	4.34811	4.5179	4.03801	4.69937	5.01297	NA	5.02635	5.33218	3.54362	3.45449	3.47214	4.74095	4.72323
153	MYL12A	O14950;P19105	O14950;P19105	ML12A_HUMAN;ML12B_HUMAN	MYL12A;MYL12B	Myosin regulatory light chain 12B	171	0.412048	13.3137	NA	NA	NA	NA	NA	17.9827	18.3581	15.2228	18.7192	18.8023	NA	20.7634	21.8913	NA	NA	13.3716	18.6125	17.191	32.311	NA	NA	NA	NA	NA	43.6423	44.5534	36.9443	45.4296	45.6314	NA	50.3908	53.1281	NA	NA	32.4516	45.1707	41.7208
154	MYL9	P24844	O14950;P19105;P24844	MYL9_HUMAN	MYL9	Myosin regulatory light polypeptide 9	172	0.414458	NA	NA	18.857	NA	NA	NA	18.4311	18.1306	NA	19.2937	21.743	NA	20.5915	22.2096	14.1881	15.4652	NA	NA	20.953	NA	NA	45.498	NA	NA	NA	44.4705	43.7454	NA	46.5517	52.4614	NA	49.683	53.587	34.2329	37.3144	NA	NA	50.5553
155	NCAM2	O15394	O15394	NCAM2_HUMAN	NCAM2	Neural cell adhesion molecule 2	837	2.01687	NA	NA	NA	NA	NA	NA	15.7825	16.4355	12.2837	NA	NA	NA	NA	NA	NA	NA	NA	NA	NA	NA	NA	NA	NA	NA	NA	7.82524	8.149	6.09047	NA	NA	NA	NA	NA	NA	NA	NA	NA	NA
156	NCK1	P16333	P16333	NCK1_HUMAN	NCK1	Cytoplasmic protein NCK1	377	0.908434	NA	NA	14.6473	NA	NA	NA	14.3922	14.5577	NA	15.3228	17.8186	NA	15.7443	17.6105	NA	NA	NA	NA	10.91	NA	NA	16.1236	NA	NA	NA	15.8429	16.0251	NA	16.8673	19.6146	NA	17.3313	19.3856	NA	NA	NA	NA	12.0097
157	NCK2	O43639	O43639	NCK2_HUMAN	NCK2	Cytoplasmic protein NCK2	380	0.915663	NA	NA	NA	NA	NA	NA	13.9176	14.942	NA	14.7199	16.526	NA	14.3652	17.1244	NA	NA	NA	NA	13.2571	NA	NA	NA	NA	NA	NA	15.1995	16.3183	NA	16.0756	18.0481	NA	15.6883	18.7017	NA	NA	NA	NA	14.4781
158	NECTIN1	Q15223	Q15223	NECT1_HUMAN	NECTIN1	Nectin-1	517	1.24578	NA	NA	NA	NA	NA	NA	12.6631	14.1171	NA	14.7623	16.8793	NA	15.7179	17.0562	NA	NA	NA	NA	13.783	NA	NA	NA	NA	NA	NA	10.1648	11.3319	NA	11.8498	13.5492	NA	12.6169	13.6912	NA	NA	NA	NA	11.0637
159	NECTIN2	Q92692	Q92692	NECT2_HUMAN	NECTIN2	Nectin-2	538	1.29639	NA	NA	NA	NA	NA	NA	13.9537	15.1876	NA	14.5568	18.1895	NA	16.3848	17.0039	NA	13.0609	NA	NA	15.4495	NA	NA	NA	NA	NA	NA	10.7635	11.7154	NA	11.2287	14.031	NA	12.6388	13.1164	NA	10.0749	NA	NA	11.9173
160	NEXN	Q0ZGT2	Q0ZGT2	NEXN_HUMAN	NEXN	Nexilin	675	1.62651	19.8901	19.6103	21.6364	NA	22.4273	21.6231	15.6371	NA	15.2021	NA	16.8061	NA	16.3329	NA	NA	23.6096	22.6409	NA	15.7283	12.2287	12.0567	13.3024	NA	13.7886	13.2942	9.61391	NA	9.34651	NA	10.3327	NA	10.0417	NA	NA	14.5156	13.9199	NA	9.67
161	NF2	P35240	P35240	MERL_HUMAN	NF2	Merlin	595	1.43373	NA	NA	NA	NA	NA	NA	14.1307	15.1439	NA	15.3056	17.1913	NA	15.7633	17.4482	NA	NA	NA	NA	12.4712	NA	NA	NA	NA	NA	NA	9.85584	10.5625	NA	10.6753	11.9906	NA	10.9946	12.1698	NA	NA	NA	NA	8.69837
162	NOTCH1	P46531;Q04721;Q9UM47	P46531;Q04721;Q9UM47	NOTC1_HUMAN;NOTC2_HUMAN;NOTC3_HUMAN	NOTCH1;NOTCH2;NOTCH3	Neurogenic locus notch homolog protein 1	2555	6.15663	NA	NA	NA	NA	NA	NA	NA	NA	NA	14.6181	17.5256	NA	15.6401	16.8455	NA	NA	NA	NA	14.311	NA	NA	NA	NA	NA	NA	NA	NA	NA	2.37437	2.84662	NA	2.54037	2.73615	NA	NA	NA	NA	2.32449
163	NPTN	Q9Y639	Q9Y639	NPTN_HUMAN	NPTN	Neuroplastin	398	0.959036	NA	NA	15.0087	NA	NA	NA	17.0505	17.7294	15.7699	18.1658	19.2507	NA	18.8397	19.1131	NA	NA	NA	NA	17.4859	NA	NA	15.6497	NA	NA	NA	17.7787	18.4867	16.4435	18.9417	20.0729	NA	19.6444	19.9295	NA	NA	NA	NA	18.2328
164	NT5E	P21589	P21589	5NTD_HUMAN	NT5E	5'-nucleotidase	574	1.38313	NA	NA	NA	NA	NA	NA	NA	NA	NA	NA	14.5148	NA	13.4776	13.9168	NA	NA	NA	NA	11.9348	NA	NA	NA	NA	NA	NA	NA	NA	NA	NA	10.4942	NA	9.74424	10.0618	NA	NA	NA	NA	8.62885
165	OBSL1	O75147	O75147	OBSL1_HUMAN	OBSL1	Obscurin-like protein 1	1896	4.56867	NA	NA	NA	NA	NA	NA	NA	NA	NA	NA	NA	NA	NA	15.5595	NA	NA	NA	NA	NA	NA	NA	NA	NA	NA	NA	NA	NA	NA	NA	NA	NA	NA	3.40568	NA	NA	NA	NA	NA
166	PAG1	Q9NWQ8	Q9NWQ8	PHAG1_HUMAN	PAG1	Phosphoprotein associated with glycosphingolipid-enriched microdomains 1	432	1.04096	NA	NA	12.7993	NA	NA	NA	NA	NA	NA	NA	NA	NA	NA	NA	NA	NA	NA	NA	NA	NA	NA	12.2956	NA	NA	NA	NA	NA	NA	NA	NA	NA	NA	NA	NA	NA	NA	NA	NA
167	PAK4	O96013	O96013	PAK4_HUMAN	PAK4	Serine/threonine-protein kinase PAK 4	591	1.4241	NA	NA	NA	NA	NA	NA	15.4925	16.6047	12.4922	15.7123	18.4514	NA	17.1924	18.1314	NA	NA	NA	NA	14.9249	NA	NA	NA	NA	NA	NA	10.8788	11.6598	8.77202	11.0332	12.9565	NA	12.0725	12.7319	NA	NA	NA	NA	10.4803
168	PALLD	Q8WX93	Q8WX93	PALLD_HUMAN	PALLD	Palladin	1383	3.33253	NA	NA	NA	NA	NA	NA	14.8529	17.3264	16.2812	18.0989	19.4367	NA	19.8193	21.1206	NA	NA	NA	18.4578	17.4189	NA	NA	NA	NA	NA	NA	4.45693	5.19918	4.88552	5.43099	5.83242	NA	5.94721	6.33771	NA	NA	NA	5.53867	5.22694
169	PARVA	Q9HBI1;Q9NVD7	Q9HBI1;Q9NVD7	PARVA_HUMAN;PARVB_HUMAN	PARVA;PARVB	Beta-parvin	372	0.896386	NA	NA	14.8963	NA	NA	NA	12.1384	14.0321	NA	15.7711	17.3596	NA	16.0164	16.5587	NA	NA	NA	15.87	12.8799	NA	NA	16.6182	NA	NA	NA	13.5415	15.6541	NA	17.5941	19.3662	NA	17.8678	18.4728	NA	NA	NA	17.7044	14.3687
170	PAWR	Q96IZ0	Q96IZ0	PAWR_HUMAN	PAWR	PRKC apoptosis WT1 regulator protein	340	0.819277	NA	NA	NA	NA	NA	NA	12.9809	14.3511	NA	17.7294	18.8466	NA	16.3169	18.2293	NA	NA	NA	NA	12.1416	NA	NA	NA	NA	NA	NA	15.8443	17.5167	NA	21.6403	23.0039	NA	19.9162	22.2504	NA	NA	NA	NA	14.8198
171	PDE5A	O76074	O76074	PDE5A_HUMAN	PDE5A	cGMP-specific 3',5'-cyclic phosphodiesterase	875	2.10843	NA	NA	NA	NA	NA	NA	14.1237	14.8828	NA	NA	14.6917	NA	15.0801	15.5268	NA	NA	NA	NA	13.2936	NA	NA	NA	NA	NA	NA	6.69865	7.05869	NA	NA	6.96807	NA	7.15226	7.36415	NA	NA	NA	NA	6.30494
172	PDLIM1	O00151	O00151	PDLI1_HUMAN	PDLIM1	PDZ and LIM domain protein 1	329	0.792771	NA	14.2952	16.1559	NA	NA	NA	15.1233	15.787	17.8447	19.0404	20.417	NA	19.7839	20.7471	NA	NA	NA	18.6772	17.314	NA	18.032	20.379	NA	NA	NA	19.0765	19.9137	22.5093	24.0175	25.754	NA	24.9554	26.1704	NA	NA	NA	23.5594	21.8399
173	PDLIM5	Q96HC4	Q96HC4	PDLI5_HUMAN	PDLIM5	PDZ and LIM domain protein 5	596	1.43614	NA	NA	16.801	NA	NA	NA	NA	NA	17.1968	20.5261	22.0325	NA	20.002	21.8191	NA	20.6096	NA	NA	17.4556	NA	NA	11.6987	NA	NA	NA	NA	NA	11.9743	14.2925	15.3415	NA	13.9275	15.1928	NA	14.3507	NA	NA	12.1545
174	PECAM1	P16284	P16284	PECA1_HUMAN	PECAM1	Platelet endothelial cell adhesion molecule	738	1.77831	NA	NA	17.2018	NA	NA	NA	NA	NA	NA	NA	NA	NA	NA	NA	NA	NA	NA	NA	NA	NA	NA	9.67311	NA	NA	NA	NA	NA	NA	NA	NA	NA	NA	NA	NA	NA	NA	NA	NA
175	PIEZO1	Q92508	Q92508	PIEZ1_HUMAN	PIEZO1	Piezo-type mechanosensitive ion channel component 1	2521	6.0747	NA	NA	NA	NA	NA	NA	NA	12.7177	NA	15.5125	17.1589	NA	15.9335	17.0476	NA	NA	NA	NA	14.2971	NA	NA	NA	NA	NA	NA	NA	2.09355	NA	2.55362	2.82465	NA	2.62292	2.80634	NA	NA	NA	NA	2.35355
176	PIK3CB	P42338	P42338	PK3CB_HUMAN	PIK3CB	Phosphatidylinositol 4,5-bisphosphate 3-kinase catalytic subunit beta isoform	1070	2.57831	NA	NA	NA	NA	NA	NA	13.8297	14.1125	NA	15.7337	17.3309	NA	14.1031	15.6392	NA	NA	NA	NA	NA	NA	NA	NA	NA	NA	NA	5.36386	5.47353	NA	6.10232	6.72178	NA	5.4699	6.06565	NA	NA	NA	NA	NA
177	PIP5K1C	O60331	O60331	PI51C_HUMAN	PIP5K1C	Phosphatidylinositol 4-phosphate 5-kinase type-1 gamma	668	1.60964	NA	NA	NA	NA	NA	NA	14.1892	12.9337	NA	15.0285	15.9162	NA	13.8689	13.9695	NA	NA	NA	NA	NA	NA	NA	NA	NA	NA	NA	8.81515	8.03514	NA	9.33656	9.88808	NA	8.61615	8.67866	NA	NA	NA	NA	NA
178	PKP2	Q99959	Q99959	PKP2_HUMAN	PKP2	Plakophilin-2	881	2.12289	NA	NA	NA	NA	NA	NA	NA	NA	NA	13.9391	13.8555	NA	14.174	13.6866	NA	NA	NA	NA	NA	NA	NA	NA	NA	NA	NA	NA	NA	NA	6.56608	6.52672	NA	6.67676	6.44717	NA	NA	NA	NA	NA
179	PKP3	Q9Y446	Q9Y446	PKP3_HUMAN	PKP3	Plakophilin-3	797	1.92048	NA	NA	NA	NA	NA	NA	17.3635	18.233	13.9267	17.9766	19.6265	NA	18.0716	19.4814	NA	NA	NA	NA	16.5501	NA	NA	NA	NA	NA	NA	9.0412	9.49398	7.25167	9.36046	10.2195	NA	9.40995	10.144	NA	NA	NA	NA	8.61769
180	PKP4	Q99569	Q99569	PKP4_HUMAN	PKP4	Plakophilin-4	1192	2.87229	NA	NA	NA	NA	NA	NA	14.8843	15.0679	NA	15.9807	17.8026	NA	16.4514	17.5382	NA	NA	NA	NA	13.5413	NA	NA	NA	NA	NA	NA	5.18204	5.24595	NA	5.56374	6.19807	NA	5.72762	6.106	NA	NA	NA	NA	4.71447
181	PLEKHA7	Q6IQ23	Q6IQ23	PKHA7_HUMAN	PLEKHA7	Pleckstrin homology domain-containing family A member 7	1121	2.7012	NA	NA	NA	NA	NA	NA	NA	12.5891	NA	13.0662	15.6056	NA	14.7478	16.3423	NA	NA	NA	NA	12.847	NA	NA	NA	NA	NA	NA	NA	4.66055	NA	4.83717	5.77726	NA	5.45969	6.05001	NA	NA	NA	NA	4.75604
182	PLXNB2	O15031	O15031	PLXB2_HUMAN	PLXNB2	Plexin-B2	1838	4.42892	NA	NA	14.461	NA	NA	NA	14.9366	16.0847	15.1061	15.4133	17.0744	NA	16.8791	17.7843	NA	16.0533	NA	NA	14.9543	NA	NA	3.26513	NA	NA	NA	3.37251	3.63174	3.41078	3.48015	3.8552	NA	3.81111	4.0155	NA	3.62467	NA	NA	3.37651
183	PNP	P00491	P00491	PNPH_HUMAN	PNP	Purine nucleoside phosphorylase	289	0.696386	NA	NA	19.4231	NA	NA	NA	17.5767	17.9628	14.7924	19.6265	21.1825	NA	18.6545	20.4676	15.4084	14.6979	NA	NA	17.3477	NA	NA	27.8914	NA	NA	NA	25.2399	25.7944	21.2417	28.1833	30.4178	NA	26.7876	29.3912	22.1263	21.106	NA	NA	24.9111
184	PODXL	O00592	O00592	PODXL_HUMAN	PODXL	Podocalyxin	558	1.34458	NA	NA	NA	NA	NA	NA	NA	NA	NA	18.0268	19.1589	NA	15.3037	15.1072	NA	16.2397	NA	NA	12.7696	NA	NA	NA	NA	NA	NA	NA	NA	NA	13.407	14.249	NA	11.3818	11.2356	NA	12.0779	NA	NA	9.49708
185	PPIA	P62937	P62937	PPIA_HUMAN	PPIA	Peptidyl-prolyl cis-trans isomerase A	165	0.39759	16.8513	16.4712	22.2821	17.0436	15.9916	17.658	24.6595	25.2426	23.2961	25.3239	26.965	11.9603	25.3031	25.4769	18.1602	19.8157	19.0907	23.1222	23.7286	42.3835	41.4275	56.0428	42.8674	40.2212	44.4125	62.0224	63.4891	58.5933	63.6934	67.821	30.082	63.6412	64.0783	45.6756	49.8396	48.016	58.1558	59.681
186	PPM1F	P49593	P49593	PPM1F_HUMAN	PPM1F	Protein phosphatase 1F	454	1.09398	NA	NA	17.3311	NA	NA	NA	15.024	16.004	NA	15.5381	17.901	NA	14.8657	16.9186	NA	NA	NA	NA	12.0712	NA	NA	15.8423	NA	NA	NA	13.7334	14.6292	NA	14.2033	16.3633	NA	13.5887	15.4653	NA	NA	NA	NA	11.0342
187	PPP1CA	P62136;P62140	P36873;P62136;P62140	PP1A_HUMAN;PP1B_HUMAN	PPP1CA;PPP1CB	Serine/threonine-protein phosphatase PP1-alpha catalytic subunit	330	0.795181	NA	NA	18.4499	NA	NA	NA	19.6202	20.4874	17.4522	20.7223	22.2593	NA	19.9882	21.265	NA	17.5367	NA	18.4268	19.2887	NA	NA	23.2021	NA	NA	NA	24.6739	25.7644	21.9475	26.0599	27.9927	NA	25.1366	26.7423	NA	22.0538	NA	23.1731	24.257
188	PRDX2	P32119	P32119	PRDX2_HUMAN	PRDX2	Peroxiredoxin-2	198	0.477108	14.2139	12.6238	18.9331	13.1439	NA	17.113	23.2679	23.7286	20.8876	24.9977	26.7895	14.1191	23.0476	24.945	17.2069	18.733	17.0004	22.6342	20.714	29.7918	26.4589	39.6831	27.5492	NA	35.8682	48.7685	49.7341	43.7796	52.3941	56.1498	29.5931	48.3068	52.2838	36.0651	39.2637	35.6321	47.4404	43.4157
189	PRKAR1A	P10644;P31321	P10644;P31321	KAP0_HUMAN;KAP1_HUMAN	PRKAR1A;PRKAR1B	cAMP-dependent protein kinase type I-alpha regulatory subunit	381	0.918072	NA	NA	16.9404	NA	NA	NA	17.2439	17.7562	NA	19.9601	21.5261	NA	20.2302	22.1488	NA	16.0493	NA	19.1641	18.6447	NA	NA	18.4521	NA	NA	NA	18.7827	19.3408	NA	21.7414	23.4471	NA	22.0355	24.1253	NA	17.4816	NA	20.8742	20.3086
190	PRKCD	Q05655	Q05655	KPCD_HUMAN	PRKCD	Protein kinase C delta type	676	1.62892	NA	NA	17.142	NA	NA	NA	NA	14.7261	NA	15.6302	17.8864	NA	15.4813	17.4989	NA	NA	NA	NA	13.7621	NA	NA	10.5236	NA	NA	NA	NA	9.04046	NA	9.59549	10.9806	NA	9.50405	10.7427	NA	NA	NA	NA	8.44863
191	PRKCZ	Q05513	Q05513	KPCZ_HUMAN	PRKCZ	Protein kinase C zeta type	592	1.42651	NA	NA	NA	NA	NA	NA	NA	NA	NA	12.9093	14.8736	NA	NA	NA	NA	NA	NA	NA	NA	NA	NA	NA	NA	NA	NA	NA	NA	NA	9.04959	10.4266	NA	NA	NA	NA	NA	NA	NA	NA
192	PTK2	Q05397	Q05397	FAK1_HUMAN	PTK2	Focal adhesion kinase 1	1052	2.53494	NA	NA	NA	NA	NA	NA	16.2553	17.3409	NA	18.414	20.3211	NA	18.7304	20.7715	NA	NA	NA	NA	15.9875	NA	NA	NA	NA	NA	NA	6.4125	6.84075	NA	7.26406	8.01642	NA	7.38887	8.19409	NA	NA	NA	NA	6.30684
193	PTPN11	Q06124	Q06124	PTN11_HUMAN	PTPN11	Tyrosine-protein phosphatase non-receptor type 11	593	1.42892	NA	NA	16.435	NA	NA	NA	18.1479	19.0053	15.7666	19.7024	21.4476	NA	17.9683	19.866	NA	NA	NA	18.0989	15.8818	NA	NA	11.5017	NA	NA	NA	12.7005	13.3005	11.034	13.7884	15.0097	NA	12.5748	13.9028	NA	NA	NA	12.6662	11.1146
194	PTPN2	P17706	P17706	PTN2_HUMAN	PTPN2	Tyrosine-protein phosphatase non-receptor type 2	415	1	NA	NA	NA	NA	NA	NA	NA	12.6924	NA	NA	17.0366	NA	15.8692	17.5153	NA	NA	NA	NA	NA	NA	NA	NA	NA	NA	NA	NA	12.6924	NA	NA	17.0366	NA	15.8692	17.5153	NA	NA	NA	NA	NA
195	PTPN23	Q9H3S7	Q9H3S7	PTN23_HUMAN	PTPN23	Tyrosine-protein phosphatase non-receptor type 23	1636	3.94217	NA	NA	12.6357	NA	NA	NA	15.9334	17.079	NA	17.5418	19.1062	NA	16.2785	18.0883	NA	NA	NA	NA	12.5399	NA	NA	3.20528	NA	NA	NA	4.04178	4.33239	NA	4.44979	4.84663	NA	4.12933	4.58842	NA	NA	NA	NA	3.18096
196	PTPN6	P29350	P29350	PTN6_HUMAN	PTPN6	Tyrosine-protein phosphatase non-receptor type 6	595	1.43373	NA	NA	18.7073	NA	NA	NA	15.7176	16.0656	16.1106	17.0818	18.0619	NA	17.1443	17.611	NA	NA	NA	NA	15.4175	NA	NA	13.0479	NA	NA	NA	10.9627	11.2055	11.2368	11.9142	12.5978	NA	11.9578	12.2833	NA	NA	NA	NA	10.7534
197	PTPRC	P08575	P08575	PTPRC_HUMAN	PTPRC	Receptor-type tyrosine-protein phosphatase C	1306	3.14699	NA	NA	19.169	NA	NA	NA	15.0078	15.6574	13.7429	16.1578	17.2546	NA	16.2945	18.3277	NA	NA	NA	NA	13.2318	NA	NA	6.09122	NA	NA	NA	4.76895	4.97536	4.36699	5.13436	5.4829	NA	5.17782	5.8239	NA	NA	NA	NA	4.20458
198	PTPRF	P10586	P10586;P23468;Q13332	PTPRF_HUMAN	PTPRF	Receptor-type tyrosine-protein phosphatase F	1907	4.59518	NA	NA	NA	NA	NA	NA	14.809	15.8955	NA	16.5697	18.5248	NA	17.721	19.0167	NA	16.4328	NA	NA	16.2741	NA	NA	NA	NA	NA	NA	3.22273	3.45917	NA	3.6059	4.03136	NA	3.85643	4.1384	NA	3.57609	NA	NA	3.54157
199	PVR	P15151	P15151	PVR_HUMAN	PVR	Poliovirus receptor	417	1.00482	NA	NA	NA	NA	NA	NA	NA	NA	NA	NA	NA	NA	15.7785	16.7813	NA	15.5402	NA	NA	13.936	NA	NA	NA	NA	NA	NA	NA	NA	NA	NA	NA	NA	15.7029	16.7008	NA	15.4657	NA	NA	13.8692
200	PYCARD	Q9ULZ3	Q9ULZ3	ASC_HUMAN	PYCARD	Apoptosis-associated speck-like protein containing a CARD	195	0.46988	NA	NA	19.7068	NA	NA	NA	20.5451	21.2006	17.6676	21.1825	22.6276	NA	16.7299	19.274	NA	NA	NA	NA	14.7387	NA	NA	41.9402	NA	NA	NA	43.7242	45.1192	37.6002	45.0808	48.1561	NA	35.6047	41.019	NA	NA	NA	NA	31.367
201	RAB10	P61026	P61026	RAB10_HUMAN	RAB10	Ras-related protein Rab-10	200	0.481928	NA	NA	19.4339	NA	NA	NA	18.8548	19.5356	16.271	19.547	21.0426	NA	20.2877	21.2989	14.1347	18.6015	12.5271	NA	18.815	NA	NA	40.3253	NA	NA	NA	39.1238	40.5365	33.7623	40.56	43.6634	NA	42.097	44.1953	29.3294	38.5982	25.9937	NA	39.0412
202	RAP2B	P61225	P61225	RAP2B_HUMAN	RAP2B	Ras-related protein Rap-2b	183	0.440964	NA	NA	17.4005	NA	NA	NA	13.81	14.1736	NA	15.823	17.7827	NA	17.8708	19.0378	NA	NA	NA	NA	16.6199	NA	NA	39.4603	NA	NA	NA	31.3177	32.1422	NA	35.8828	40.3269	NA	40.5266	43.173	NA	NA	NA	NA	37.6899
203	RC3H1	Q5TC82	Q5TC82	RC3H1_HUMAN	RC3H1	Roquin-1	1133	2.73012	NA	NA	NA	NA	NA	NA	NA	14.4909	NA	14.5898	16.4235	NA	12.039	15.1801	NA	NA	NA	NA	NA	NA	NA	NA	NA	NA	NA	NA	5.30777	NA	5.34403	6.01567	NA	4.4097	5.56023	NA	NA	NA	NA	NA
204	RDX	P35241	P35241	RADI_HUMAN	RDX	Radixin	583	1.40482	NA	NA	NA	NA	NA	NA	17.1698	17.879	15.5621	17.9905	19.5895	NA	18.2817	19.7801	NA	NA	11.7933	16.0075	15.8963	NA	NA	NA	NA	NA	NA	12.2221	12.7269	11.0777	12.8063	13.9445	NA	13.0136	14.0802	NA	NA	8.39489	11.3947	11.3155
205	RELA	Q04206	Q04206	TF65_HUMAN	RELA	Transcription factor p65	551	1.32771	NA	NA	15.6434	NA	NA	NA	15.2354	15.7625	NA	16.1055	18.703	NA	17.3941	19.1292	NA	16.2165	NA	NA	16.489	NA	NA	11.7822	NA	NA	NA	11.475	11.872	NA	12.1303	14.0866	NA	13.1008	14.4076	NA	12.2139	NA	NA	12.4192
206	RET	P07949	P07949	RET_HUMAN	RET	Proto-oncogene tyrosine-protein kinase receptor Ret	1114	2.68434	NA	NA	NA	NA	NA	NA	NA	11.4048	NA	16.5604	18.2987	NA	NA	NA	NA	NA	NA	NA	NA	NA	NA	NA	NA	NA	NA	NA	4.24865	NA	6.16928	6.81685	NA	NA	NA	NA	NA	NA	NA	NA
207	RHOA	P61586	P61586	RHOA_HUMAN	RHOA	Transforming protein RhoA	193	0.46506	NA	NA	18.1923	NA	NA	NA	15.4866	16.2595	16.1289	16.52	18.5258	NA	16.8723	18.4231	NA	13.8689	NA	NA	14.9181	NA	NA	39.1181	NA	NA	NA	33.3001	34.9621	34.6813	35.5223	39.8352	NA	36.2798	39.6145	NA	29.8218	NA	NA	32.0778
208	RIC8A	Q9NPQ8	Q9NPQ8	RIC8A_HUMAN	RIC8A	Synembryn-A	531	1.27952	NA	NA	14.3969	NA	NA	NA	16.8709	17.9607	NA	18.8501	20.7715	NA	16.9079	18.6886	NA	16.3244	NA	NA	14.1078	NA	NA	11.2518	NA	NA	NA	13.1854	14.0371	NA	14.7322	16.2339	NA	13.2143	14.606	NA	12.7583	NA	NA	11.0258
209	RIPK2	O43353	O43353	RIPK2_HUMAN	RIPK2	Receptor-interacting serine/threonine-protein kinase 2	540	1.3012	NA	NA	NA	NA	NA	NA	NA	NA	NA	NA	14.448	NA	13.5111	15.0381	NA	NA	NA	NA	NA	NA	NA	NA	NA	NA	NA	NA	NA	NA	NA	11.1035	NA	10.3835	11.557	NA	NA	NA	NA	NA
210	RIPOR2	Q9Y4F9	Q9Y4F9	RIPR2_HUMAN	RIPOR2	Rho family-interacting cell polarization regulator 2	1068	2.57349	NA	NA	15.9489	NA	NA	NA	NA	NA	NA	NA	NA	NA	NA	NA	NA	NA	NA	NA	NA	NA	NA	6.19739	NA	NA	NA	NA	NA	NA	NA	NA	NA	NA	NA	NA	NA	NA	NA	NA
211	ROCK1	Q13464	Q13464	ROCK1_HUMAN	ROCK1	Rho-associated protein kinase 1	1354	3.26265	NA	NA	15.3342	NA	NA	NA	13.3601	13.8756	NA	13.3112	16.0803	NA	15.8894	17.5127	NA	13.9851	NA	NA	13.9655	NA	NA	4.69992	NA	NA	NA	4.09485	4.25286	NA	4.07988	4.9286	NA	4.87008	5.36764	NA	4.28642	NA	NA	4.28042
212	RPS3	P23396	P23396	RS3_HUMAN	RPS3	40S ribosomal protein S3	243	0.585542	NA	NA	19.1573	NA	NA	15.0043	20.3857	20.8269	20.1332	21.1395	22.9916	NA	21.265	22.7286	14.7702	20.6006	15.5302	21.0691	19.8125	NA	NA	32.7172	NA	NA	25.6246	34.8152	35.5685	34.3839	36.1024	39.2655	NA	36.3168	38.8163	25.2249	35.1821	26.5227	35.9822	33.8361
213	RUNX1	Q01196	Q01196	RUNX1_HUMAN	RUNX1	Runt-related transcription factor 1	453	1.09157	NA	NA	NA	NA	NA	NA	NA	NA	NA	NA	NA	NA	16.4461	17.7676	NA	NA	NA	NA	12.5112	NA	NA	NA	NA	NA	NA	NA	NA	NA	NA	NA	NA	15.0665	16.2772	NA	NA	NA	NA	11.4617
214	S100A11	P31949	P31949	S10AB_HUMAN	S100A11	Protein S100-A11	105	0.253012	NA	15.1033	23.5522	11.7144	NA	15.4771	22.8764	23.8191	21.3101	25.6486	27.4073	11.5931	25.8433	27.7581	19.1913	19.1275	18.2211	24.2244	23.6209	NA	59.6938	93.0871	46.2999	NA	61.1713	90.4164	94.1421	84.2256	101.373	108.324	45.8202	102.142	109.711	75.8514	75.5992	72.0167	95.7439	93.3587
215	S100A8	P05109	P05109	S10A8_HUMAN	S100A8	Protein S100-A8	93	0.224096	13.6892	19.1821	25.8433	17.6024	15.4273	17.8467	13.8325	13.2609	17.5819	18.5614	19.9601	12.4783	18.0817	20.5823	18.5508	13.6047	NA	NA	16.6633	61.0863	85.5976	115.322	78.5485	68.842	79.6386	61.7255	59.175	78.4571	82.8276	89.0694	55.6827	80.6872	91.8459	82.7805	60.7092	NA	NA	74.3579
216	S100A9	P06702	P06702	S10A9_HUMAN	S100A9	Protein S100-A9	114	0.274699	12.7071	17.6297	25.0935	16.4772	NA	16.8994	13.8011	12.3938	16.9119	17.3947	19.041	12.2811	17.0748	19.6728	17.7489	NA	NA	NA	16.4225	46.2582	64.1784	91.349	59.9828	NA	61.5199	50.2409	45.1179	61.5652	63.3227	69.3158	44.7075	62.1584	71.616	64.6123	NA	NA	NA	59.7836
217	SART1	O43290	O43290	SNUT1_HUMAN	SART1	U4/U6.U5 tri-snRNP-associated protein 1	800	1.92771	16.3481	16.0955	13.8031	NA	NA	NA	15.2366	16.4447	12.2781	16.7257	18.2886	NA	17.3871	18.7527	NA	12.8026	NA	15.431	14.7024	8.48057	8.34955	7.16035	NA	NA	NA	7.90398	8.53071	6.36926	8.67648	9.48722	NA	9.01957	9.72795	NA	6.64137	NA	8.00485	7.62689
218	SASH3	O75995	O75995	SASH3_HUMAN	SASH3	SAM and SH3 domain-containing protein 3	380	0.915663	NA	NA	16.0524	NA	NA	NA	NA	NA	NA	NA	NA	NA	NA	NA	NA	NA	NA	NA	NA	NA	NA	17.5309	NA	NA	NA	NA	NA	NA	NA	NA	NA	NA	NA	NA	NA	NA	NA	NA
219	SCRIB	C0HLS1	C0HLS1	OSCRI_HUMAN	SCRIB	SCRIB overlapping open reading frame protein	1630	3.92771	NA	NA	NA	NA	NA	NA	NA	NA	NA	12.5172	15.1366	NA	NA	11.5782	NA	NA	NA	NA	NA	NA	NA	NA	NA	NA	NA	NA	NA	NA	3.18689	3.85379	NA	NA	2.94783	NA	NA	NA	NA	NA
221	SELPLG	Q14242	Q14242	SELPL_HUMAN	SELPLG	P-selectin glycoprotein ligand 1	412	0.992771	NA	NA	16.9353	NA	NA	NA	NA	NA	NA	NA	NA	NA	NA	NA	NA	NA	NA	NA	NA	NA	NA	17.0586	NA	NA	NA	NA	NA	NA	NA	NA	NA	NA	NA	NA	NA	NA	NA	NA
222	SEMA4C	Q9C0C4	Q9C0C4	SEM4C_HUMAN	SEMA4C	Semaphorin-4C	833	2.00723	NA	NA	17.7663	NA	NA	NA	16.7519	17.7279	16.1638	18.5153	19.7737	NA	19.7915	20.8269	NA	NA	NA	NA	17.5171	NA	NA	8.85115	NA	NA	NA	8.34578	8.83201	8.05279	9.22431	9.85123	NA	9.86013	10.3759	NA	NA	NA	NA	8.727
223	SERPINB8	P50452	P50452	SPB8_HUMAN	SERPINB8	Serpin B8	374	0.901205	NA	NA	17.5057	NA	NA	NA	NA	NA	NA	14.6064	16.7482	NA	17.1518	19.2092	13.6677	NA	NA	NA	15.3106	NA	NA	19.4248	NA	NA	NA	NA	NA	NA	16.2076	18.5842	NA	19.0321	21.315	15.166	NA	NA	NA	16.9891
224	SERPINE2	P07093	P07093	GDN_HUMAN	SERPINE2	Glia-derived nexin	398	0.959036	NA	NA	NA	NA	NA	NA	NA	NA	15.1475	NA	NA	NA	NA	NA	NA	NA	NA	NA	NA	NA	NA	NA	NA	NA	NA	NA	NA	15.7945	NA	NA	NA	NA	NA	NA	NA	NA	NA	NA
225	SERPINF2	P08697	P08697	A2AP_HUMAN	SERPINF2	Alpha-2-antiplasmin	491	1.18313	NA	15.3737	15.8751	NA	18.21	NA	NA	NA	NA	NA	NA	NA	13.2204	NA	NA	17.8058	16.3804	23.1253	14.6424	NA	12.9941	13.4178	NA	15.3914	NA	NA	NA	NA	NA	NA	NA	11.1741	NA	NA	15.0497	13.845	19.5459	12.376
226	SHC1	P29353	P29353	SHC1_HUMAN	SHC1	SHC-transforming protein 1	583	1.40482	NA	NA	14.014	NA	NA	NA	15.7398	16.3808	NA	15.5974	16.8232	NA	17.1538	18.9428	NA	NA	NA	15.3125	14.3262	NA	NA	9.97569	NA	NA	NA	11.2042	11.6605	NA	11.1028	11.9753	NA	12.2107	13.4842	NA	NA	NA	10.9	10.1979
227	SIRPA	P78324;Q5TFQ8	P78324;Q9P1W8;Q5TFQ8	SHPS1_HUMAN;SIRBL_HUMAN	SIRPA;SIRPB1	Tyrosine-protein phosphatase non-receptor type substrate 1	504	1.21446	NA	NA	17.9553	NA	NA	NA	11.7792	14.1606	NA	NA	NA	NA	NA	NA	NA	NA	NA	NA	NA	NA	NA	14.7846	NA	NA	NA	9.69913	11.66	NA	NA	NA	NA	NA	NA	NA	NA	NA	NA	NA
228	SIRPB1	O00241	O00241	SIRB1_HUMAN	SIRPB1	Signal-regulatory protein beta-1	398	0.959036	NA	NA	18.3073	NA	NA	NA	NA	NA	NA	NA	NA	NA	NA	NA	NA	NA	NA	NA	NA	NA	NA	19.0892	NA	NA	NA	NA	NA	NA	NA	NA	NA	NA	NA	NA	NA	NA	NA	NA
230	SLC7A1	P30825	P30825	CTR1_HUMAN	SLC7A1	High affinity cationic amino acid transporter 1	629	1.51566	NA	NA	NA	NA	NA	NA	NA	NA	NA	NA	NA	NA	14.505	16.4332	NA	16.0391	NA	NA	13.3752	NA	NA	NA	NA	NA	NA	NA	NA	NA	NA	NA	NA	9.57005	10.8422	NA	10.5823	NA	NA	8.82467
231	SOX13	Q9UN79	Q9UN79	SOX13_HUMAN	SOX13	Transcription factor SOX-13	622	1.4988	NA	NA	NA	NA	NA	NA	13.9699	15.217	NA	15.1187	16.1859	NA	NA	14.6968	NA	NA	NA	NA	NA	NA	NA	NA	NA	NA	NA	9.32072	10.1528	NA	10.0872	10.7993	NA	NA	9.80575	NA	NA	NA	NA	NA
232	SPINT2	O43291	O43291	SPIT2_HUMAN	SPINT2	Kunitz-type protease inhibitor 2	252	0.607229	NA	NA	NA	NA	NA	NA	15.8143	16.5732	NA	17.1662	18.7537	NA	18.8809	19.7567	NA	NA	NA	NA	17.1482	NA	NA	NA	NA	NA	NA	26.0433	27.2931	NA	28.2698	30.884	NA	31.0936	32.5358	NA	NA	NA	NA	28.24
233	SPN	P16150	P16150	LEUK_HUMAN	SPN	Leukosialin	400	0.963855	NA	NA	18.8826	NA	NA	NA	NA	NA	NA	NA	NA	NA	NA	NA	NA	NA	NA	NA	NA	NA	NA	19.5907	NA	NA	NA	NA	NA	NA	NA	NA	NA	NA	NA	NA	NA	NA	NA	NA
234	SRC	P12931	P12931	SRC_HUMAN	SRC	Proto-oncogene tyrosine-protein kinase Src	536	1.29157	NA	NA	NA	NA	NA	NA	15.2375	15.6656	NA	16.3734	17.5021	NA	17.6761	20.6453	NA	NA	NA	NA	NA	NA	NA	NA	NA	NA	NA	11.7977	12.1292	NA	12.6771	13.5511	NA	13.6858	15.9847	NA	NA	NA	NA	NA
235	ST3GAL4	Q11206	Q11206	SIA4C_HUMAN	ST3GAL4	CMP-N-acetylneuraminate-beta-galactosamide-alpha-2,3-sialyltransferase 4	333	0.80241	NA	NA	NA	NA	NA	NA	NA	NA	NA	NA	NA	NA	17.1405	17.3644	NA	NA	NA	NA	13.8642	NA	NA	NA	NA	NA	NA	NA	NA	NA	NA	NA	NA	21.3613	21.6403	NA	NA	NA	NA	17.2782
236	STK10	O94804	O94804	STK10_HUMAN	STK10	Serine/threonine-protein kinase 10	968	2.33253	NA	NA	15.8018	NA	NA	NA	NA	17.15	NA	15.5315	17.3254	NA	14.4121	16.4962	NA	NA	NA	NA	NA	NA	NA	6.77451	NA	NA	NA	NA	7.35253	NA	6.65866	7.42775	NA	6.17875	7.07223	NA	NA	NA	NA	NA
237	STXBP3	O00186	O00186	STXB3_HUMAN	STXBP3	Syntaxin-binding protein 3	592	1.42651	NA	NA	13.6171	NA	NA	NA	16.0775	16.8916	14.754	16.9568	18.4517	NA	16.0494	17.2659	NA	NA	NA	NA	12.2801	NA	NA	9.54576	NA	NA	NA	11.2706	11.8413	10.3428	11.8869	12.9349	NA	11.2508	12.1036	NA	NA	NA	NA	8.60851
238	STXBP6	Q8NFX7	Q8NFX7	STXB6_HUMAN	STXBP6	Syntaxin-binding protein 6	210	0.506024	NA	NA	NA	NA	NA	NA	NA	NA	NA	16.0537	18.7043	NA	NA	NA	NA	NA	NA	NA	NA	NA	NA	NA	NA	NA	NA	NA	NA	NA	31.7252	36.9632	NA	NA	NA	NA	NA	NA	NA	NA
239	SWAP70	Q9UH65	Q9UH65	SWP70_HUMAN	SWAP70	Switch-associated protein 70	585	1.40964	NA	NA	16.0956	NA	NA	NA	15.7718	16.5534	13.7035	19.0308	20.8034	NA	18.1539	20.0292	NA	NA	NA	NA	15.8818	NA	NA	11.4183	NA	NA	NA	11.1885	11.743	9.72128	13.5005	14.758	NA	12.8784	14.2087	NA	NA	NA	NA	11.2666
240	SYK	P43405	P43405	KSYK_HUMAN	SYK	Tyrosine-protein kinase SYK	635	1.53012	NA	NA	17.4159	NA	NA	NA	14.6809	15.3323	NA	NA	15.5716	NA	NA	13.5618	NA	NA	NA	NA	NA	NA	NA	11.3821	NA	NA	NA	9.59462	10.0203	NA	NA	10.1767	NA	NA	8.86326	NA	NA	NA	NA	NA
241	SYNJ2BP	P57105	P57105	SYJ2B_HUMAN	SYNJ2BP	Synaptojanin-2-binding protein	145	0.349398	NA	NA	15.103	NA	NA	NA	15.0203	15.1121	NA	17.8392	19.1396	NA	17.5556	18.0784	NA	14.4	NA	NA	15.7728	NA	NA	43.2257	NA	NA	NA	42.9892	43.252	NA	51.057	54.7788	NA	50.2452	51.7415	NA	41.2138	NA	NA	45.1429
242	TFRC	P02786	P02786	TFR1_HUMAN	TFRC	Transferrin receptor protein 1	760	1.83133	NA	NA	NA	NA	NA	14.5336	16.2332	17.2315	13.2885	16.2241	17.7843	NA	18.4563	19.5311	NA	19.0502	NA	NA	16.9651	NA	NA	NA	NA	NA	7.93613	8.86416	9.40931	7.25623	8.8592	9.71114	NA	10.0781	10.665	NA	10.4024	NA	NA	9.26386
243	TGFB1	P01137	P01137	TGFB1_HUMAN	TGFB1	Transforming growth factor beta-1 proprotein	390	0.939759	NA	NA	16.4002	NA	NA	NA	NA	NA	NA	NA	NA	NA	NA	NA	NA	12.8426	NA	NA	NA	NA	NA	17.4515	NA	NA	NA	NA	NA	NA	NA	NA	NA	NA	NA	NA	13.6659	NA	NA	NA
244	TJP2	Q9UDY2	Q9UDY2	ZO2_HUMAN	TJP2	Tight junction protein ZO-2	1190	2.86747	NA	NA	NA	NA	NA	NA	16.9778	18.2227	NA	18.0524	19.5289	NA	18.6974	20.2877	NA	NA	NA	17.8029	16.5575	NA	NA	NA	NA	NA	NA	5.92084	6.35498	NA	6.29559	6.81051	NA	6.52053	7.07513	NA	NA	NA	6.20859	5.77424
245	TJP3	O95049	O95049	ZO3_HUMAN	TJP3	Tight junction protein ZO-3	919	2.21446	NA	NA	NA	NA	NA	NA	14.8464	16.1048	NA	17.5556	19.0238	NA	17.254	18.4992	NA	NA	NA	NA	14.9733	NA	NA	NA	NA	NA	NA	6.70431	7.27257	NA	7.92774	8.59074	NA	7.79151	8.35383	NA	NA	NA	NA	6.76159
246	TLN1	Q9Y490	Q9Y490	TLN1_HUMAN	TLN1	Talin-1	2541	6.12289	14.6743	14.6929	20.1946	NA	14.9221	14.4487	18.6788	19.5536	16.7587	19.5532	20.9024	NA	19.6893	20.7796	13.1945	15.5362	15.0524	19.2737	16.8923	2.39662	2.39967	3.29821	NA	2.43711	2.35979	3.05065	3.19352	2.73706	3.19346	3.41382	NA	3.21569	3.39375	2.15495	2.53739	2.45838	3.14781	2.75888
247	TLN2	Q9Y4G6	Q9Y4G6	TLN2_HUMAN	TLN2	Talin-2	2542	6.1253	NA	NA	17.018	NA	NA	NA	18.0867	18.8612	14.4563	19.6408	21.2419	NA	19.2624	20.1704	NA	NA	NA	NA	16.9908	NA	NA	2.77831	NA	NA	NA	2.95279	3.07922	2.3601	3.2065	3.4679	NA	3.14473	3.29296	NA	NA	NA	NA	2.77386
248	TMOD3	Q9NYL9	Q9NYL9	TMOD3_HUMAN	TMOD3	Tropomodulin-3	352	0.848193	NA	NA	16.4255	NA	NA	NA	15.4025	16.8647	15.3531	18.5162	19.8943	NA	17.8915	19.2506	NA	NA	NA	NA	15.7874	NA	NA	19.3652	NA	NA	NA	18.1592	19.8831	18.101	21.8302	23.4549	NA	21.0937	22.696	NA	NA	NA	NA	18.613
249	TNFAIP8L2	Q6P589	Q6P589	TP8L2_HUMAN	TNFAIP8L2	Tumor necrosis factor alpha-induced protein 8-like protein 2	184	0.443373	NA	NA	NA	NA	NA	NA	NA	NA	NA	14.993	NA	NA	NA	NA	NA	NA	NA	NA	NA	NA	NA	NA	NA	NA	NA	NA	NA	NA	33.8158	NA	NA	NA	NA	NA	NA	NA	NA	NA
250	TNIP1	Q15025	Q15025	TNIP1_HUMAN	TNIP1	TNFAIP3-interacting protein 1	636	1.53253	NA	NA	NA	NA	NA	NA	13.8841	14.0043	NA	15.8868	17.4481	NA	14.368	16.4653	NA	NA	NA	NA	12.1483	NA	NA	NA	NA	NA	NA	9.05961	9.13804	NA	10.3664	11.3852	NA	9.37538	10.7439	NA	NA	NA	NA	7.92697
251	TWSG1	Q9GZX9	Q9GZX9	TWSG1_HUMAN	TWSG1	Twisted gastrulation protein homolog 1	223	0.537349	NA	NA	NA	NA	NA	NA	13.6405	14.8715	NA	15.9672	16.7602	NA	17.6477	18.8225	NA	NA	NA	15.5781	16.0024	NA	NA	NA	NA	NA	NA	25.3848	27.6756	NA	29.7147	31.1905	NA	32.8422	35.0283	NA	NA	NA	28.9906	29.7803
252	UBASH3B	Q8TF42	Q8TF42	UBS3B_HUMAN	UBASH3B	Ubiquitin-associated and SH3 domain-containing protein B	649	1.56386	NA	NA	NA	NA	NA	NA	NA	NA	NA	NA	NA	NA	15.7373	16.857	NA	NA	NA	NA	12.6641	NA	NA	NA	NA	NA	NA	NA	NA	NA	NA	NA	NA	10.0631	10.7791	NA	NA	NA	NA	8.098
253	VAV1	P15498	P15498	VAV_HUMAN	VAV1	Proto-oncogene vav	845	2.03614	NA	NA	16.2832	NA	NA	NA	NA	NA	12.1302	NA	NA	NA	16.108	16.7092	NA	NA	NA	NA	12.8143	NA	NA	7.99705	NA	NA	NA	NA	NA	5.95744	NA	NA	NA	7.91105	8.20627	NA	NA	NA	NA	6.29339
254	VCL	P18206	P18206	VINC_HUMAN	VCL	Vinculin	1134	2.73253	16.6006	16.1971	20.5915	NA	17.6213	16.9161	19.408	20.2877	19.8751	20.8113	22.4041	NA	20.3752	18.4293	14.8786	17.4233	16.5561	21.5823	17.4027	6.07517	5.9275	7.53569	NA	6.44869	6.19064	7.10259	7.42452	7.27353	7.61612	8.19902	NA	7.45652	6.74441	5.44499	6.37627	6.05889	7.8983	6.36872
255	VNN1	O95497	O95497	VNN1_HUMAN	VNN1	Pantetheinase	513	1.23614	NA	NA	14.3032	NA	NA	NA	NA	NA	NA	NA	NA	NA	NA	NA	NA	15.2993	NA	17.6949	NA	NA	NA	11.5708	NA	NA	NA	NA	NA	NA	NA	NA	NA	NA	NA	NA	12.3766	NA	14.3146	NA
256	VSIR	Q9H7M9	Q9H7M9	VISTA_HUMAN	VSIR	V-type immunoglobulin domain-containing suppressor of T-cell activation	311	0.749398	NA	NA	15.4532	NA	NA	NA	NA	NA	NA	NA	NA	NA	NA	NA	NA	NA	NA	NA	NA	NA	NA	20.6208	NA	NA	NA	NA	NA	NA	NA	NA	NA	NA	NA	NA	NA	NA	NA	NA
257	WNK1	Q9H4A3	Q9H4A3	WNK1_HUMAN	WNK1	Serine/threonine-protein kinase WNK1	2382	5.73976	NA	NA	15.0767	NA	NA	NA	15.931	16.7377	NA	17.5631	19.1892	NA	17.6448	18.9654	NA	14.9518	NA	NA	15.5616	NA	NA	2.62672	NA	NA	NA	2.77556	2.91609	NA	3.0599	3.3432	NA	3.07414	3.30422	NA	2.60494	NA	NA	2.7112
258	YES1	P07947	P07947	YES_HUMAN	YES1	Tyrosine-protein kinase Yes	543	1.30843	NA	NA	NA	NA	NA	NA	16.1537	17.0642	14.3459	16.4239	16.0906	NA	18.254	19.5328	NA	NA	NA	NA	16.6971	NA	NA	NA	NA	NA	NA	12.3458	13.0417	10.9641	12.5523	12.2976	NA	13.951	14.9284	NA	NA	NA	NA	12.7611
259	YTHDF2	Q7Z739;Q9Y5A9	Q7Z739;Q9Y5A9	YTHD2_HUMAN;YTHD3_HUMAN	YTHDF2;YTHDF3	YTH domain-containing family protein 3	579	1.39518	NA	NA	NA	NA	NA	NA	17.7661	18.3845	15.5416	17.5064	19.1044	NA	17.5671	18.909	NA	NA	NA	NA	15.5654	NA	NA	NA	NA	NA	NA	12.7339	13.1772	11.1395	12.5478	13.6931	NA	12.5913	13.5531	NA	NA	NA	NA	11.1565
260	ZC3H8	Q8N5P1	Q8N5P1	ZC3H8_HUMAN	ZC3H8	Zinc finger CCCH domain-containing protein 8	291	0.701205	NA	NA	NA	NA	NA	NA	NA	NA	NA	11.5819	15.4533	NA	NA	14.2046	NA	NA	NA	NA	NA	NA	NA	NA	NA	NA	NA	NA	NA	NA	16.5172	22.0382	NA	NA	20.2574	NA	NA	NA	NA	NA
261	ZFP36L1	Q07352	Q07352	TISB_HUMAN	ZFP36L1	mRNA decay activator protein ZFP36L1	338	0.814458	NA	NA	NA	NA	NA	NA	NA	11.7072	NA	12.0256	15.3389	NA	16.3942	18.1539	NA	NA	NA	NA	15.0258	NA	NA	NA	NA	NA	NA	NA	14.3743	NA	14.7652	18.8332	NA	20.1289	22.2895	NA	NA	NA	NA	18.4488
262	ZMIZ1	Q9ULJ6	Q8NF64;Q9ULJ6	ZMIZ1_HUMAN	ZMIZ1	Zinc finger MIZ domain-containing protein 1	1067	2.57108	NA	NA	NA	NA	NA	NA	14.5434	15.3069	NA	14.6675	16.8177	NA	12.8398	16.119	NA	NA	NA	NA	NA	NA	NA	NA	NA	NA	NA	5.65652	5.95349	NA	5.7048	6.54111	NA	4.99392	6.26935	NA	NA	NA	NA	NA
263	ZNF703	Q9H7S9	Q9H7S9	ZN703_HUMAN	ZNF703	Zinc finger protein 703	590	1.42169	NA	NA	NA	NA	NA	NA	15.3133	16.3281	NA	15.291	17.2582	NA	NA	14.4559	NA	NA	NA	NA	NA	NA	NA	NA	NA	NA	NA	10.7712	11.485	NA	10.7555	12.1392	NA	NA	10.1682	NA	NA	NA	NA	NA

## Sheet: 6. Rscore template
	Protein intensity ranks				Tumor vs. norm				KM Plotter ranks								Protein Atlas ranks				Overall
Protein	Mean rank Rscore in human tumors & cells (N=126)	r1	Mean rank Rscore in CTCs (N=19)	r2	- log P value	r3	Log2 Fold change (T/N)	r4	P value with OS (Protein)*	r5	Hazard Ratio (HR)	r6	P value with OS (mRNA)*	r7	HR	r8	P value with OS (mRNA)*	r9	r10 (HR)#	Rscore1	Final Rscore#	Final rank	Protein
PLXNB2	116.333	20	329.048	22	2.24594	11	2.45686	20	0.027	7	2.22	7	0.054	22	1.2	10	0.0044	4	1	10.1429	9.875	1	PLXNB2
PPIA	4	2	4.57143	1	2.39263	8	3.31477	11	0.032	8	2.21	8	0.0042	11	1.48	2	0.31	29	1	8.71429	9.9375	2	PPIA
EZR	24.3333	6	210.714	9	1.4608	28	2.98769	15	0.14	22	1.59	15	0.03	16	1.23	8	0.0048	5	1	10.4286	10.9375	3	EZR
ACTB	15	5	20.5238	2	2.5743	6	1.40592	28	0.044	9	2.47	3	0.03	15	0.81	20	0.17	26	1	11.2857	12.1875	4	ACTB
HMGB1	212	21	209.095	8	2.42072	7	5.54289	2	0.22	25	1.81	10	0.044	19	0.76	22	0.096	18	1	16.5714	13.3125	5	HMGB1
CLIC1	12.3333	4	152.857	6	2.3343	10	2.18207	24	0.07	13	2.03	9	0.00094	5	1.41	3	0.033	11	30	10.7143	13.625	6	CLIC1
F11R	280.333	26	248.714	13	1.9819	20	3.33303	10	0.11	18	0.6	21	0.41	29	1.08	14	0.016	7	1	16.5714	14.4375	7	F11R
HSPH1	110.333	19	284.571	17	2.34096	9	3.1634	12	0.0055	2	0.35	29	0.17	26	0.82	19	0.011	6	1	14.5714	14.4375	8	HSPH1
TLN1	27.3333	7	142.286	5	1.59958	25	1.29496	29	0.023	6	2.74	1	0.0038	8	0.74	26	0.097	19	14	11.5714	14.625	9	TLN1
TJP2	71.6667	13	366.762	25	3.36302	3	3.01469	14	0.071	14	0.52	27	0.009	12	1.31	5	0.13	21	1	13.2857	14.875	10	TJP2
SRC	277	25	396.952	27	2.05909	17	3.50765	8	0.22	27	1.25	18	0.046	20	1.23	9	0.056	14	1	16.2857	15.0625	11	SRC
LGALS1	3	1	116.762	4	2.06792	16	2.23537	22	0.19	24	1.53	16	0.0032	7	1.33	4	0.17	25	14	13	15.4375	12	LGALS1
PDLIM1	29.3333	8	248.286	12	1.35599	29	3.61785	6	0.065	11	2.37	5	0.42	30	0.92	15	0.16	24	14	15.2857	15.9375	13	PDLIM1
PRKAR1A	45	11	278.476	15	3.41453	1	1.40912	27	0.017	4	2.37	4	0.14	25	1.16	12	0.087	16	30	14.5714	16.0625	14	PRKAR1A
TMOD3	39	10	306.238	19	1.5335	26	2.95762	16	0.08	15	0.56	24	0.29	28	1.16	13	0.063	15	1	15.1429	16.25	15	TMOD3
RHOA	109.333	18	267.381	14	2.01053	18	1.77628	25	6e-05	1	0.2	30	0.01	13	1.31	6	0.15	22	1	13	16.25	16	RHOA
DUSP3	58.6667	12	379.095	26	2.14618	15	2.74263	19	0.051	10	2.25	6	0.014	14	0.77	21	0.15	23	14	14.2857	16.6875	17	DUSP3
HBB	400.333	27	61.381	3	2.24386	12	6.29502	1	0.32	29	0.69	20	0.0024	6	0.75	23	0.24	28	1	19.1429	16.9375	18	HBB
BSG	87.6667	16	281.333	16	1.82294	23	3.83857	3	0.066	12	0.55	25	0.093	24	1.18	11	0.19	27	1	16.5714	17.1875	19	BSG
RIC8A	91.3333	17	320.857	20	1.48248	27	2.78247	18	0.0061	3	2.64	2	0.0004	4	0.71	27	0.039	12	30	13.5714	17.1875	20	RIC8A
ANXA1	10.6667	3	192.476	7	1.62386	24	1.7471	26	0.092	16	0.71	19	0.0038	10	0.75	24	0.087	17	14	14.7143	17.75	21	ANXA1
DSC2	444.333	30	330.762	23	1.99515	19	2.22711	23	0.13	21	1.65	13	0.0038	9	1.48	1	0.033	10	30	16.2857	17.875	22	DSC2
FERMT3	431	29	397.762	28	3.37264	2	3.64759	5	0.019	5	0.43	28	0.035	18	0.75	25	0.02	8	14	18.1429	17.9375	23	FERMT3
RAC2	254.667	23	600	30	2.869	5	3.10875	13	0.22	26	1.61	14	2.3e-05	2	0.67	28	1e-05	1	30	17.7143	18.125	24	RAC2
PPP1CA	72.3333	14	247.333	11	2.21189	13	2.8094	17	0.094	17	0.59	22	0.03	17	1.24	7	N/A	30	14	17.2857	18.8125	25	PPP1CA
CD44	82.6667	15	451.286	29	2.98971	4	3.50298	9	0.17	23	1.67	11	7.9e-05	3	0.67	29	0.053	13	30	17.7143	18.9375	26	CD44
MSN	32	9	211.286	10	1.86237	22	2.31303	21	0.12	19	0.53	26	0.092	23	0.84	16	0.1	20	14	18.1429	19.75	27	MSN
SERPINF2	421.667	28	333.476	24	2.16616	14	-3.46276	30	0.29	28	1.67	12	0.052	21	0.82	18	0.0022	3	30	20	19.75	28	SERPINF2
PYCARD	246	22	292.286	18	1.34633	30	3.74826	4	0.13	20	0.58	23	4.8e-06	1	0.63	30	0.001	2	30	18.2857	20	29	PYCARD
RAP2B	266.667	24	321.952	21	1.88624	21	3.56043	7	0.35	30	1.43	17	0.25	27	0.83	17	0.024	9	30	22	20.75	30	RAP2B
OS=overall survival; HR=hazard ratio
*p values in red color indicate negative association between protein/mRNA levels with overall survival (unfavorable).
p values in blue color indicate positive association between protein/mRNA levels with the overall survival (favorable).
*r8 ranking is based on KM plots with a negative association (ranked 1) for 13 genes, a positive association (ranked 30), and for the rest of genes 14 (ranked 14)
Final Rscore=(r1+rr2+r3+r4+r5+r6*3+r7+r8*2+r9*3+r10*3)/16 weighs the HR values (constant factor 2-3) for prioritizing the oncogenic targets associated with an unfavorable clinical outcome.

## Sheet: 7. KM plots of candidates
Representative KM plots of top candidates from multiple dataset integration
Protein	Breast cancer association with overall survival (OS)	P-score (KMPlotter protein)	Notes	Data Source KM Plotter Data Set
PLXNB2	Yes	0.027		Tang_2018
EZR	No	0.14		Liu_2014																	AP3B1	No	ARF6
PPIA*	No	0.032	Protein atlas shows no staistically significant difference between expression and prognosis	Tang_2018																	TLN2	No	IQGAP1
ACTB*	No	0.044	Protein atlas shows no staistically significant difference between expression and prognosis	Tang_2018																	PTPN11	Yes	GDI2
TLN1*	No	0.023	Protein atlas shows no staistically significant difference between expression and prognosis	Tang_2018																			MYO1C
ANXA1	No	0.19	Protein atlas shows statistically significant association between high expression and higher survival	Tang_2018																	ACTG1	No	AGRN
BSG	No	0.066		Liu_2014																	AP3D1	No	ATP1B1
PPP1CA	No	0.094		Liu_2014																	HSPD1	No	EHD4
RAP2B	No	0.35		Tang_2018																	TJP2	No	GNAS
RHOA	No	6e-05	High expression correlates with better prognosis	Liu_2014																	TLN1	No	IGSF3
HSPH1	No	0.0055	High expression correlates with better prognosis	Liu_2014																			KRT8
																							NCKAP1
* = discrepencies in data across different sources about correlation with prognosis																							NRAS
																							PGK1
																							PLXNB2
KM Plots																							RAB5B
																							RAC1
																							RAP1B
																							RAP2B
																							SNAP23

## Sheet: 8. EVs
Abundance Values			10	11	12	13	14	15	16	17	1	2	3	4	5	6	7	8	9
		Primary Exo	MCF 10 A	HEK 293 FT	SIRPa	SKBR3 2	BT4T4 2	MSC 2	MCF 7 (2)	MCF 12 A 2	MCF 12A (2)	HEK 293	SKBR3	BT4T4	MSC	MCF7 (1) FROM 3/22	MDAMB (2)	MDAMB (4)	MCF 10 A
16588828	2	2.98386e+06	146061	933212	5598171	481536	5.51968e+06	374609	171568	405071	469259	751904	1.30678e+06	2.93147e+06	519473	221055	1.76468e+06	578263	274387	1147.6068	M[147.0354]ELQEIQLK	A6NL28	---	---
16588279	2	34501.4	307769	404828	1.51392e+06	473512	2.1462e+06	431639	231098	263870	521251	556184	392551	1.44288e+06	128797	310625	1.7022e+06	130935	487165	1642.8081	IQVLQQQADDAEER	A6NL28	---	---
16587523	2	2246385	32204.5	252902	207580	707527	935747	1.27442e+06	2.01836e+06	240998	495443	142880	956962	704735	856890	1.91669e+06	1.5223e+06	171624	95728.1	1442.7804	EDTSEQVVPVLVK	P33527	ABCC1	Multidrug resistance-associated protein 1
16588405	2	2603995	200412	134510	169196	626790	560424	940434	1.54024e+06	72887.2	315234	67871.6	908399	433761	641828	1.241e+06	1.0343e+06	99662.4	202056	1428.7596	VDANEEVEALIVK	P33527	ABCC1	Multidrug resistance-associated protein 1
16588972	2	149500000	57350000	10150000	9148634	16980000	1.63677e+06	13770000	6.42604e+06	43310000	56780000	6.70147e+06	836357	2.43135e+06	4.47419e+06	9729541	20000000	11290000	109900000	1093.5593	VTSSERTSAR	O14639	ABLIM1	Actin-binding LIM protein 1
16588661	2	4635475	200278	663009	903014	1611339	3.13686e+06	1.08554e+06	398608	210068	378906	539877	1152532	2.0705e+06	659240	498096	1.1453e+06	252732	359295	1507.7263	SGGM[147.0354]SNELNNIISR	P53396	ACLY	ATP-citrate synthase
16587172	2	60960000	1621.38	2119.75	55033.5	7271.16	110.247	212.27	300.808	997.867	1993.87	591.123	21473	1367.86	335.817	3642.13	0	1866.23	43.931	2049.095	VILQDFTGVPAVVDFAAMR	P21399	ACO1	Cytoplasmic aconitate hydratase
16587528	3	1157000000	8744239	3.08656e+06	99090000	43270000	427600000	170100000	56970000	873382	16710000	10590000	96560000	299100000	181400000	93380000	272400000	8299657	45720000	1976.9125	YPIEHGIITNWDDM[147.0354]EK	P62736	ACTA2	Actin, aortic smooth muscle
16587111, 16587991	2	37740000	66930000	22900000	235600000	123900000	761300000	350500000	168000000	10640000	37520000	23390000	218100000	556100000	284000000	166900000	480100000	28570000	62150000	1790.8984, 1790.899	SYELPDGQVITIGNER	P60709	ACTB	Actin, cytoplasmic 1
16587237	2	2.47677e+06	31750000	10930000	124200000	64760000	447700000	188100000	58530000	2525059	14640000	12630000	91540000	165800000	126500000	57780000	173600000	9670301	40210000	2231.0752	DLYANTVLSGGTTM[147.0354]YPGIADR	P60709	ACTB	Actin, cytoplasmic 1
16587461	2	368750	13260000	7351372	51080000	41220000	278900000	142700000	46540000	4.68225e+06	13000000	11750000	33570000	200800000	88750000	88800000	122000000	15840000	20830000	1954.0696	VAPEEHPVLLTEAPLNPK	P60709	ACTB	Actin, cytoplasmic 1
16588314	2	1837629	8393693	4.79269e+06	66640000	34380000	207100000	96710000	46800000	2.81233e+06	11240000	10710000	30840000	150300000	64750000	72310000	90620000	13980000	15400000	1198.7094	AVFPSIVGRPR	P60709	ACTB	Actin, cytoplasmic 1
16588761	2	0	5.69389e+06	5048722	45990000	27440000	143600000	82880000	36230000	4893922	8612670	7912676	29560000	125500000	49310000	81090000	127400000	9010190	11660000	800.53766	RGILTLK	P60709	ACTB	Actin, cytoplasmic 1
16588209	3	10630000	4.15397e+06	3.24644e+06	12840000	2.79674e+06	41220000	15740000	7.67028e+06	822391	1.16044e+06	2.3547e+06	24840000	1.96223e+06	17620000	3335759	15440000	3.00457e+06	2.77387e+06	2566.1792	LC[160.0307]YVALDFEQEM[147.0354]ATAASSSSLEK	P60709	ACTB	Actin, cytoplasmic 1
16587047	2	464529	1.12251e+06	4225478	15240000	20190000	83060000	34290000	10870000	765265	6680875	6.74947e+06	10820000	41440000	9208304	18020000	33120000	3650084	6.07905e+06	1014.485	DLTDYLM[147.0354]K	P60709	ACTB	Actin, cytoplasmic 1
16589397	2	107000000	1.54424e+06	396187	6.03912e+06	3309712	28290000	9403946	4082576	62103.2	433720	483613	7879066	19120000	15110000	6268892	15220000	1.90401e+06	1.87206e+06	1629.8286	GYSFTTTAEREIVR	P60709	ACTB	Actin, cytoplasmic 1
16587461	3	1.59941e+06	32560000	37380000	176800000	158300000	697500000	342200000	204900000	26630000	59770000	41890000	120900000	532200000	239700000	218100000	495400000	47910000	85250000	1954.0703	VAPDEHPILLTEAPLNPK	Q562R1	ACTBL2	Beta-actin-like protein 2
16589425	2	19410000	472633	435589	2477790	4.55304e+06	7678238	6.37386e+06	1.56606e+06	393920	1.54483e+06	792423	10550000	4465733	4.44358e+06	1419256	19020000	1.44875e+06	238108	1537.7798	FAIQDISVEETSAK	P12814	ACTN1	Alpha-actinin-1
16587695	3	8785002	201485	229971	1.11894e+06	641242	2.78203e+06	3.71001e+06	642406	246710	659226	190610	1.08467e+06	1.68873e+06	2657249	680742	4237188	537923	302150	1775.8557	M[147.0354]LDAEDIVGTARPDEK	P12814	ACTN1	Alpha-actinin-1
16589949	2	818378	485474	265879	685249	621359	2559552	4.00467e+06	492681	258366	623520	217775	873604	1.78764e+06	2.50194e+06	892707	4.4617e+06	621358	439454	2067.963	VLAVNQENEQLM[147.0354]EDYEK	P12814	ACTN1	Alpha-actinin-1
16590190	2	578279	198137	82885.9	248173	123749	868284	1.36878e+06	139728	32601.2	81655.2	98258.3	419754	254286	948108	206765	1310517	122823	119082	1542.8462	LVSIGAEEIVDGNVK	P12814	ACTN1	Alpha-actinin-1
16590346	2	396083	14637.8	14280.9	84748.7	60962.2	215979	478329	34428.4	20626.8	188681	76514.8	167310	238495	402940	107705	549274	86997	18723.1	1745.7584	ETADTDTADQVM[147.0354]ASFK	P12814	ACTN1	Alpha-actinin-1
16588120	2	876217	1.92044e+06	884651	3098463	6208371	10300000	3743665	1.59758e+06	1.13079e+06	3.32957e+06	675617	12200000	5.49524e+06	3.17164e+06	2.14178e+06	16870000	2.83351e+06	2.49407e+06	1808.8602	M[147.0354]APYQGPDAVPGALDYK	O43707	ACTN4	Alpha-actinin-4
16587732	2	2.05015e+06	83419.8	96295.3	486886	895928	1.86074e+06	812828	182578	72325.1	115428	142146	1.95399e+06	1.0038e+06	667457	437332	2598493	485669	37767.6	1832.8784	M[147.0354]LDAEDIVNTARPDEK	O43707	ACTN4	Alpha-actinin-4
16588377	2	561722	1.098e+06	587354	654270	2.06173e+06	5318274	4.12288e+06	1.69335e+06	472098	1.76325e+06	578916	2.92731e+06	3586087	2.43909e+06	2.16142e+06	2501288	379202	1.51083e+06	1643.7772	LC[160.0307]YVGYNIEQEQK	P61160	ACTR2	Actin-related protein 2
16588182	2	2.48493e+06	69777.4	302088	784927	1.31611e+06	3183917	1679014	863442	90666.7	188672	100785	1.22834e+06	1.49865e+06	915415	952182	837603	141070	175205	1350.625	DLM[147.0354]VGDEASELR	P61160	ACTR2	Actin-related protein 2
16589885	2	3.037e+06	170549	698845	797860	2.92146e+06	2862113	598370	1.27205e+06	151772	126641	622823	502556	2670919	449642	1.32228e+06	1.5306e+06	289984	151649	1700.8579	AIDTIYQTTDFSGIR	O14672	ADAM10	Disintegrin and metalloproteinase domain-containing protein 10
16590193	2	1.96529e+06	280979	865214	485008	2.83087e+06	3.7017e+06	675887	1.98916e+06	303251	125212	458309	452590	3.44207e+06	533591	1.53221e+06	1.46407e+06	217340	141363	1986.7977	QC[160.0307]SPSQGPC[160.0307]C[160.0307]TAQC[160.0307]AFK	O14672	ADAM10	Disintegrin and metalloproteinase domain-containing protein 10
16588928	2	1.61578e+06	20343.1	83569.3	128001	386356	2.09996e+06	1.69026e+06	1.18903e+06	246769	179172	211395	109322	1737636	1.19795e+06	1.26183e+06	703038	114770	21642.6	1456.8568	LQPAPVIPSAPAAPK	P78536	ADAM17	Disintegrin and metalloproteinase domain-containing protein 17
16587298	2	1.56061e+06	238960	834028	2224946	825608	3.18565e+06	3.5044e+06	558864	172868	289777	348855	600057	2249941	1695558	596832	1.61697e+06	243753	200764	1421.7936	PLSIEEIEVAPPK	P11766	ADH5	Alcohol dehydrogenase class-3
16588587	2	411367	349278	367688	1.52046e+06	438764	2.49253e+06	2640445	346702	223481	315054	208921	469879	1.97539e+06	1.56482e+06	373564	1.39709e+06	107826	426467	1742.7773	EFGATEC[160.0307]INPQDFSK	P11766	ADH5	Alcohol dehydrogenase class-3
16587512	3	12660000	1617.6	7427.81	45048.9	16440.7	80348.5	22362.3	25613.4	5813.78	490.574	5674.44	52463.9	57399.4	58534.9	10615.1	14629.4	3600.81	5936.6	2164.0981	ESGYNMIHFTPLQTLGLSR	P35573	AGL	Glycogen debranching enzyme
16589690	2	8751118	68989.8	294662	1.65002e+06	757037	719825	628774	491213	118243	303660	492512	904033	595155	602027	490111	1.34456e+06	121564	58344.2	1056.6228	YPQLLPGIR	P23526	AHCY	Adenosylhomocysteinase
16588487	3	554852	60954.8	159057	942168	2.21775e+06	600801	788174	493685	80826.2	285965	426336	284484	628181	576096	585962	2161110	714906	196134	1380.754	KLDEAVAEAHLGK	P23526	AHCY	Adenosylhomocysteinase
16590158	3	374702	11775.5	11119.1	178113	848925	239283	189794	106012	3396.62	45599	56357.4	144875	141154	84727.6	151616	448805	87724.4	33515.7	1156.6555	YPVGVHFLPK	P23526	AHCY	Adenosylhomocysteinase
16588696	2	885145	127202	277466	1.18274e+06	2.26788e+06	3.22084e+06	10110000	1.29311e+06	72028.6	157940	203956	6.64835e+06	2.67369e+06	3132676	1.65958e+06	9759668	1.07103e+06	153881	1952.9531	GPSLDIDTPDVNIEGPEGK	Q09666	AHNAK	Neuroblast differentiation-associated protein AHNAK
16587538	2	3.18905e+06	1.02618e+06	259772	527079	1325201	2.13197e+06	7468901	1.63638e+06	346282	1.07241e+06	129982	3.15544e+06	1.84652e+06	2541828	1.7631e+06	6392895	189549	1.39502e+06	1565.8202	APDVDVNIAGPDAALK	Q09666	AHNAK	Neuroblast differentiation-associated protein AHNAK
16587829	2	184936	39411	311798	409448	375693	1377374	5232887	757022	245784	153572	187313	907981	1.19071e+06	1.39686e+06	754003	4278456	803590	55863.2	1383.7163	VDINAPDVEVQGK	Q09666	AHNAK	Neuroblast differentiation-associated protein AHNAK
16589326	2	402654	102460	154359	222861	584194	970636	1.06874e+06	527131	70249.9	297094	121493	817920	727940	416233	679730	623088	225250	93627	1505.7573	ISM[147.0354]QDVDLSLGSPK	Q09666	AHNAK	Neuroblast differentiation-associated protein AHNAK
16590106	2	4869549	117667	53227.4	157470	239937	555022	2.21859e+06	407519	115799	337073	33960.8	705921	435793	825578	545416	2.08947e+06	52663.6	551730	781.4279	FSVPGFK	Q09666	AHNAK	Neuroblast differentiation-associated protein AHNAK
16588994	2	69143	44989.3	36487.7	93817.7	152739	286736	958122	162511	25448.3	63014.9	16336	321020	247668	294645	221802	874966	92215.3	73850.6	963.4822	GDFDVSVPK	Q09666	AHNAK	Neuroblast differentiation-associated protein AHNAK
16589014	2	2724735	2.27595e+06	4712358	2.61342e+06	8.12727e+06	1.90747e+06	14130000	14680000	1.95561e+06	1.64738e+06	4730020	3.70874e+06	2.10367e+06	6.54368e+06	26820000	22830000	8721081	2.34042e+06	847.43805	C[160.0307]NLLAEK	P02765	AHSG	Alpha-2-HS-glycoprotein
16589760	2	10450000	547924	246378	796344	583941	709556	626193	666472	147825	1.58743e+06	3.36886e+06	4472549	2.42518e+06	7248065	1.52416e+06	2.49885e+06	896596	2094972	1093.5367	TTKVQC[160.0307]NSR	Q9UKA4	AKAP11	A-kinase anchor protein 11
16587042	2, 3	8662584	618806	17040000	9617591	40020000	4886003	29510000	49410000	5.60705e+06	7.5336e+06	56200000	27220000	9638176	25260000	57940000	45060000	19850000	1.31258e+06	1639.943, 1639.9431	KVPQVSTPTLVEVSR	P02768	ALB	Serum albumin
16589210	2	8.3474e+06	137750	194268	542160	198901	1.2286e+06	2842074	1.18946e+06	643145	935741	133979	54859.7	1.483e+06	1.79753e+06	1.19311e+06	2.06298e+06	242622	94004.1	1191.669	ALFLETEQLK	Q13740	ALCAM	CD166 antigen
16589348	2	7931491	5373.33	19150.1	25454.4	13619.1	42440.1	58141.5	82136.3	16051.7	12758	9161.27	8503.79	26629	31180	102461	76296.5	21651.8	4641.57	1135.6328	LAFSLGSVWR	O94788	ALDH1A2	Retinal dehydrogenase 2
16589626	2	105594	49955.6	102603	428200	230602	932077	299145	139201	138035	59289.3	177014	114475	637421	239352	126635	140133	75074	56669.2	1839.864	SPLIIFSDC[160.0307]DM[147.0354]NNAVK	P49189	ALDH9A1	4-trimethylaminobutyraldehyde dehydrogenase
16587577	2, 3	3.78552e+06	802646	5.32029e+06	15860000	8627100	16400000	26510000	5788584	1.17161e+06	2.81342e+06	3.05379e+06	5.57605e+06	19710000	15760000	10570000	14570000	1.9673e+06	2266737	1342.7157, 1342.716	ADDGRPFPQVIK	P04075	ALDOA	Fructose-bisphosphate aldolase A
16588363	2	3.38254e+06	1.00677e+06	2.33407e+06	10760000	4.59914e+06	12150000	13760000	2.7819e+06	806482	1558916	1.41903e+06	5415124	11190000	10610000	4269409	11420000	794466	1.44306e+06	2272.1355	GVVPLAGTNGETTTQGLDGLSER	P04075	ALDOA	Fructose-bisphosphate aldolase A
16588746	3	7189885	111938	198269	3917166	1.45586e+06	5.30644e+06	4974768	529586	46225.6	269699	159882	1655883	1.95592e+06	5109931	470120	3.08058e+06	82065.5	322488	2123.0786	IGEHTPSALAIM[147.0354]ENANVLAR	P04075	ALDOA	Fructose-bisphosphate aldolase A
16589982	2	1.40659e+06	417153	490055	2.97718e+06	588645	2.97152e+06	2270496	684105	184446	437605	197526	1.11271e+06	1.04217e+06	2.35693e+06	828407	2134344	412195	330669	2228.0183	YTPSGQAGAAASESLFVSNHAY	P04075	ALDOA	Fructose-bisphosphate aldolase A
16588278	2, 3	1.11575e+06	1.20227e+06	4.68052e+06	13960000	8247067	16070000	27340000	4.98274e+06	784347	1.92913e+06	1728941	5.88165e+06	15410000	14000000	8.27236e+06	12240000	1281924	1953579	2273.134, 2273.1343	GVVPLAGTDGETTTQGLDGLSER	P09972	ALDOC	Fructose-bisphosphate aldolase C
16590302	2	6670632	112602	421365	415560	197230	466753	1.16367e+06	314097	394346	266077	282716	235773	456114	1328956	256227	621459	202672	290996	1679.8094	TPAQFDADELRAAM[147.0354]K	P04083	ANXA1	Annexin A1
16589224	2	3.26435e+06	616209	204974	1.82034e+06	1.30914e+06	2.6528e+06	7406276	2.15743e+06	125876	312662	331962	2803930	1.54407e+06	3.2782e+06	1.54993e+06	5503967	72288.5	683710	1337.7412	TPVLFDIYEIK	P50995	ANXA11	Annexin A11
16588724	2	142530	1571144	69546.4	1.45826e+06	280314	1.62062e+06	2.12989e+06	614823	48735.2	113635	79597.5	1067332	338267	1.14892e+06	401398	1.43888e+06	18678.9	963018	1738.8131	GFGTDEQAIIDC[160.0307]LGSR	P50995	ANXA11	Annexin A11
16588322	2	378627	89439	242676	315635	411184	364589	2.29993e+06	824783	220039	128492	295144	278365	388557	558420	1.08892e+06	1.5601e+06	147481	271436	789.49335	TILALMK	P50995	ANXA11	Annexin A11
16589928	2	1.11912e+06	2723.98	255908	251576	434711	299587	1.83616e+06	426832	43215.8	307810	581672	199008	323783	315112	1.07855e+06	1.18477e+06	77065.7	32762.5	1061.5516	SETDLLDIR	P50995	ANXA11	Annexin A11
16587615	2	65520000	14700000	3992840	10040000	4.03397e+06	39710000	244500000	37800000	6894317	25900000	3.14908e+06	5498008	28930000	124200000	37000000	227300000	11390000	12950000	1421.7003	SLYYYIQQDTK	P07355	ANXA2	Annexin A2
16587195	1, 2	910086	16300000	6.54946e+06	8116248	1.64228e+06	26400000	208800000	27770000	8932917	20480000	2.96682e+06	2422074	22300000	74980000	26680000	126000000	10780000	9014493	1096.5022, 1096.5033	ALLYLC[160.0307]GGDD	P07355	ANXA2	Annexin A2
16587086	2	63850000	1.77931e+06	1.57659e+06	2408557	1.43107e+06	12040000	106600000	8840731	1.44551e+06	9747432	2607300	1.92691e+06	11970000	38180000	14160000	96280000	5.50522e+06	3.27936e+06	881.4551	PLYFADR	P07355	ANXA2	Annexin A2
16588420	2	27860000	74956.8	25032.3	32324.6	17072.6	29495.5	162158	64142.8	20615.7	24208.8	20410.2	24030.2	47768.4	203875	297680	54397.3	60593.3	32925.2	1650.9885	SALSGHLETVILGLLK	P07355	ANXA2	Annexin A2
16587101	2	1.40269e+06	238204	466072	960174	532912	1.79069e+06	6.15402e+06	3868866	533425	604889	217690	435752	1.1443e+06	3.12595e+06	3298724	1.79104e+06	195401	269239	995.5382	FLTVLC[160.0307]SR	P09525	ANXA4	Annexin A4
16587711	2	114100000	4305654	6214112	11760000	1.7644e+06	12090000	108800000	11600000	1302157	3.58605e+06	5883931	1.30642e+06	10620000	78460000	10850000	86930000	4.9155e+06	2658157	954.54504	FITIFGTR	P08758	ANXA5	Annexin A5
16587079	2	389851	953716	2.47543e+06	1.68394e+06	233584	2007806	25590000	2061159	421425	574570	838522	183528	2141576	14640000	1.57893e+06	14380000	783066	521004	1118.5453	ALLLLC[160.0307]GEDD	P08758	ANXA5	Annexin A5
16588026	2	4.9265e+06	152692	4968603	8878602	10440000	14600000	76660000	26460000	123135	622514	3.58253e+06	8736093	12700000	31150000	18590000	17400000	1650509	266722	1130.6469	EAILDIITSR	P08133	ANXA6	Annexin A6
16587420	2	8506521	296225	4.21296e+06	6236100	6.46108e+06	10700000	45950000	14340000	108029	441727	2.63224e+06	5.06198e+06	7263674	23680000	14640000	12370000	1.44934e+06	313225	999.6246	ALIEILATR	P08133	ANXA6	Annexin A6
16588561	3	9172444	18561.6	4286326	4200507	3.24531e+06	6.56336e+06	42300000	12000000	116749	175336	1.92228e+06	2.00157e+06	6.43412e+06	13530000	14100000	11310000	898511	41282.3	1687.8093	GTVRPANDFNPDADAK	P08133	ANXA6	Annexin A6
16588565	2	3.61619e+06	13597	1.35627e+06	1.32862e+06	1.58518e+06	2.65405e+06	13790000	4815675	19482.7	74662.2	1.02081e+06	1.48347e+06	2398378	6.39905e+06	4744076	4803920	458072	31033	787.45856	DLIADLK	P08133	ANXA6	Annexin A6
16589109	2	7.87969e+06	21307.6	443764	702175	1106480	1.24574e+06	8749430	2.1182e+06	3911.98	80167.1	690764	532165	1.34258e+06	1.9755e+06	2.91652e+06	1597929	145009	15976.4	1072.6047	SEIDLLNIR	P08133	ANXA6	Annexin A6
16589076, 16590590	2	69494.7	1.14437e+06	402645	464616	422553	778497	4.85286e+06	946280	95659.4	536005	321857	465941	557968	1317532	1.76299e+06	629811	83142.3	1.4107e+06	1548.7549, 1548.7551	TNEQM[147.0354]HQLVAAYK	P08133	ANXA6	Annexin A6
16589600	2	10440000	1.01552e+06	1.1783e+06	1.71024e+06	2.5271e+06	3.04421e+06	5.52864e+06	3.91732e+06	381230	645674	680844	2.00794e+06	1.96031e+06	1694959	3.386e+06	3.54202e+06	256687	1.52254e+06	1116.6503	VLIEILC[160.0307]TR	P20073	ANXA7	Annexin A7
16588648	2	341011	901378	674724	2.5237e+06	2.01682e+06	3018734	4.92916e+06	2.86129e+06	212657	564146	765599	1.16254e+06	1.0357e+06	967625	2817864	2.09442e+06	122820	598032	1743.8087	LGTDESC[160.0307]FNM[147.0354]ILATR	P20073	ANXA7	Annexin A7
16587641	2	18420000	483898	1.08594e+06	927947	1.03799e+06	1.36727e+06	3.55438e+06	2.6868e+06	439024	423518	721584	743869	762092	772030	2.60606e+06	1.8964e+06	212489	456263	1044.5986	SEIDLVQIK	P20073	ANXA7	Annexin A7
16589319	2	892363	37258	398885	531757	661525	776296	2.02596e+06	1.49063e+06	164035	185119	193920	372339	417635	175029	1.42325e+06	979030	60994.9	45740.3	1215.5947	EFSGYVESGLK	P20073	ANXA7	Annexin A7
16590194	2	5636773	48742.1	225945	267543	578141	1122134	715992	374396	42086.3	83321	124824	288536	761839	332632	390463	614716	172624	28138.9	1773.9338	IPTPLNTSGVQVIC[160.0307]M[147.0354]K	Q96CW1	AP2M1	AP-2 complex subunit mu
16589473	2	129051	36151.2	98193.2	421644	577539	601354	374395	285944	45040	161114	80911.2	477533	416896	264096	269105	387992	111918	51517.9	1688.8872	QVLLSEPEEAAALYR	P13798	APEH	Acylamino-acid-releasing enzyme
16588826	2	11750000	1434456	1.20373e+06	5445307	5907333	17530000	9572205	3.96012e+06	269429	829401	1.26249e+06	10400000	10600000	7182546	3.40028e+06	15930000	753254	1.65133e+06	1565.7666	NISFTVWDVGGQDK	P84077	ARF1	ADP-ribosylation factor 1
16588606, 16588932	2	52060000	1774115	7647773	14920000	12240000	36580000	16400000	11880000	3.11442e+06	4330051	3214515	8.35704e+06	21760000	13040000	10580000	21680000	3.5704e+06	4.98031e+06	1103.6143, 1103.6167	ILM[147.0354]VGLDAAGK	P84077	ARF1	ADP-ribosylation factor 1
16587499	2	2686506	51188	1.27979e+06	1.39126e+06	2.83411e+06	8931704	3.574e+06	3360659	181871	359145	591988	1.3835e+06	3.60447e+06	1.35981e+06	3118041	6015506	706582	95522.4	1117.6324	ILM[147.0354]LGLDAAGK	P62330	ARF6	ADP-ribosylation factor 6
16588836	2	1.1797e+06	98258.5	1.09815e+06	2.68237e+06	1.10131e+06	3901109	2.73134e+06	461636	126821	327738	457557	777461	3057027	1.60979e+06	528419	3.07513e+06	300447	177953	1261.5554	TDYM[147.0354]VGSYGPR	P52565	ARHGDIA	Rho GDP-dissociation inhibitor 1
16590598	3	1136313	9381.1	58388.5	236855	115184	473972	448475	62753.6	6460.38	26310.5	28447.4	132163	573684	200519	56452.3	397255	21737.1	14812.9	1751.8453	AEEYEFLTPVEEAPK	P52565	ARHGDIA	Rho GDP-dissociation inhibitor 1
16589192	3	472859	20220.3	15986.5	210615	505965	906219	1.30359e+06	462011	52517.3	79907.6	27809.5	988210	590376	622415	530952	675995	50486.7	48501.4	1628.7954	ASSEGGTAAGAGLDSLHK	O15143	ARPC1B	Actin-related protein 2/3 complex subunit 1B
16590076	2	110837	46755.2	62259.8	300271	443630	720623	1.58347e+06	410796	18064.1	34255.8	47155.4	350055	539057	557401	681280	677649	54710	26320.2	2553.0469	FVDEEDGGDGQAGPDEGEVDSC[160.0307]LR	O15511	ARPC5	Actin-related protein 2/3 complex subunit 5
16587850	2, 3	54080000	5563783	5762820	19240000	30850000	38880000	39870000	63560000	1.55737e+06	5.06388e+06	6.19908e+06	35120000	25380000	23380000	56580000	75200000	4.01798e+06	4.86466e+06	1829.9303, 1829.931	GVGIISEGNETVEDIAAR	P05023	ATP1A1	Sodium/potassium-transporting ATPase subunit alpha-1
16589176, 16589942	2, 3	72190000	12970000	8453950	14340000	25350000	34310000	23090000	62060000	6015428	10740000	7395330	28250000	28500000	15980000	62970000	57530000	6292713	11630000	1584.8813, 1584.8817	AVFQANQENLPILK	P05023	ATP1A1	Sodium/potassium-transporting ATPase subunit alpha-1
16589006	2	86090000	2571184	18180000	16850000	32160000	41150000	27510000	82650000	8079606	8821686	12390000	24500000	32690000	15050000	89610000	70550000	10480000	3166441	1519.7079	SPDFTNENPLETR	P05023	ATP1A1	Sodium/potassium-transporting ATPase subunit alpha-1
16589201	2	67510000	2.63203e+06	6.88319e+06	9813970	13410000	23870000	20070000	43340000	2809058	4882808	5611551	20450000	24410000	13760000	46820000	46820000	2.71056e+06	2.16186e+06	1833.9457	DGPNALTPPPTTPEWIK	P05023	ATP1A1	Sodium/potassium-transporting ATPase subunit alpha-1
16589268	2	138400000	1.0649e+06	10960000	11420000	19030000	25090000	16750000	49830000	6.4756e+06	5.74209e+06	7.18787e+06	17140000	24420000	11420000	56240000	50490000	6.49031e+06	3.08469e+06	1261.6832	IVEIPFNSTNK	P05023	ATP1A1	Sodium/potassium-transporting ATPase subunit alpha-1
16587724	2	14070000	4929325	910752	6340175	4.1828e+06	15450000	5800540	7901662	405929	1.42762e+06	662067	14900000	2132315	5.64661e+06	3498791	13550000	301123	4219623	1846.9554	M[147.0354]SINAEEVVVGDLVEVK	P05023	ATP1A1	Sodium/potassium-transporting ATPase subunit alpha-1
16587054	2	27146.1	997923	11710000	9263626	10380000	21600000	16780000	41820000	4873342	4.42916e+06	4971518	13910000	21390000	7.18869e+06	65230000	45100000	4658075	1.1687e+06	1619.7566	VDNSSLTGESEPQTR	P05023	ATP1A1	Sodium/potassium-transporting ATPase subunit alpha-1
16589272	2	179100000	1.02832e+06	9840676	8818369	17880000	20290000	17140000	42540000	5379241	4.5208e+06	6553978	13360000	18270000	8628300	50500000	43660000	5620514	1.39504e+06	1236.7107	LNIPVSQVNPR	P05023	ATP1A1	Sodium/potassium-transporting ATPase subunit alpha-1
16587221	2	13090000	2.11507e+06	8756413	9352975	12050000	17990000	9106464	29780000	3.5714e+06	4.38254e+06	5.10309e+06	11990000	11520000	5938006	36470000	18630000	4.3693e+06	1.77091e+06	1423.6686	DM[147.0354]TSEQLDDILK	P05023	ATP1A1	Sodium/potassium-transporting ATPase subunit alpha-1
16588423	2	5554442	1.93161e+06	6.16025e+06	7.09673e+06	10510000	18870000	11600000	28000000	2360485	2.6822e+06	6878826	10700000	13000000	8.096e+06	27290000	29190000	2699861	2.18882e+06	1924.9226	NLEAVETLGSTSTIC[160.0307]SDK	P05023	ATP1A1	Sodium/potassium-transporting ATPase subunit alpha-1
16587064	2, 3	1.52234e+06	728248	4.21747e+06	4.91297e+06	9004607	13320000	9402729	26510000	2.29377e+06	700676	1.48292e+06	8896382	12180000	6461079	31400000	26950000	2.65682e+06	702159	1387.7582, 1387.759	RAVAGDASESALLK	P05023	ATP1A1	Sodium/potassium-transporting ATPase subunit alpha-1
16587842	2	614420	732048	2.32243e+06	2839349	7.10121e+06	7.82321e+06	7795908	26570000	1344458	1.26054e+06	1.27165e+06	8892497	10830000	4171199	22050000	21670000	1.43801e+06	779349	1407.6738	DMTSEQLDDILK	P05023	ATP1A1	Sodium/potassium-transporting ATPase subunit alpha-1
16588814	2	98440000	637406	8.09987e+06	6.41008e+06	10420000	13660000	9782101	27990000	3.40141e+06	2.84443e+06	5.50113e+06	8428040	12190000	5.19487e+06	32560000	32010000	2.68891e+06	964287	1087.5968	LIIVEGC[160.0307]QR	P05023	ATP1A1	Sodium/potassium-transporting ATPase subunit alpha-1
16588427	2	12950000	1028944	1.5772e+06	4.02523e+06	5427345	9622654	5.08809e+06	10760000	341782	1.01686e+06	1642580	7.98869e+06	3.71415e+06	4.1139e+06	8800223	15940000	683745	785344	1686.7927	NIAFFSTNC[160.0307]VEGTAR	P05023	ATP1A1	Sodium/potassium-transporting ATPase subunit alpha-1
16588781	2	43630000	772112	7066634	6484092	9709554	13260000	7212448	21330000	2.51709e+06	3.49931e+06	4.23017e+06	7318167	8.10088e+06	3.72489e+06	23750000	18240000	2.64117e+06	1.0515e+06	1284.7179	NM[147.0354]VPQQALVIR	P05023	ATP1A1	Sodium/potassium-transporting ATPase subunit alpha-1
16587739	2	23790000	535845	5576411	4.08956e+06	6517654	13050000	8936446	23290000	2738227	1.41335e+06	2.74799e+06	7.06501e+06	12330000	4.67472e+06	24620000	23540000	1698781	722720	1225.5415	C[160.0307]IELC[160.0307]C[160.0307]GSVK	P05023	ATP1A1	Sodium/potassium-transporting ATPase subunit alpha-1
16587327	2, 3	50260000	2.07878e+06	9368553	11170000	11330000	15740000	8416481	22640000	3466587	4.44056e+06	5662436	6375343	10240000	4471084	23690000	19710000	2.49691e+06	3.91976e+06	1623.8203, 1623.8213	NPNTSEPQHLLVM[147.0354]K	P05023	ATP1A1	Sodium/potassium-transporting ATPase subunit alpha-1
16587246	2, 3	2.93034e+06	636648	5.15125e+06	5.31048e+06	7.78826e+06	11580000	5705840	17260000	2414701	2.39315e+06	2.73409e+06	5466029	7.91319e+06	3881560	19860000	16580000	1.97034e+06	702157	1397.7501, 1397.7512	VIM[147.0354]VTGDHPITAK	P05023	ATP1A1	Sodium/potassium-transporting ATPase subunit alpha-1
16588935	2	7438304	445315	4.04234e+06	3.15434e+06	7.75237e+06	10300000	5414651	11960000	691766	1480736	1.3093e+06	2406163	6275515	1.49306e+06	16830000	10250000	1.25014e+06	761157	1506.7501	ADIGVAM[147.0354]GIAGSDVSK	P05023	ATP1A1	Sodium/potassium-transporting ATPase subunit alpha-1
16589559	3	11400000	289206	1661289	1.34445e+06	2.30266e+06	3.26823e+06	2.06005e+06	7.38419e+06	879706	695058	863553	2.10125e+06	2.76105e+06	1.23665e+06	7002109	5.27427e+06	654676	209870	1811.9585	QGAIVAVTGDGVNDSPALK	P05023	ATP1A1	Sodium/potassium-transporting ATPase subunit alpha-1
16589095	2	473044	947270	470078	516526	669386	973935	424986	1.55991e+06	162352	942254	368467	634866	736609	508239	2.10885e+06	1.18508e+06	306114	1.01462e+06	1634.8467	KADIGVAM[147.0354]GIAGSDVSK	P05023	ATP1A1	Sodium/potassium-transporting ATPase subunit alpha-1
16587848	2, 3	9713069	2.61726e+06	3.00891e+06	5242121	7.00852e+06	6731934	15840000	12620000	940252	3.10332e+06	2.41237e+06	7.16119e+06	5942246	8624061	14230000	12190000	635556	2495237	1558.7334, 1558.734	SDPTSYAGYIEDLK	P54709	ATP1B3	Sodium/potassium-transporting ATPase subunit beta-3
16589100	2	37910000	1.36959e+06	4131399	6.33734e+06	6.72686e+06	5.47025e+06	12960000	14230000	2.28033e+06	3665231	3.96529e+06	7131673	5238294	9760076	14960000	11020000	959503	1.19451e+06	1283.6688	PVTALEYTFSR	P54709	ATP1B3	Sodium/potassium-transporting ATPase subunit beta-3
16588196	2	833558	441861	26302.1	1.3669e+06	1.18034e+06	1645782	3146602	1298662	112870	465022	206799	1.32864e+06	932012	2635271	2.87274e+06	3034754	139624	603615	1763.9238	YRDQIPSPGLM[147.0354]VFPK	P54709	ATP1B3	Sodium/potassium-transporting ATPase subunit beta-3
16587081	2	40658.2	195529	673023	872797	1.17299e+06	1.08859e+06	3.07938e+06	2630259	316391	740019	916184	1281456	1.02928e+06	1479402	3.65995e+06	1.70055e+06	168995	216006	1178.7301	IIGLKPEGVPR	P54709	ATP1B3	Sodium/potassium-transporting ATPase subunit beta-3
16588314	3	2.60312e+06	11960000	8163772	84740000	49760000	250300000	118300000	69520000	6.62835e+06	15590000	15230000	34840000	191600000	74510000	80910000	175900000	15610000	20470000	1198.7096	GLNRIQTQIR	Q01814	ATP2B2	Plasma membrane calcium-transporting ATPase 2
16589514	2	10100000	248578	800936	854910	719860	6296664	12450000	2.53963e+06	771488	714025	833097	593209	4.14145e+06	6141766	2.61925e+06	4.0904e+06	1.04485e+06	458841	1613.8077	TSPVEGLSGNPADLEK	P23634	ATP2B4	Plasma membrane calcium-transporting ATPase 4
16588205	2	154400000	128737	24083.4	47645.4	33041.6	41586.9	80331.5	2376.37	8438.04	30894.8	12984.3	42816.4	46175.7	34909.5	196247	68746.2	59671.7	135825	1457.8474	TVLIMELINNVAK	P06576	ATP5B	ATP synthase subunit beta, mitochondrial
16587817	2	239609	357323	2.20828e+06	1.541e+06	1.0322e+06	1.28418e+06	1.04327e+06	1.78794e+06	1.22021e+06	1511896	1418636	1.09364e+06	1.53119e+06	1402657	1272675	778001	1.0032e+06	1.01989e+06	1305.6375	IQMSNLMNQAR	P36543	ATP6V1E1	V-type proton ATPase subunit E 1
16587745	2	2.1994e+06	289647	50109	848527	260747	598287	133039	671514	149748	1.96739e+06	3.1867e+06	5377114	3.13855e+06	7479923	976627	3.13906e+06	851555	1.18535e+06	946.4678	SSPGERASR	Q9Y2T1	AXIN2	Axin-2
16588280	3	33322.1	88679.9	389920	585453	280525	213761	369297	360802	40561.9	145293	679065	378299	1475039	701702	412848	287047	340847	41732	2387.232	NILDRQDPPSVVVTSHQAPGEK	P25311	AZGP1	Zinc-alpha-2-glycoprotein
16588518	2	2827700	237206	2.05696e+06	1682900	1.50321e+06	1.54743e+06	4009848	4.30197e+06	1.15602e+06	967343	1556797	1.5189e+06	1485308	2.21425e+06	5422438	3790955	406450	544052	937.44934	VMSSPSAMK	Q99728	BARD1	BRCA1-associated RING domain protein 1
16589411	2	160700	200906	391607	687007	158075	239593	146838	101532	42633.1	104319	460169	177418	198964	487787	60600.3	1.09171e+06	67498.9	142989	1439.617	DGEAVWFGC[160.0307]DVGK	Q13867	BLMH	Bleomycin hydrolase
16588973	2, 3	18690000	1.89832e+06	2.86375e+06	27000000	4857552	2.29605e+06	16440000	6835431	1.38458e+06	13450000	9825760	2.83123e+06	1.3395e+06	5340015	8.21439e+06	26450000	1.77853e+06	4.09105e+06	2131.977, 2131.9797	SELHIENLNM[147.0354]EADPGQYR	P35613	BSG	Basigin
16589513	2	3.08942e+06	526834	2.68725e+06	5.14059e+06	647596	265950	1.43071e+06	1.26663e+06	627646	2.51844e+06	1.96149e+06	369202	222915	711906	1.81108e+06	2.51776e+06	432069	500658	1820.821	SSEHINEGETAM[147.0354]LVC[160.0307]K	P35613	BSG	Basigin
16587605	2	72754.7	13420.6	440507	365040	292936	298289	484062	382100	270088	179429	851178	443561	1.34324e+06	666580	91988.1	1.61448e+06	254365	10294.2	808.44165	SHALPGAR	Q9UPA5	BSN	Protein bassoon
16589386	2	277742	312735	172080	245540	149261	598845	5720.73	1.59984e+06	980129	350734	54710.8	498346	583898	62955.3	699322	189550	88131.1	315844	1020.5743	ASLQFDLVK	Q9BXJ0	C1QTNF5	Complement C1q tumor necrosis factor-related protein 5
16587857	2	8615545	15940000	5502466	1091923	27740000	466508	842614	3562134	8587932	18650000	3.08471e+06	450627	539706	1106639	4400505	13160000	13130000	29020000	1300.5941	AC[160.0307]EPGVDYVYK	P01024	C3	Complement C3
16589126	3	42847.2	146717	4488.64	36520.6	523868	296240	102597	158071	23820.6	96871.3	17154.1	38382.2	750184	83926.8	148551	87766	83298.8	270956	1139.6262	YRVFALDQK	P0C0L4	C4A	Complement C4-A
16588589	2	0	1865.27	94442.4	593361	316726	827052	663502	245541	57475.1	145822	116968	342804	1.03251e+06	660401	323739	700072	86961.4	15161.6	927.6023	RADVLLLK	Q6P047	C8ORF74	Uncharacterized protein C8orf74
16589641	2	3843149	4.21003e+06	61216.2	146976	3.51303e+06	278411	2376229	520983	174199	1.47781e+06	194760	161240	251442	1.5986e+06	493499	1.62521e+06	354133	4.30026e+06	1455.7135	AIEDYINEFSVR	P02748	C9	Complement component C9
16590180	2	260339	4119.15	28332	175802	130513	257102	32297.1	88269.8	1027.82	18883.2	66470.6	70170.7	109705	23857.5	46500	167728	15614	15208.1	1228.7319	TLGVDLVALATR	P27708	CAD	CAD protein
16587960	2	408100000	2.21479e+06	31510000	61250000	24630000	121800000	59550000	33560000	11130000	14970000	33590000	68490000	110000000	50310000	29470000	76580000	16310000	2.44615e+06	1265.6162	DGNGYISAAELR	P62158	CALM2/CALM3/CALM1	Calmodulin
16587525	1	56330000	2.06116e+06	8635841	31280000	10510000	45950000	20210000	7229285	2.18742e+06	4.92501e+06	11710000	31270000	37440000	18480000	12610000	28440000	8215631	1.87031e+06	956.4751	EAFSLFDK	P62158	CALM2/CALM3/CALM1	Calmodulin
16587565	2	346384	508693	2333439	4854877	231449	2.75674e+06	9992418	7058748	356880	2552544	1.8275e+06	729668	2.20579e+06	8113895	8406146	9698212	637252	1.06437e+06	1410.6345	EQFLDGDGWTSR	P27797	CALR	Calreticulin
16587753	2	0	18676.5	183049	250089	320638	808855	448728	346528	39376.1	71008.5	96380.6	215244	617451	211769	297206	472779	70030.1	26416.5	1083.6821	ALTLIAGSPLK	Q86VP6	CAND1	Cullin-associated NEDD8-dissociated protein 1
16589521	2	6.29021e+06	230536	566869	1.06456e+06	570421	2997435	1.8483e+06	2175667	288358	830386	514619	245767	1.72747e+06	1.22277e+06	1.92086e+06	1.62143e+06	267366	390461	1285.6188	TPYTIM[147.0354]FGPDK	P27824	CANX	Calnexin
16587287	2	4618490	130720	1.08935e+06	1.61205e+06	1.20785e+06	2323482	4294401	485328	371759	442781	404185	766502	1.9176e+06	2986845	711843	2.77381e+06	472605	376190	1235.5974	NSLDC[160.0307]EIVSAK	Q01518	CAP1	Adenylyl cyclase-associated protein 1
16587872	2	3.92603e+06	5.70539e+06	667213	1.34755e+06	828937	2.77735e+06	7086740	820455	1.1923e+06	1.41224e+06	587547	520567	2.64959e+06	4633795	1.13756e+06	5.11856e+06	263346	3923634	1757.8827	ALLVTASQC[160.0307]QQPAENK	Q01518	CAP1	Adenylyl cyclase-associated protein 1
16590457	2	357440	113674	101689	457743	216894	594500	1.1354e+06	88721.1	33175.3	159470	186128	259761	607458	630293	155593	1.05044e+06	91093.1	196856	2073.0461	VENQENVSNLVIEDTELK	Q01518	CAP1	Adenylyl cyclase-associated protein 1
16589714	2	282347	741456	768488	1.53511e+06	532026	3.02673e+06	2705787	1.05076e+06	335541	542956	363891	998322	3.75122e+06	1.2592e+06	1.40882e+06	2.01018e+06	228553	927454	1542.698	EASDPQPEEADGGLK	P52907	CAPZA1	F-actin-capping protein subunit alpha-1
16588508, 16588865	2	11630000	1.14457e+06	2.08593e+06	2.03941e+06	1.87385e+06	3735917	3407743	2.30706e+06	1.13942e+06	1.86794e+06	2.22338e+06	2026496	3138870	3.05834e+06	2.3565e+06	1.8498e+06	1285787	1317670	1770.8136, 1770.8176	DETVSDC[160.0307]SPHIANIGR	P47756	CAPZB	F-actin-capping protein subunit beta
16587704	2	478322	109562	581715	1.45377e+06	1.28036e+06	3.45241e+06	2.01659e+06	710211	101398	229405	190871	952657	2.04685e+06	1.18449e+06	815643	1.18295e+06	197850	177919	1534.6881	YDPPLEDGAM[147.0354]PSAR	P47756	CAPZB	F-actin-capping protein subunit beta
16588463	3	136436	218259	73056.1	1.87428e+06	53069	632912	1.50901e+06	76999.2	96125	149832	262527	304416	528960	1.24266e+06	83798.9	2.16465e+06	100759	171951	3277.4749	KPADDQDPIDALSGDLDSC[160.0307]PSTTETSQNTAK	P20810	CAST	Calpastatin
16587270	2	3531124	50982.1	1.08478e+06	2.00398e+06	1.93345e+06	2219681	1.42627e+06	581455	114471	348264	654127	482612	1.66153e+06	487534	646817	1761621	163362	107636	1357.733	VIDPATATSVDLR	P50991	CCT4	T-complex protein 1 subunit delta
16588806	2	188703	39691.5	288801	789893	736389	774706	507409	239394	50750.9	96189.8	186130	326328	449157	320552	218087	582961	73093.6	19649.4	933.5807	AYILNLVK	P50991	CCT4	T-complex protein 1 subunit delta
16587046	2	117959	5.76589e+06	343078	7.68526e+06	3.54961e+06	7132071	3.71504e+06	2.37288e+06	311864	3216821	2.61989e+06	5013600	3.34036e+06	3.4087e+06	3.923e+06	4.04381e+06	1.01487e+06	4851687	1917.0537	VQGGALEDSQLVAGVAFKK	Q99832	CCT7	T-complex protein 1 subunit eta
16588539	2	409647	29689.9	637127	1.03735e+06	915616	981897	675474	181167	58328.7	205161	532921	321773	836039	194234	176866	928244	83253.5	214044	1552.7115	C[160.0307]QVFEETQIGGER	Q99832	CCT7	T-complex protein 1 subunit eta
16588057	2	277101	37872.7	907751	1.55209e+06	1.15272e+06	1.77767e+06	1.13096e+06	393203	224769	271164	518635	576147	1.50293e+06	546879	456417	1.2219e+06	147082	170879	1372.7478	AIADTGANVVVTGGK	P50990	CCT8	T-complex protein 1 subunit theta
16587703	2	476950	95636.8	190648	1.27468e+06	917218	1.39983e+06	776997	349689	81755.4	142471	188587	571326	1.172e+06	625137	348864	1.08443e+06	110530	86693.5	2057.9895	QITSYGETC[160.0307]PGLEQYAIK	P50990	CCT8	T-complex protein 1 subunit theta
16588829	2	264247	86558.8	562029	1.89245e+06	1.18348e+06	1.70551e+06	716925	233957	88529.4	186123	439546	384442	1.12383e+06	499555	301263	644618	176399	102633	1847.8612	IAVYSC[160.0307]PFDGM[147.0354]ITETK	P50990	CCT8	T-complex protein 1 subunit theta
16588290	2	22446.7	25719.2	86788.7	976121	587920	1.07172e+06	629840	171706	12693.2	31333.9	117857	270789	832525	381829	219239	611738	54221.9	54477.7	1510.8629	RLVPGGGATEIELAK	P50990	CCT8	T-complex protein 1 subunit theta
16589456	2	21840000	376648	691930	721496	1.38631e+06	6729747	16830000	3118981	1.55742e+06	1.30963e+06	488760	962793	4.90481e+06	7.4698e+06	4880599	31950000	2.32039e+06	336764	1003.54016	TVVALC[160.0307]GQR	P48509	CD151	CD151 antigen
16589549	2	5384395	91290.8	504102	624349	845229	528539	531665	1834204	505695	378072	320548	529279	547924	683854	1.53116e+06	14190000	1.28385e+06	185922	989.5464	LTC[160.0307]LQNLK	P08174	CD55	Complement decay-accelerating factor
16587087	2, 3	2.85728e+06	6.23317e+06	33750000	47650000	96750000	37950000	94820000	66190000	7.70957e+06	6948748	30930000	6839215	31000000	79550000	62770000	27430000	3.05042e+06	5.23348e+06	2253.0513, 2253.052	QFYDQALQQAVVDDDANNAK	P60033	CD81	CD81 antigen
16587406	2	1.09016e+06	94903.1	2.11101e+06	7711820	4.32763e+06	19880000	2.24983e+06	640971	294328	458983	1.3595e+06	6252167	18610000	1.90155e+06	631170	2.34704e+06	1.13343e+06	156474	1707.8486	EGEEAGPGDPLLEAVPK	Q16543	CDC37	Hsp90 co-chaperone Cdc37
16588686	2	35235.8	1890.42	341028	266553	211993	856484	82307	145223	20965.5	60873.7	227823	85931.2	663414	57556.3	144257	1.04367e+06	85030.5	86692.1	1185.6193	IGEGTYGVVYK	P06493	CDK1	Cyclin-dependent kinase 1
16589273	2	4806541	632871	2.17125e+06	12010000	2423812	25690000	7493875	3.09815e+06	227160	650393	1428326	10320000	7839914	10600000	2.00154e+06	10640000	834582	707350	1340.7842	LGGSAVISLEGKPL	P23528	CFL1	Cofilin-1
16587937	2	9395530	3.99311e+06	318235	2.31995e+06	582800	6539054	1.76014e+06	1127294	2426019	6.14719e+06	681113	2425690	6.30125e+06	2.78884e+06	1.98208e+06	2.97542e+06	493858	4.88246e+06	1309.6892	AVLFC[160.0307]LSEDKK	P23528	CFL1	Cofilin-1
16589216	2	4.79889e+06	199131	2506056	1.51577e+06	1.5984e+06	2.15611e+06	819460	2116859	558469	806232	1.83292e+06	398293	2.00268e+06	313273	2442486	2.38082e+06	361454	346519	1685.8209	APPPSLTDC[160.0307]IGTVDSR	Q9NZZ3	CHMP5	Charged multivesicular body protein 5
16589589	2	287872	38939.7	39781.3	405601	20041	76587.5	739015	416781	48288.3	115134	56154.1	22891.3	38931.3	419843	311684	392845	27236.1	34164.3	1252.6805	TAVDSLVAYSVK	Q07065	CKAP4	Cytoskeleton-associated protein 4
16588356	2	4.69514e+06	542132	1.65671e+06	2951710	4.33478e+06	6323619	4.73096e+06	5852964	261460	1046009	1.52196e+06	5044707	4432739	2.98077e+06	5469307	19560000	1.52689e+06	415327	1551.7594	GQFSTDELVAEVEK	Q00610	CLTC	Clathrin heavy chain 1
16587783	2	1.00698e+06	36727.8	908197	861277	1.4445e+06	2.04229e+06	1.34554e+06	2144927	162212	423358	967866	1.29643e+06	1.52651e+06	1.13465e+06	2.14321e+06	7.53322e+06	805599	55832	826.5545	NLILVVR	Q00610	CLTC	Clathrin heavy chain 1
16589887	3	1.10348e+06	1066.19	8396.17	122886	100176	236554	378660	204950	7602.08	82340.2	90778.3	835377	340599	842010	284494	3.10795e+06	148440	57622.6	1432.7589	NNLAGAEELFARK	Q00610	CLTC	Clathrin heavy chain 1
16588083	2	623653	218296	252213	474600	854105	1.44428e+06	1.24232e+06	978935	97172.7	248151	423611	508380	1114592	671060	1.65861e+06	3498069	271488	261936	1716.8718	VSQPIEGHAASFAQFK	Q00610	CLTC	Clathrin heavy chain 1
16588189	2	180815	179900	48126.2	315425	486795	868268	961186	426282	18785.6	101650	213844	476454	867604	806138	955156	2609627	98224.4	228439	1847.9525	YESLELC[160.0307]RPVLQQGR	Q00610	CLTC	Clathrin heavy chain 1
16589027	2	1199401	31168.6	1.06992e+06	1.60257e+06	535793	1.20471e+06	1.00678e+06	171780	44320.9	76355	628186	337030	543094	360310	133345	990847	139910	50663.8	1089.5328	M[147.0354]DLVTYFGK	P09543	CNP	2',3'-cyclic-nucleotide 3'-phosphodiesterase
16590232	2	1.75273e+06	19600.3	143855	260961	130136	353883	458782	103133	17362	17838.4	115556	159860	408892	182808	86164.5	744195	37110.8	19058.1	1073.5385	MDLVTYFGK	P09543	CNP	2',3'-cyclic-nucleotide 3'-phosphodiesterase
16587314	2	36710000	21478.1	182571	68033.5	165675	347574	357507	146309	49126.9	95683.2	166839	193529	466525	289046	353194	482580	46684.7	45106.8	874.5033	IVITDTGR	Q9C0A0	CNTNAP4	Contactin-associated protein-like 4
16588971	2	661709	1.14424e+06	139504	650630	488180	588171	802780	264668	156458	291609	94167	472514	557877	512274	220877	875222	86315.5	1382760	2006.9883	SSPEPVALTESETEYVIR	Q9Y678	COPG1	Coatomer subunit gamma-1
16589880	2	11360000	1.37658e+06	492902	114119	3.32801e+06	61332.4	422708	386502	581995	1.50738e+06	408887	36423.9	39574.1	223572	421641	1.27343e+06	1.86898e+06	2.74538e+06	895.5328	YPLYVLK	Q96IY4	CPB2	Carboxypeptidase B2
16587562	3	461411	495245	17838.7	1.43554e+06	1.53541e+06	5519866	1.4714e+06	3.68879e+06	12552.2	569744	228020	5.40567e+06	3426852	883028	3.47201e+06	3.86353e+06	31346.1	343736	1798.969	LYGPTNFSPIINHVAR	O75131	CPNE3	Copine-3
16589367	2	29250000	789432	1.98009e+06	2984696	5506335	10070000	4.99894e+06	11910000	931964	2.67961e+06	1243591	4206044	8450707	1.7761e+06	13010000	5777458	611684	886779	1416.7571	VALNVSC[160.0307]ANLLDK	O75131	CPNE3	Copine-3
16589406	2	820022	129676	221560	454188	1.0541e+06	1.94288e+06	1.02823e+06	3.021e+06	125176	312234	126285	1390861	2.09407e+06	241206	2.9688e+06	1479117	245177	92045.1	1515.6841	ISLNSLC[160.0307]YGDMDK	O75131	CPNE3	Copine-3
16588281	2	1.43339e+06	126724	753587	636844	1341723	2.92935e+06	925031	2.32314e+06	247471	766513	449476	582571	1.54188e+06	212368	3544240	876563	141132	244571	1531.6825	ISLNSLC[160.0307]YGDM[147.0354]DK	O75131	CPNE3	Copine-3
16588824	2	9824146	73648.6	72179.1	144216	156548	189051	143648	126364	17393.3	23783.1	65915	67478.2	188830	114237	125421	251430	99603.5	76147.5	1663.8799	M[147.0354]VIPGGIDVNTYLQK	Q14194	CRMP1	Dihydropyrimidinase-related protein 1
16587153	2	65220000	63813.9	62472.2	257698	151725	243801	131218	39222.8	57621.5	43122	40357.4	131614	196255	128972	45881.7	150285	15830.5	29380.1	1762.8976	GLVYETSVLDPDEGIR	O75390	CS	Citrate synthase, mitochondrial
16590153	2	597727	149053	43568.5	175019	557153	1.40244e+06	2575006	320456	77528.4	70967.1	2.32117e+06	1.79663e+06	1140657	1.30823e+06	425208	766220	165468	125861	1433.6875	GFGFGQGAGALVHSE	P21291	CSRP1	Cysteine and glycine-rich protein 1
16587672	2	40100000	2.94508e+06	3.10125e+06	17970000	2.26738e+06	3752688	8054456	5.20214e+06	12220000	4964272	52540000	3.09363e+06	30730000	13210000	1.41601e+06	8275560	3443089	1.75543e+06	1339.7153	PATPEIQEIVDK	P01040	CSTA	Cystatin-A
16588447	2	5.37744e+06	647354	670142	3.74748e+06	564403	895167	2.22122e+06	733878	2.64482e+06	770767	5.55273e+06	412659	8.11787e+06	3.31037e+06	128397	1.67933e+06	490115	197695	1356.721	TQVVAGTNYYIK	P01040	CSTA	Cystatin-A
16587801	2	1.72952e+06	568319	76143.6	352736	510733	650864	4.08479e+06	6.18454e+06	22680.1	76775.1	133409	471704	642993	2.81688e+06	7.63506e+06	1.54043e+06	81430.5	605612	2005.019	AIGAVPLIQGEYM[147.0354]IPC[160.0307]EK	P07339	CTSD	Cathepsin D
16589543	2	583465	55293.6	167756	558807	302690	464347	272184	169635	72476.8	103977	148080	96238.7	331055	128623	189402	474482	109294	74322.5	1160.6698	IYVISLAEPR	P14868	DARS	Aspartate--tRNA ligase, cytoplasmic
16588568	3	23520000	136744	1.05973e+06	8098253	2.12058e+06	17040000	7508968	1.5358e+06	699024	818434	2.33672e+06	4.71147e+06	14190000	6.70108e+06	2.27371e+06	4.25971e+06	482582	537408	2166.0576	QATVGDINTERPGM[147.0354]LDFTGK	P07108	DBI	Acyl-CoA-binding protein
16589497	2	415624	120760	164534	1050220	391330	1.54876e+06	1.66968e+06	516892	49341.1	102310	201740	491485	1.05536e+06	1.56026e+06	412192	1.00396e+06	87268.5	143816	1865.0089	LLGPDAAINLTDPDGALAK	Q13561	DCTN2	Dynactin subunit 2
16588946	2	312822	8936.21	293001	734854	103399	207833	763152	70744	2547.2	7279.44	255992	683066	220544	901797	137143	726700	73534.1	8837.99	1591.8292	VDGLLTC[160.0307]C[160.0307]SVLINK	O94760	DDAH1	N(G),N(G)-dimethylarginine dimethylaminohydrolase 1
16589410	2	5398330	1.76651e+06	227047	434762	477541	671955	718567	203040	630515	2.14311e+06	223161	138863	716198	198171	206997	739019	133098	3.49232e+06	1480.7207	QGQGQLVTC[160.0307]SGAFK	Q16531	DDB1	DNA damage-binding protein 1
16589604	2	310093	20325.4	195809	425101	167164	809071	184128	140130	40525.9	47063.4	155439	111436	751631	111722	155319	320435	49406.5	16256.9	1098.697	YLAIAPPIIK	Q16531	DDB1	DNA damage-binding protein 1
16590524	1	1.7105e+06	84484.1	65185	61731	95053.1	63054.3	57427.4	5244.5	18284.4	48591.2	30649.3	33081	41027.4	48212	50983.9	83963.5	66236	62830.8	521.2512	SGAMR	Q8TEH3	DENND1A	DENN domain-containing protein 1A
16587832	2	265763	57501.7	1.2266e+06	2392538	1.17586e+06	2317727	359365	2761545	86628.2	94773.7	876254	261283	2.35444e+06	167710	3.52902e+06	1.28654e+06	157537	247667	1991.9966	LLSPYSPQTQETDSAVQK	Q9P265	DIP2B	Disco-interacting protein 2 homolog B
16589440	2	1.89404e+06	6.45798e+06	496803	834380	2207504	2.50101e+06	893450	942514	573329	2.85592e+06	303360	1.4722e+06	2.63737e+06	437469	1493132	1.02414e+06	210692	5592585	1676.8248	DRINDDLISEFPDK	Q12959	DLG1	Disks large homolog 1
16589240	2	2.01938e+06	4.13227e+06	1.43242e+06	3731002	1.56571e+06	2.66075e+06	1189050	1955464	915221	1.10239e+06	1.4915e+06	5.36778e+06	510067	6051298	426061	2687798	707292	2.90606e+06	1558.7683	QNGM[147.0354]HTLC[160.0307]LLDIK	Q9H2P9	DPH5	Diphthine methyl ester synthase
16589571	2	962182	72385.1	84324.9	554429	281225	1.21471e+06	488102	353976	15457.2	45991	44726.3	336717	1.00584e+06	436665	351765	775513	95796.2	97299.4	1955.9542	LAQDFLDSQNLSAYNTR	Q9NY33	DPP3	Dipeptidyl peptidase 3
16588630	3	298292	13256.8	104104	623990	182629	557437	302694	442922	147304	115164	690428	120300	781577	510556	466649	799028	140251	63505.8	1932.0024	IIRQEPSDSPM[147.0354]FIINR	Q02413	DSG1	Desmoglein-1
16589158	2	8.18286e+06	1.57852e+06	596696	2.50195e+06	448622	426510	524839	1.04241e+06	2.12321e+06	1.96439e+06	7293663	388931	3.84239e+06	1.5227e+06	481598	1.90596e+06	696311	4710987	1074.5869	VTQEIVTER	Q14126	DSG2	Desmoglein-2
16588880	2	3.11116e+06	402472	788254	2916677	194712	1.70391e+06	322127	824704	111227	766774	1.03032e+06	57934.6	1.02766e+06	165981	577459	1.31025e+06	89328	193835	1726.9514	VVPSFLPVDQGGSLVGR	Q14126	DSG2	Desmoglein-2
16589605	2	1.13532e+06	90090.5	83503.9	389087	281474	577392	53272.3	254671	66245.5	174718	1516056	111133	838315	73539.5	92165.5	143606	72810.5	51855.9	1387.7126	DEETGLC[160.0307]LLPLK	P15924	DSP	Desmoplakin
16590316	2	149311	12503	163095	307348	408132	518810	347857	174657	32526	56685.8	115432	87378	314641	146148	183856	491069	115671	20828.1	810.5222	VPVNLLR	Q14204	DYNC1H1	Cytoplasmic dynein 1 heavy chain 1
16589296	2, 3	55450000	5.70763e+06	11330000	24860000	8937506	32570000	21750000	7925663	793646	4664666	8.33971e+06	3749380	23550000	8603700	12060000	32550000	6051024	7060921	1804.957, 1804.9583	PGM[147.0354]VVTFAPVNVTTEVK	P68104	EEF1A1	Elongation factor 1-alpha 1
16587635	2	2.57536e+06	1.2802e+06	10110000	19600000	5664623	21440000	12620000	7.29238e+06	930091	4.02947e+06	5689129	3321547	16620000	5.60312e+06	11100000	21780000	6058790	6.91274e+06	1770.7905	PM[147.0354]C[160.0307]VESFSDYPPLGR	P68104	EEF1A1	Elongation factor 1-alpha 1
16588818	2	459519	290640	404570	7111696	2203723	17190000	6424346	2.73414e+06	142319	768756	1.74859e+06	3.23946e+06	10550000	5.27423e+06	4.02762e+06	19030000	851721	773365	1314.7477	EHALLAYTLGVK	P68104	EEF1A1	Elongation factor 1-alpha 1
16587276	2	13370000	142703	230785	1.49401e+06	949715	4586139	3.032e+06	570143	23736.2	362919	1.22749e+06	358313	3.15455e+06	492293	1.58056e+06	4599501	470795	167377	1404.7324	YYVTIIDAPGHR	P68104	EEF1A1	Elongation factor 1-alpha 1
16589776	2	9118751	872691	352063	8013522	754809	2.71159e+06	1.94188e+06	674029	170595	448813	525328	3040870	1.55755e+06	2.99498e+06	395778	6600706	278059	881277	1603.8383	SPAGLQVLNDYLADK	P24534	EEF1B2	Elongation factor 1-beta
16587625	3	18250000	124093	1.37325e+06	4.65973e+06	1.27496e+06	2117002	1.53757e+06	962945	776090	915894	1.4665e+06	1.02378e+06	2.7861e+06	1.69865e+06	751881	4.0937e+06	494013	382356	2185.054	SLAGSSGPGASSGTSGDHGELVVR	P29692	EEF1D	Elongation factor 1-delta
16590511	2	191780	666276	734941	2902278	458963	717851	773600	623473	127133	352936	560807	184855	631908	559981	573605	1.59197e+06	249993	571014	2357.0361	AAAPAPEEEMDEC[160.0307]EQALAAEPK	P26641	EEF1G	Elongation factor 1-gamma
16590449	2	2168341	204289	708612	374822	406949	131735	1.05887e+06	231074	206016	543944	496770	10163.6	118699	498008	249433	127026	38161.3	182461	1740.9233	GGSGTAGTEPSDIIIPLR	P98172	EFNB1	Ephrin-B1
16588969	2	17360000	542187	442018	841890	8.14777e+06	13730000	5561858	3194940	66309.1	459835	342080	9614762	9140833	3.08118e+06	3.11205e+06	9046063	604510	647349	1368.6782	LFEAEEQDLFK	Q9H4M9	EHD1	EH domain-containing protein 1
16589512	2	3.67258e+06	58387.3	301488	197319	2213133	4.55073e+06	1.43112e+06	901109	72507	69040.2	186548	1.41759e+06	2383284	676680	1.20759e+06	2.15397e+06	317651	144619	1483.7151	M[147.0354]QELLQTQDFSK	Q9H4M9	EHD1	EH domain-containing protein 1
16588112	2	386508	165678	226939	870672	1.56911e+06	2.62988e+06	559208	547183	60031.1	215005	244135	1.60639e+06	1.73914e+06	267365	958244	1.36542e+06	148852	232480	2217.9092	LADC[160.0307]DC[160.0307]DGM[147.0354]LDEEEFALAK	Q9H223	EHD4	EH domain-containing protein 4
16589510	2	12953.2	12512.4	224875	597921	60167.2	386028	139085	79881.7	22596.3	36385	89614.3	119580	396278	54024.9	120285	444210	68743.7	33889.2	1733.7164	PSWADQVEEEGEDDK	O75821	EIF3G	Eukaryotic translation initiation factor 3 subunit G
16589954, 16590207	2	1.29581e+06	148799	728319	2.81124e+06	1.45986e+06	2.83833e+06	1164812	451928	262849	420651	1.13539e+06	642040	1.34323e+06	600218	728553	1.17556e+06	652964	1.89131e+06	1587.7107, 1587.7112	M[147.0354]FVLDEADEM[147.0354]LSR	P60842	EIF4A1	Eukaryotic initiation factor 4A-I
16588959	2	3.54358e+06	681239	67843.7	1789938	434861	2.48001e+06	1.15787e+06	185746	122869	252139	73467.5	547317	833840	358045	197545	1721829	17297.1	2176583	2475.3135	LNSNTQVVLLSATM[147.0354]PSDVLEVTK	P60842	EIF4A1	Eukaryotic initiation factor 4A-I
16588683	2	66770000	19096.1	42885.8	157080	43640.1	366710	76814.9	49052.5	7186.59	23723.4	86849.3	288168	254630	211111	29155.3	348153	19344.4	11243.5	1571.7188	MFVLDEADEM[147.0354]LSR	P60842	EIF4A1	Eukaryotic initiation factor 4A-I
16589373	3	6019731	100441	368422	6329125	1.41665e+06	7279087	4199336	928666	203004	1.09748e+06	1954179	2.04759e+06	6282554	2692221	1947093	4.11495e+06	784396	411338	2177.0073	KYEDIC[160.0307]PSTHNM[147.0354]DVPNIK	P63241	EIF5A	Eukaryotic translation initiation factor 5A-1
16587880	2	602539	39385.4	237016	768629	1.03242e+06	5.59465e+06	852761	253676	180301	299371	273647	945656	5727159	667641	384935	3490859	619601	68158.1	1646.699	ASFENNC[160.0307]EIGC[160.0307]FAK	P56537	EIF6	Eukaryotic translation initiation factor 6
16589081	2	615607	29076.3	204838	676915	291207	730715	308652	107444	82218.9	202607	109448	238151	546704	310850	151033	324368	63946.8	24508.1	1563.6483	TYGGC[160.0307]EGPDAM[147.0354]YVK	Q15369	ELOC	Elongin-C
16587129	2, 3	6.16306e+06	4.28596e+06	27440000	54290000	24360000	34550000	38890000	11160000	4.0188e+06	9129453	11140000	15970000	40310000	28370000	16620000	78460000	14300000	7.77301e+06	1960.9326, 1960.9336	DATNVGDEGGFAPNILENK	P06733	ENO1	Alpha-enolase
16587355	2	2.2023e+06	1.12415e+06	4.87207e+06	28450000	9306969	18710000	23270000	5.36134e+06	534350	3.71707e+06	4.61565e+06	9107403	22030000	12190000	6.46557e+06	45470000	2.30197e+06	2.52641e+06	1425.7314	YISPDQLADLYK	P06733	ENO1	Alpha-enolase
16587846	2	1.64031e+06	438786	107604	3.61466e+06	739975	3.26984e+06	4407344	669830	45661.2	428136	657854	6710857	2.46592e+06	9163319	634091	11390000	209806	662520	1939.9829	LAM[147.0354]QEFM[147.0354]ILPVGAANFR	P06733	ENO1	Alpha-enolase
16587741	2	3.3572e+06	842349	6.92558e+06	14990000	6282831	8686860	12510000	2481804	854061	5657725	6871917	5828585	8589327	7763875	3.9476e+06	28320000	1.62121e+06	1.48055e+06	1406.724	GNPTVEVDLFTSK	P06733	ENO1	Alpha-enolase
16589315	2	87070000	1.07943e+06	15000000	20840000	20300000	16020000	22890000	6.73005e+06	1966279	3.87871e+06	6.05184e+06	5816417	20800000	12800000	10200000	49120000	9543833	3.06736e+06	1633.8263	VNQIGSVTESLQAC[160.0307]K	P06733	ENO1	Alpha-enolase
16587950	2	22390000	1.23281e+06	3082855	17580000	3.60741e+06	9190752	9715551	1.51123e+06	226054	1.46029e+06	1.62025e+06	5.12948e+06	4281651	9737356	1.36254e+06	15060000	743828	1.73998e+06	1556.786	VVIGM[147.0354]DVAASEFFR	P06733	ENO1	Alpha-enolase
16587747	2	12380000	331683	4861938	5611523	2.37003e+06	4711117	7.36028e+06	1.3744e+06	792502	1.09448e+06	1.48201e+06	1.84148e+06	5895797	3614865	2.54901e+06	14820000	1.51748e+06	1.01471e+06	1007.5014	SC[160.0307]NC[160.0307]LLLK	P06733	ENO1	Alpha-enolase
16587486	3	133323	232292	1.04785e+06	3040716	1.92131e+06	1.97883e+06	4.58233e+06	1.20789e+06	472864	1.55818e+06	2.88305e+06	1.82153e+06	4846523	6.19996e+06	2.77988e+06	16720000	1.75131e+06	655252	1143.6208	IGAEVYHNLK	P06733	ENO1	Alpha-enolase
16589966	2	1.16851e+06	69506.3	294498	1.23294e+06	312466	592951	1621372	347488	2758.83	20160.8	266072	267604	287154	400027	188792	579162	69509.7	61560.5	1768.8749	VSLLDDTVYEC[160.0307]VVEK	P11171	EPB41	Protein 4.1
16588877	2	3719534	358453	1.2012e+06	4862789	1.45584e+06	2921328	3.12167e+06	582370	42256.1	373148	896136	1.82278e+06	939887	2.4335e+06	693562	10120000	720338	583578	2082.016	VTTM[147.0354]DAELEFAIQPNTTGK	P15311	EZR	Ezrin
16587812	2	13020000	3.22837e+06	1.29368e+06	2124995	2.53623e+06	1.19688e+06	4.3585e+06	6357168	1.76996e+06	7453744	1.98737e+06	310038	1.42156e+06	3.12804e+06	6443707	3736755	1790028	6046614	1148.5554	SGIEC[160.0307]QLWR	P00734	F2	Prothrombin
16589465	2	1.68081e+06	891759	1.067e+06	1794341	4.99347e+06	347128	1.58985e+06	1.66316e+06	204392	736910	1.16682e+06	97940.5	350330	653285	1.97648e+06	3.29356e+06	1.75164e+06	1.22436e+06	1682.7313	RGDAC[160.0307]EGDSGGPFVMK	P00734	F2	Prothrombin
16589165	2	1.89549e+06	848692	1.45121e+06	2134528	2.17272e+06	352842	3.58306e+06	1.2311e+06	321795	1.41636e+06	1.29831e+06	123344	342376	1.65721e+06	2.44094e+06	1.7213e+06	1.63093e+06	1.76878e+06	1143.603	AEVDDVIQVR	P12259	F5	Coagulation factor V
16589492	2	1.7268e+06	385432	105117	273994	986443	227716	960616	286940	24244	805956	630865	64623.3	246492	849363	549808	824210	834983	662674	1204.6537	NFFNPPIISR	P12259	F5	Coagulation factor V
[truncated: 469 more rows]

## Sheet: 9. Differential in cancer EVs
	Protein (genes) upregulated in breast cancer EVs
	Symbol	Entrez.Gene.Name	Location	logFC	FDR
[truncated: 35 more rows]

[truncated: 3 more sheets: 10. Human Monocytes, 11. THP1,  MCF7]
