# Supplementary material for: Computational ranking identifies Plexin-B2 in circulating tumor cell clustering with monocytes in breast cancer metastasis
Source: Nat Commun. 2025 Aug 16;16:7649. doi: 10.1038/s41467-025-62862-z (PMC12357858; doi:10.1038/s41467-025-62862-z)
Supplement: Supplementary file 4 — Supplementary Data 2 [file 41467_2025_62862_MOESM4_ESM.xlsx]

## Sheet: 1.TMA Map + Patient Info
purple is for control
yellow is for NU16B06
orange is for ER -
green is for TNBC
blue is for ER +
deID with specimen ID
Red color: deceased patients
With Numbers (Specimen ID)
1	8	15	20	27	31	38	45	52	59	63	70	77	84
2	9	16	21	28	32	39	46	53	60	64	71	78	85
3	10	17	22		33	40	47	54		65	72	79	86
4	11	18	23		34	41	48	55		66	73	80	87
5	12	19	24	29	35	42	49	56	61	67	74	81	88
6	13		25	30	36	43	50	57	62	68	75	82	89
7	14		26		37	44	51	58		69	76	83	orientation
Number of Patients		85
Survival Status	Alive	61
	Dead	24
	Luminal	42
Tumor Subtype	HER2+	11
	TNBC	30
	Unknown	2

## Sheet: 2. CTC Patient Info 
Number of Patients		63
Survival Status	Alive	48
	Dead	15
Tumor Subtype	Luminal	37
	HER2+	8
	TNBC	16
	Unknown	2
Age	<39	2
	40-50	19
	51-60	11
	61-70	19
	>71	12
Sex	Female	63
	Male	0
Race	Black	14
	White	35
	Hispanic	5
	Asian	4
	Unknown	5
Tumor Size	T1	11
	T2	16
	T3	5
	T4	8
	Unknown	23
Tumor Grade	1	2
	2	13
	3	35
	Unknown	13
Stage	1	2
	2	17
	3	19
	Unknown	25
Histology	IDC	38
	ILC	6
	Unknown	19
Metastasis Site	None	7
	Lymph Node	29
	Bone	29
	Liver	13
	Lung	19
	Brain	2
	Other	2

## Sheet: 3. Patient CTC counts
	Cell Search Raw Counts of patient CTCs
		Total CTCs			CTC Clusters
	Patient ID	Total	PLXNB2+	PLXNB2-	Total	PLXNB2+	PLXNB2-
	1	128	109	19	2	2	0
	2	33	22	11	2	2	0
	3	118	67	51	20	20	0
	4	10	5	5	0	0	0
	5	14	8	6	0	0	0
	6	2	2	0	0	0	0
	7	38	19	19	2	2	0
	8	53	18	35	1	1	0
	9	8	1	7	0	0	0
	10	110	44	66	0	0	0
	11	62	32	30	5	4	1
	Raw Counts of patient CTCs by flow cytometry
		Singles				Clusters
		CD45-		CD45+		CD45-		All Clusters
	Patient ID	PB2+	PB2-	PB2+	PB2-	PB2+	PB2-	PB2+	PB2-
	12	0	0.2	10.5	89.2	0	100	1.6	98.4
	13	0.1	3.6	26.4	69.9	5.4	94.5	32.1	67.9
	14	0	0.1	6.5	93.4	1.2	98.8	24.6	75.3
	15	0	9.5	1	89.5	0	100	3.4	96.5
	16	0	0	6.6	93.4	0	100	29.8	70.2
	17	0	0	7	92.9	11.2	88.8	52.5	47.5
	18	0	0.2	15.4	84.3	1.6	98.4	17.4	82.6
	19	0	3.2	32.1	64.8	1.3	98.7	27.5	72.5
	20	0	1.1	4.2	94.8	4	96.1	6.7	93.3
	21	0	0.1	6.2	93.8	0	100	13.1	86.9
	22	0	0	5	95	0	100	44.8	55.2
	23	0	5.5	3.4	91.1	1.1	99.9	1.7	98.4
	24	0	1.7	2	96.3	24.2	75.8	30.4	69.6
	25	0	7.1	16.8	76.1	0.4	99.7	19.6	80.4
	26	0.1	1.1	15.8	83.1	65.5	34.5	43.4	56.5
	27	0	1.2	26.1	72.7	0	100	0	100
	28	0.1	0.9	4.2	97.9	57.1	42.9	25.3	74.7
	29	0	2.5	2.7	94.8	0	100	5.8	94.2
	30	0	1.8	6.4	91.9	0	100	13.2	86.8
	31	0	1.5	9.3	89.2	3.8	96.1	26.5	73.5
	32	0.1	0.4	1.7	97.8	7.5	92.5	15.3	84.8
	33	0.1	0.7	2.1	97.1	67.2	32.8	51.2	48.8
	34	0	0	2.3	97.7	0	100	6.7	93.3
	35	0	0.1	3	97	23.1	76.9	6.9	93.2
	36	0	0	2.1	97.9	16.7	83.3	6.5	93.5
	37	0	1.4	6.2	92.4	50.2	49.8	20.9	79.1
	38	0	0	34	65.9	0	100	29.3	70.7
	39	0	0.1	7.2	92.7	0	100	19.2	80.8
	40	0	87.3	0.2	12.5	0	100	4.8	95.2
	41	1.1	86.4	4.1	8.3	0	100	14.1	85.8
	42	0.5	83.3	7.5	8.7	8.1	91.9	35.2	64.7
	43	0	0	1.9	98.1	0	100	16.3	83.7
	44	0	0	3.2	96.8	0	100	18.1	81.9
	45	0	0	1.6	98.4	0	100	24.3	75.8
	46	0	0	2	98	0	0	17.6	82.5
