# Supplementary material for: Computational ranking identifies Plexin-B2 in circulating tumor cell clustering with monocytes in breast cancer metastasis
Source: Nat Commun. 2025 Aug 16;16:7649. doi: 10.1038/s41467-025-62862-z (PMC12357858; doi:10.1038/s41467-025-62862-z)
Supplement: Supplementary file 5 — Supplementary Data 3 [file 41467_2025_62862_MOESM5_ESM.xlsx]

## Sheet: 1. simple list
T: Genes	C: Cluster	N: -Log ANOVA p value
LAMA5	Cluster -A	3.38883
KIN	Cluster -A	2.97598
MTMR1	Cluster -A	2.79324
ESRRA	Cluster -A	2.67252
CENPF	Cluster -A	2.66112
POLR2A	Cluster -A	2.41713
EPS8	Cluster -A	2.31092
XRN2	Cluster -A	2.30811
WDR26	Cluster -A	2.26088
OGT	Cluster -A	2.24833
CCDC9B	Cluster -A	2.17056
DDX49	Cluster -A	2.15457
MOCS2	Cluster -A	2.05996
SYAP1	Cluster -A	1.95843
SMARCB1	Cluster -A	1.9406
TBL1XR1	Cluster -A	1.91972
EXOSC3	Cluster -A	1.91356
DCAF1	Cluster -A	1.906
FAF1	Cluster -A	1.79761
CDK13	Cluster -A	1.78013
FOSL2	Cluster -A	1.73916
PLEKHA5	Cluster -A	1.72238
BRD4	Cluster -A	1.65871
PHF3	Cluster -A	1.63125
DHX8	Cluster -A	1.61077
SPTBN1	Cluster -A	1.59139
USE1	Cluster -A	1.56825
GIGYF2	Cluster -A	1.54521
PPHLN1	Cluster -A	1.5127
DPF2	Cluster -A	1.50072
GMPPB	Cluster -A	1.4888
RFC4	Cluster -B	6.86001
MCM6	Cluster -B	6.70422
MCM2	Cluster -B	6.088
PLXNB2	Cluster -B	5.99409
HDAC1	Cluster -B	5.89445
OASL	Cluster -B	5.81398
MCM4	Cluster -B	5.62366
MUC5AC	Cluster -B	5.53518
AGR2	Cluster -B	5.50303
MCM7	Cluster -B	5.49578
UHRF1	Cluster -B	5.38704
HNRNPH3	Cluster -B	5.37248
MCM3	Cluster -B	5.33255
MCM5	Cluster -B	5.19071
TXNIP	Cluster -B	5.16481
AFAP1	Cluster -B	5.07565
MSH6	Cluster -B	5.06045
U2AF2	Cluster -B	5.00606
U2AF1	Cluster -B	4.8631
EIF4A2	Cluster -B	4.75686
HDLBP	Cluster -B	4.71362
RIF1	Cluster -B	4.70068
DNMT1	Cluster -B	4.53475
TMEM63A	Cluster -B	4.5338
NEU1	Cluster -B	4.51117
RPP25	Cluster -B	4.49641
GRWD1	Cluster -B	4.47832
DDX46	Cluster -B	4.40555
THYN1	Cluster -B	4.40056
HERC5	Cluster -B	4.36904
GOPC	Cluster -B	4.34267
MBD3	Cluster -B	4.32101
PSPC1	Cluster -B	4.31787
NUP210	Cluster -B	4.31329
JAGN1	Cluster -B	4.25021
SMC4	Cluster -B	4.16938
LIPA	Cluster -B	4.11707
C11orf98	Cluster -B	4.11144
USP7	Cluster -B	4.10086
AARS2	Cluster -B	4.09779
PLOD2	Cluster -B	4.0915
PNKP	Cluster -B	4.08653
PARP1	Cluster -B	4.07583
RPRD1B	Cluster -B	4.00654
IRF2BPL	Cluster -B	4.00601
ZFR	Cluster -B	4.00378
RFC5	Cluster -B	4.0012
ACADVL	Cluster -B	3.94661
RBM10	Cluster -B	3.94441
WDR11	Cluster -B	3.88393
HCFC1	Cluster -B	3.87396
SLC25A10	Cluster -B	3.86558
SART1	Cluster -B	3.86252
SMC2	Cluster -B	3.84101
RRP12	Cluster -B	3.81687
AGRN	Cluster -B	3.80674
FAM120A	Cluster -B	3.80397
XRCC1	Cluster -B	3.78973
BCLAF1	Cluster -B	3.7626
SMC3	Cluster -B	3.76131
CTBP1	Cluster -B	3.74749
NCAPD3	Cluster -B	3.71868
PYCR2	Cluster -B	3.71763
PITRM1	Cluster -B	3.70902
RBBP4	Cluster -B	3.70685
RRP9	Cluster -B	3.68171
H1-10	Cluster -B	3.67371
PRPF38B	Cluster -B	3.67318
PABPN1	Cluster -B	3.66723
PDLIM7	Cluster -B	3.66389
MKI67	Cluster -B	3.652
CHD4	Cluster -B	3.65138
EPDR1	Cluster -B	3.64122
WDHD1	Cluster -B	3.63251
HNRNPD	Cluster -B	3.63097
SRRT	Cluster -B	3.62195
MTA2	Cluster -B	3.57912
KHSRP	Cluster -B	3.56774
SNW1	Cluster -B	3.56388
RBM22	Cluster -B	3.55871
HSD17B4	Cluster -B	3.54113
HIP1R	Cluster -B	3.53569
PPP4R3B	Cluster -B	3.52626
UPP1	Cluster -B	3.51155
POLD1	Cluster -B	3.5107
SMC1A	Cluster -B	3.49561
CDC73	Cluster -B	3.47711
DNAJB12	Cluster -B	3.43455
UBR5	Cluster -B	3.43006
DDX39A	Cluster -B	3.41998
DDX42	Cluster -B	3.41349
PLIN2	Cluster -B	3.4082
TOP2B	Cluster -B	3.40151
KIF4A	Cluster -B	3.39561
SART3	Cluster -B	3.38768
IFIT1	Cluster -B	3.38266
BUD23	Cluster -B	3.38104
ABCC3	Cluster -B	3.37797
LSM6	Cluster -B	3.37147
DIMT1	Cluster -B	3.36814
HEXB	Cluster -B	3.35713
ISG20	Cluster -B	3.35133
MTA1	Cluster -B	3.3306
RPL22	Cluster -B	3.31252
POLE3	Cluster -B	3.30033
SMARCA5	Cluster -B	3.29682
HNRNPUL2	Cluster -B	3.2901
TSR1	Cluster -B	3.28445
PCNA	Cluster -B	3.27701
CTSD	Cluster -B	3.27336
SNRPA1	Cluster -B	3.27054
PRPF31	Cluster -B	3.26939
SF3A1	Cluster -B	3.25811
ILF3	Cluster -B	3.25378
RUVBL1	Cluster -B	3.25149
FADS2	Cluster -B	3.24377
MYO6	Cluster -B	3.24045
TAF15	Cluster -B	3.22368
SF3B2	Cluster -B	3.2194
GLB1	Cluster -B	3.21794
NSUN5	Cluster -B	3.20962
PXDN	Cluster -B	3.20946
TAF1B	Cluster -B	3.19381
THOC2	Cluster -B	3.18859
PABPC4	Cluster -B	3.1795
EXOSC10	Cluster -B	3.17754
GGCX	Cluster -B	3.1702
PRPF19	Cluster -B	3.17004
LSM8	Cluster -B	3.16143
RBM12	Cluster -B	3.16068
YBX3	Cluster -B	3.16024
CRYBG1	Cluster -B	3.15357
GNS	Cluster -B	3.15068
RPRD1A	Cluster -B	3.15
NUCB2	Cluster -B	3.14614
APOO	Cluster -B	3.12962
EXOSC7	Cluster -B	3.12319
EMG1	Cluster -B	3.1183
RRP15	Cluster -B	3.11542
SARNP	Cluster -B	3.11448
HP1BP3	Cluster -B	3.10919
KRR1	Cluster -B	3.10744
LSM2	Cluster -B	3.09772
DDX5	Cluster -B	3.08996
MSH2	Cluster -B	3.08254
MAFG	Cluster -B	3.06089
CHID1	Cluster -B	3.05262
RFC2	Cluster -B	3.05178
CEBPB	Cluster -B	3.03431
CTSC	Cluster -B	3.01702
IFIT2	Cluster -B	3.01688
TRIP12	Cluster -B	3.01496
CTDSPL2	Cluster -B	3.01242
HELZ2	Cluster -B	3.01032
SAE1	Cluster -B	3.00746
CWC27	Cluster -B	3.00351
HNRNPA0	Cluster -B	2.97816
GFM1	Cluster -B	2.96873
IFRD2	Cluster -B	2.96563
SDF2L1	Cluster -B	2.95928
NOLC1	Cluster -B	2.95547
PPIH	Cluster -B	2.9549
NELFE	Cluster -B	2.95136
CTSZ	Cluster -B	2.94976
QARS1	Cluster -B	2.94819
RBMX	Cluster -B	2.94694
NPC2	Cluster -B	2.94518
UGT8	Cluster -B	2.94073
SUMO3	Cluster -B	2.93845
ABCF2	Cluster -B	2.93583
RIOX1	Cluster -B	2.93503
POGZ	Cluster -B	2.93288
SMNDC1	Cluster -B	2.92936
IK	Cluster -B	2.92929
NAA40	Cluster -B	2.92708
RPS10	Cluster -B	2.92464
NPM3	Cluster -B	2.9195
CHTF18	Cluster -B	2.9036
CDK2	Cluster -B	2.89278
CDC23	Cluster -B	2.87358
ALDH3A2	Cluster -B	2.86405
LUC7L	Cluster -B	2.85411
ACSL5	Cluster -B	2.84775
SNRPD2	Cluster -B	2.83871
AP1G2	Cluster -B	2.83055
HGH1	Cluster -B	2.82685
THOC1	Cluster -B	2.82662
GOLGA3	Cluster -B	2.81319
RPS5	Cluster -B	2.80484
MRE11	Cluster -B	2.79865
GGT5	Cluster -B	2.79848
PDK1	Cluster -B	2.77556
WRNIP1	Cluster -B	2.77488
FRG1	Cluster -B	2.76721
CEP131	Cluster -B	2.75489
GPKOW	Cluster -B	2.74923
NCL	Cluster -B	2.74516
SMCHD1	Cluster -B	2.73179
YTHDF2	Cluster -B	2.72851
HNRNPDL	Cluster -B	2.72508
DNAJC17	Cluster -B	2.71672
MYBBP1A	Cluster -B	2.71241
CHRAC1	Cluster -B	2.71045
VARS1	Cluster -B	2.7006
SLC38A10	Cluster -B	2.69916
YWHAH	Cluster -B	2.69888
DDX56	Cluster -B	2.68307
TCOF1	Cluster -B	2.68106
ILF2	Cluster -B	2.66796
DDX17	Cluster -B	2.66392
RFC1	Cluster -B	2.65291
PSME3	Cluster -B	2.63826
DRG1	Cluster -B	2.63022
PTBP1	Cluster -B	2.62858
SMC6	Cluster -B	2.62274
CORO1C	Cluster -B	2.61689
MYO1C	Cluster -B	2.61337
IPO8	Cluster -B	2.61268
CTNNA1	Cluster -B	2.60718
KRI1	Cluster -B	2.60579
RPSA	Cluster -B	2.60024
AGO2	Cluster -B	2.58794
LAMC2	Cluster -B	2.58635
MCCC1	Cluster -B	2.57347
PSME4	Cluster -B	2.57247
MTHFD1L	Cluster -B	2.56255
NAP1L4	Cluster -B	2.55911
LIG3	Cluster -B	2.55906
ECI1	Cluster -B	2.55198
RBM34	Cluster -B	2.54944
RPS25	Cluster -B	2.54706
P4HA2	Cluster -B	2.54318
CLCC1	Cluster -B	2.53992
CYCS	Cluster -B	2.53958
SCPEP1	Cluster -B	2.53523
PURB	Cluster -B	2.53461
TBXAS1	Cluster -B	2.53392
NCAPD2	Cluster -B	2.5271
FDX1	Cluster -B	2.52123
IDE	Cluster -B	2.50859
DHX37	Cluster -B	2.50547
OXCT1	Cluster -B	2.50013
OPA1	Cluster -B	2.49924
ISG15	Cluster -B	2.49585
DDX39B	Cluster -B	2.4951
NR2C2AP	Cluster -B	2.48988
PRPF6	Cluster -B	2.48671
TRIM28	Cluster -B	2.48048
CPD	Cluster -B	2.4771
PHAX	Cluster -B	2.47689
GOSR2	Cluster -B	2.47573
SMARCA4	Cluster -B	2.47227
EWSR1	Cluster -B	2.46894
CTNNB1	Cluster -B	2.46778
RPP30	Cluster -B	2.46303
RUVBL2	Cluster -B	2.45363
SRSF9	Cluster -B	2.44768
UBE2I	Cluster -B	2.44722
SHMT2	Cluster -B	2.44264
WDR55	Cluster -B	2.43835
POP1	Cluster -B	2.43831
MED27	Cluster -B	2.43375
SF3A3	Cluster -B	2.43316
NOL7	Cluster -B	2.42198
CUL4B	Cluster -B	2.41185
SHCBP1	Cluster -B	2.40957
ELAVL1	Cluster -B	2.4057
IGFBP7	Cluster -B	2.39854
RPL36	Cluster -B	2.39698
RPS28	Cluster -B	2.39505
MAN2A1	Cluster -B	2.39489
RPS16	Cluster -B	2.38648
ERP44	Cluster -B	2.37837
PITPNA	Cluster -B	2.37646
PACSIN2	Cluster -B	2.3703
RPL37	Cluster -B	2.36928
H1-2	Cluster -B	2.36888
UBXN7	Cluster -B	2.36824
TOR4A	Cluster -B	2.36702
SRRM1	Cluster -B	2.36529
ANLN	Cluster -B	2.36205
QSOX2	Cluster -B	2.36001
PIGS	Cluster -B	2.35818
HLTF	Cluster -B	2.35556
DDX23	Cluster -B	2.3485
NIBAN1	Cluster -B	2.34839
UBA2	Cluster -B	2.34436
TRIR	Cluster -B	2.33307
DHX36	Cluster -B	2.33216
KRT80	Cluster -B	2.32832
PDS5A	Cluster -B	2.31985
EZR	Cluster -B	2.31127
ATAD2	Cluster -B	2.30378
ZMYND8	Cluster -B	2.30153
BTAF1	Cluster -B	2.29336
RBM17	Cluster -B	2.29205
SIN3A	Cluster -B	2.28707
SFPQ	Cluster -B	2.28155
CDC5L	Cluster -B	2.2807
IVD	Cluster -B	2.27359
MAN2B1	Cluster -B	2.27269
TAF5	Cluster -B	2.2528
GATAD2A	Cluster -B	2.2525
EFTUD2	Cluster -B	2.24911
DDX1	Cluster -B	2.24645
GTF2I	Cluster -B	2.24569
SPEN	Cluster -B	2.24522
CIRBP	Cluster -B	2.24447
SAMHD1	Cluster -B	2.24387
UPF1	Cluster -B	2.24345
POLR1G	Cluster -B	2.24093
PSIP1	Cluster -B	2.23555
PSAT1	Cluster -B	2.23544
SND1	Cluster -B	2.23445
NOP14	Cluster -B	2.23368
TMX2	Cluster -B	2.2327
DHPS	Cluster -B	2.23066
RRM2	Cluster -B	2.22159
LAMB3	Cluster -B	2.21945
PPOX	Cluster -B	2.21915
GDI2	Cluster -B	2.21742
NPM1	Cluster -B	2.21537
PIK3C2A	Cluster -B	2.20664
VCP	Cluster -B	2.20643
G3BP1	Cluster -B	2.20431
FLOT1	Cluster -B	2.20125
SYNCRIP	Cluster -B	2.20004
CTSA	Cluster -B	2.19853
URB2	Cluster -B	2.19802
CCAR2	Cluster -B	2.19309
BAX	Cluster -B	2.18922
ATM	Cluster -B	2.18641
BPNT2	Cluster -B	2.18327
NCAPH	Cluster -B	2.18256
RPL36A	Cluster -B	2.18133
IPO4	Cluster -B	2.18121
KIF18B	Cluster -B	2.18112
WDR82	Cluster -B	2.17295
DHX16	Cluster -B	2.17161
USP39	Cluster -B	2.17151
GUSB	Cluster -B	2.17004
PRPF8	Cluster -B	2.16763
LUC7L2	Cluster -B	2.16006
PEPD	Cluster -B	2.15639
ELAC2	Cluster -B	2.15592
SURF6	Cluster -B	2.15455
AUP1	Cluster -B	2.15108
RRP8	Cluster -B	2.15023
EEF1B2	Cluster -B	2.149
PWP2	Cluster -B	2.14558
DDX21	Cluster -B	2.13852
RPL13	Cluster -B	2.13497
RPS18	Cluster -B	2.13205
URB1	Cluster -B	2.13135
ARFGAP1	Cluster -B	2.12518
ATP6AP1	Cluster -B	2.12103
OTUD6B	Cluster -B	2.11996
PUS1	Cluster -B	2.11976
ITPR3	Cluster -B	2.117
ID1	Cluster -B	2.11687
RPS3A	Cluster -B	2.11667
NAT10	Cluster -B	2.11382
RAD50	Cluster -B	2.11372
NFXL1	Cluster -B	2.11331
SRSF11	Cluster -B	2.11158
NOC4L	Cluster -B	2.11151
CDK7	Cluster -B	2.10349
EDF1	Cluster -B	2.10158
PDAP1	Cluster -B	2.09926
RANBP3	Cluster -B	2.09845
MELTF	Cluster -B	2.0971
RPS19	Cluster -B	2.09595
ACTL6A	Cluster -B	2.09406
XPNPEP1	Cluster -B	2.09346
FKBP5	Cluster -B	2.09299
MRPL11	Cluster -B	2.08849
POLD2	Cluster -B	2.08652
SUPT6H	Cluster -B	2.07652
BUD31	Cluster -B	2.0727
PRPF3	Cluster -B	2.06746
NCBP2	Cluster -B	2.06415
RPS21	Cluster -B	2.06134
L2HGDH	Cluster -B	2.06087
VRK1	Cluster -B	2.06081
CLIC4	Cluster -B	2.06012
NCAPG2	Cluster -B	2.05798
DDX51	Cluster -B	2.05711
HEATR6	Cluster -B	2.05219
BAZ1B	Cluster -B	2.04601
SMARCC2	Cluster -B	2.042
LMNB2	Cluster -B	2.04169
PLCB3	Cluster -B	2.04012
RPS17	Cluster -B	2.03958
PPP4R3A	Cluster -B	2.03831
SETD3	Cluster -B	2.03794
CDK9	Cluster -B	2.03745
PRMT1	Cluster -B	2.0368
SRP14	Cluster -B	2.03082
CARS1	Cluster -B	2.03035
SMU1	Cluster -B	2.02831
SAMD4B	Cluster -B	2.0222
SNRNP200	Cluster -B	2.02161
RPRD2	Cluster -B	2.02039
SNTB2	Cluster -B	2.0161
WDR74	Cluster -B	2.01287
FKBP15	Cluster -B	2.0111
POLR2B	Cluster -B	2.00216
PAXX	Cluster -B	1.99934
ATAD3A	Cluster -B	1.99747
ABHD16A	Cluster -B	1.99069
NONO	Cluster -B	1.99064
FAM177A1	Cluster -B	1.9869
POLR2H	Cluster -B	1.98186
MTREX	Cluster -B	1.98065
FAM91A1	Cluster -B	1.97806
RBM42	Cluster -B	1.97558
UTP20	Cluster -B	1.96921
LEMD3	Cluster -B	1.96651
DNAJC8	Cluster -B	1.95978
TMA7	Cluster -B	1.95337
TMPO	Cluster -B	1.95194
MMS19	Cluster -B	1.95047
NOM1	Cluster -B	1.94842
BZW2	Cluster -B	1.93615
RPL27	Cluster -B	1.92339
NKRF	Cluster -B	1.92179
PUF60	Cluster -B	1.91503
HNRNPR	Cluster -B	1.9147
PHF6	Cluster -B	1.90662
SRSF1	Cluster -B	1.90608
HNRNPA1L2	Cluster -B	1.90565
MED6	Cluster -B	1.90215
PLS1	Cluster -B	1.89803
RPL39	Cluster -B	1.89731
RUNX1	Cluster -B	1.89707
RTF2	Cluster -B	1.89402
NT5DC3	Cluster -B	1.89321
GOLIM4	Cluster -B	1.89297
RPS3	Cluster -B	1.89081
FAM162A	Cluster -B	1.88885
SSRP1	Cluster -B	1.88732
C17orf75	Cluster -B	1.88098
WDR36	Cluster -B	1.88054
INTS11	Cluster -B	1.87829
EEF1D	Cluster -B	1.87811
HADH	Cluster -B	1.87229
AHCYL1	Cluster -B	1.87183
RTCB	Cluster -B	1.87139
TRMT1	Cluster -B	1.86794
BAP18	Cluster -B	1.86658
BTF3	Cluster -B	1.86327
FKBP11	Cluster -B	1.8511
TXLNA	Cluster -B	1.84494
SAMD9	Cluster -B	1.84292
ZC3H15	Cluster -B	1.83991
RPS20	Cluster -B	1.83734
GPATCH4	Cluster -B	1.83593
MRPL37	Cluster -B	1.83341
RPS8	Cluster -B	1.83158
HNRNPF	Cluster -B	1.83139
UFM1	Cluster -B	1.83102
ZC3HAV1	Cluster -B	1.81765
GPI	Cluster -B	1.81614
SRP9	Cluster -B	1.81562
EBNA1BP2	Cluster -B	1.81371
FAM98B	Cluster -B	1.81306
ENSA	Cluster -B	1.81219
STX10	Cluster -B	1.80951
DDB1	Cluster -B	1.80721
RPP40	Cluster -B	1.80077
RPS26	Cluster -B	1.79866
SLIRP	Cluster -B	1.79798
AK2	Cluster -B	1.79712
ARHGEF7	Cluster -B	1.79659
EMC9	Cluster -B	1.79572
HNRNPAB	Cluster -B	1.79433
DCXR	Cluster -B	1.79324
DHX38	Cluster -B	1.79314
IQGAP3	Cluster -B	1.79294
RPL7A	Cluster -B	1.79063
RPS7	Cluster -B	1.79042
PPAN	Cluster -B	1.78686
LRPPRC	Cluster -B	1.78208
EXOSC1	Cluster -B	1.78186
DUT	Cluster -B	1.78135
SRP54	Cluster -B	1.78122
RPL5	Cluster -B	1.7806
LYRM7	Cluster -B	1.77878
H1-4	Cluster -B	1.7653
RPL23	Cluster -B	1.75841
ACTN4	Cluster -B	1.7576
TP53	Cluster -B	1.75654
PKMYT1	Cluster -B	1.74625
RBM28	Cluster -B	1.74614
RAB34	Cluster -B	1.74493
NUMA1	Cluster -B	1.74481
BAG6	Cluster -B	1.74283
TYMS	Cluster -B	1.73744
RPS29	Cluster -B	1.73297
NCBP1	Cluster -B	1.7318
ARHGEF2	Cluster -B	1.72822
HNRNPK	Cluster -B	1.72765
SNRNP40	Cluster -B	1.72414
RBM6	Cluster -B	1.72158
RAD21	Cluster -B	1.7193
DOCK7	Cluster -B	1.71896
SMARCC1	Cluster -B	1.71746
FUBP3	Cluster -B	1.71655
PRPF4	Cluster -B	1.71471
CTCF	Cluster -B	1.71321
RPL24	Cluster -B	1.7125
PRRC2A	Cluster -B	1.71171
LONP1	Cluster -B	1.70703
ADNP	Cluster -B	1.70625
SYNE2	Cluster -B	1.70371
WDR61	Cluster -B	1.69868
NCAPG	Cluster -B	1.69623
STK4	Cluster -B	1.69607
CBX3	Cluster -B	1.69107
PIGO	Cluster -B	1.68709
DPM1	Cluster -B	1.68601
UTP14A	Cluster -B	1.68368
SRSF2	Cluster -B	1.68095
PLRG1	Cluster -B	1.67986
SMARCAD1	Cluster -B	1.67951
ZPR1	Cluster -B	1.67926
MATR3	Cluster -B	1.67675
TRMT112	Cluster -B	1.67567
RPS4X	Cluster -B	1.67491
TTC38	Cluster -B	1.67399
BUD13	Cluster -B	1.67199
RCOR1	Cluster -B	1.67193
FAU	Cluster -B	1.67056
PSMB6	Cluster -B	1.66936
RBBP5	Cluster -B	1.66463
LARP7	Cluster -B	1.65921
IRGQ	Cluster -B	1.65817
PSMC3	Cluster -B	1.64822
NELFCD	Cluster -B	1.64446
SLC37A2	Cluster -B	1.64443
PRKAR1A	Cluster -B	1.64057
MTMR3	Cluster -B	1.64009
SUCLG2	Cluster -B	1.63899
DDX27	Cluster -B	1.63754
H1-0	Cluster -B	1.63441
ATP5IF1	Cluster -B	1.63224
CPSF6	Cluster -B	1.63013
KAT7	Cluster -B	1.6294
NELFA	Cluster -B	1.62417
SNRPA	Cluster -B	1.62346
NEXN	Cluster -B	1.61031
EIF3G	Cluster -B	1.60762
UFD1	Cluster -B	1.60663
HNRNPC	Cluster -B	1.60658
ALYREF	Cluster -B	1.60316
RPS11	Cluster -B	1.60129
RAB27B	Cluster -B	1.5993
CWC22	Cluster -B	1.5981
POLR2C	Cluster -B	1.59665
BAIAP2	Cluster -B	1.58591
CHERP	Cluster -B	1.58257
EXOSC4	Cluster -B	1.57883
AKR1B1	Cluster -B	1.57441
DBNL	Cluster -B	1.57363
ACIN1	Cluster -B	1.57321
EXOSC9	Cluster -B	1.56973
PSMC6	Cluster -B	1.56804
UFC1	Cluster -B	1.5677
SIPA1L3	Cluster -B	1.56594
SF3B3	Cluster -B	1.55616
COTL1	Cluster -B	1.54706
PCBD1	Cluster -B	1.5466
SNRPB2	Cluster -B	1.54269
PFN2	Cluster -B	1.54163
EED	Cluster -B	1.5415
BAG5	Cluster -B	1.53913
THOC6	Cluster -B	1.53709
RING1	Cluster -B	1.53192
ENO3	Cluster -B	1.5257
ZNF207	Cluster -B	1.52451
ENO1	Cluster -B	1.51803
TRIM33	Cluster -B	1.51551
SNRPGP15	Cluster -B	1.51541
BOP1	Cluster -B	1.51469
FAM50A	Cluster -B	1.50511
SUMO4	Cluster -B	1.49198
HNRNPU	Cluster -B	1.49126
GTF3C4	Cluster -B	1.49013
SLMAP	Cluster -B	1.48921
MPHOSPH10	Cluster -B	1.48478
CLN3	Cluster -B	1.48374
WDR5	Cluster -B	1.4764
P4HTM	Cluster -B	1.47238
XRCC6	Cluster -C	3.72231
MYDGF	Cluster -C	3.4722
HYOU1	Cluster -C	3.18812
MCCC2	Cluster -C	3.17727
PDIA4	Cluster -C	2.94899
SPRY4	Cluster -C	2.85577
DPAGT1	Cluster -C	2.83289
AAAS	Cluster -C	2.74512
ERO1A	Cluster -C	2.74256
HNRNPM	Cluster -C	2.73983
MRPL21	Cluster -C	2.62639
MESD	Cluster -C	2.61641
CWC15	Cluster -C	2.5784
RPL29	Cluster -C	2.53783
TMED10	Cluster -C	2.51172
DEK	Cluster -C	2.51077
VN1R5	Cluster -C	2.49168
STON2	Cluster -C	2.48306
BYSL	Cluster -C	2.464
PROCR	Cluster -C	2.44008
IFI16	Cluster -C	2.43489
SEC22A	Cluster -C	2.39627
MANF	Cluster -C	2.38146
TOP1MT	Cluster -C	2.38095
PPP1R12C	Cluster -C	2.37757
PRKDC	Cluster -C	2.37079
SF3A2	Cluster -C	2.36843
HSPA5	Cluster -C	2.33171
POFUT1	Cluster -C	2.27362
NDUFB10	Cluster -C	2.22612
RPL36AL	Cluster -C	2.19698
XRCC5	Cluster -C	2.12216
ACAT1	Cluster -C	2.11292
SOGA1	Cluster -C	2.09924
PNPLA6	Cluster -C	2.0893
PDIA3	Cluster -C	2.07002
RPL11	Cluster -C	2.05634
PC	Cluster -C	2.04984
ZNF217	Cluster -C	2.03077
SF1	Cluster -C	1.99194
TAF2	Cluster -C	1.98216
CSNK1D	Cluster -C	1.97871
LTF	Cluster -C	1.97687
TYMP	Cluster -C	1.96132
H2BC20P	Cluster -C	1.95376
PRDX4	Cluster -C	1.95017
H2BC12	Cluster -C	1.94394
EID3	Cluster -C	1.93956
VCPIP1	Cluster -C	1.92961
P4HB	Cluster -C	1.91109
SLC35D1	Cluster -C	1.90057
MED17	Cluster -C	1.89643
NDUFB9	Cluster -C	1.88725
FN1	Cluster -C	1.87451
MYO19	Cluster -C	1.87299
MAFF	Cluster -C	1.87206
C9	Cluster -C	1.85983
SLC25A11	Cluster -C	1.85307
SDHA	Cluster -C	1.85263
PPP1CA	Cluster -C	1.84206
EXOC7	Cluster -C	1.82908
JMJD6	Cluster -C	1.81718
RB1	Cluster -C	1.80867
ERCC2	Cluster -C	1.78636
H3-3A	Cluster -C	1.77635
ERP29	Cluster -C	1.76301
SLC25A6	Cluster -C	1.75701
LPCAT1	Cluster -C	1.74803
NEK7	Cluster -C	1.74707
THAP11	Cluster -C	1.74397
H2AX	Cluster -C	1.73774
NUDT19	Cluster -C	1.71286
OPA3	Cluster -C	1.65652
TRAM1	Cluster -C	1.65204
TOP1	Cluster -C	1.64708
EDEM3	Cluster -C	1.646
ERAP1	Cluster -C	1.64256
NOP10	Cluster -C	1.63062
BRIX1	Cluster -C	1.60325
SOAT1	Cluster -C	1.58583
MTG1	Cluster -C	1.55288
RPS27	Cluster -C	1.54047
MRM3	Cluster -C	1.52363
EOGT	Cluster -C	1.51966
SLC25A5	Cluster -C	1.51859
SLC30A9	Cluster -C	1.51343
PLOD1	Cluster -C	1.49901
SEC62	Cluster -C	1.48797
GANAB	Cluster -C	1.48537
MTHFD2	Cluster -C	1.48407
LRRC8C	Cluster -C	2.0799
F5	Cluster -D	6.03938
APOB	Cluster -D	5.99521
F2	Cluster -D	5.82411
SERPINC1	Cluster -D	5.41795
HBD	Cluster -D	4.454
TIMP1	Cluster -D	4.01788
CLU	Cluster -D	3.71964
VTN	Cluster -D	3.66371
SEMA4B	Cluster -D	3.59367
RHOB	Cluster -D	3.49787
TXNDC12	Cluster -D	3.46281
SLC39A7	Cluster -D	3.40084
CNPY3	Cluster -D	2.90599
SQSTM1	Cluster -D	2.69037
HMOX1	Cluster -D	2.68515
BAG3	Cluster -D	2.61363
RP2	Cluster -D	2.52988
LRP1	Cluster -D	2.51992
ALB	Cluster -D	2.5062
ATP1B1	Cluster -D	2.47829
CLGN	Cluster -D	2.47584
NUP214	Cluster -D	2.44097
QSOX1	Cluster -D	2.39166
SGMS2	Cluster -D	2.38925
ITPRIP	Cluster -D	2.35135
APOA1	Cluster -D	2.34617
CAMK2D	Cluster -D	2.30434
EFNB2	Cluster -D	2.27564
NUP88	Cluster -D	2.2365
DNAJB6	Cluster -D	2.17201
ENDOD1	Cluster -D	2.14918
PTP4A1	Cluster -D	2.13665
ALB	Cluster -D	2.10812
ABCF3	Cluster -D	2.0501
RAVER1	Cluster -D	1.99124
PLD1	Cluster -D	1.97989
HLA-DRA	Cluster -D	1.95821
RAB1A	Cluster -D	1.95512
PDP1	Cluster -D	1.9413
GFPT1	Cluster -D	1.93176
HSP90B1	Cluster -D	1.92936
CALR	Cluster -D	1.92269
APOC3	Cluster -D	1.91943
GLUD1	Cluster -D	1.85419
ARAF	Cluster -D	1.85243
OSBPL9	Cluster -D	1.85117
SLC4A11	Cluster -D	1.8246
TMOD2	Cluster -D	1.82092
NIPSNAP3A	Cluster -D	1.82023
SERPINH1	Cluster -D	1.78592
RAB35	Cluster -D	1.77413
CD59	Cluster -D	1.77101
WDR45B	Cluster -D	1.7608
B3GALT6	Cluster -D	1.74841
ADAM9	Cluster -D	1.70271
FKBP2	Cluster -D	1.67729
POR	Cluster -D	1.64448
CERT1	Cluster -D	1.60867
VDAC1	Cluster -D	1.60373
PDHX	Cluster -D	1.59259
RAP2B	Cluster -D	1.58364
PTCD3	Cluster -D	1.58203
ARMCX3	Cluster -D	1.57464
ATP5PB	Cluster -D	1.57211
B4GALT7	Cluster -D	1.55378
POGLUT1	Cluster -D	1.54995
H6PD	Cluster -D	1.54967
VDAC3	Cluster -D	1.54582
SH3BP4	Cluster -D	1.52159
HLA-DRB1	Cluster -D	1.51765
TGFBR2	Cluster -E	6.10639
SERPINE1	Cluster -E	6.08408
UGCG	Cluster -E	5.7571
SLC2A3	Cluster -E	5.46339
THBS1	Cluster -E	5.39622
TMEM59	Cluster -E	5.32293
SMURF2	Cluster -E	5.31884
TSPAN14	Cluster -E	5.25891
SNX17	Cluster -E	5.08774
HMGA2	Cluster -E	5.05347
MMP14	Cluster -E	4.8889
KEAP1	Cluster -E	4.85736
TIMP3	Cluster -E	4.83644
LAPTM5	Cluster -E	4.8257
CALCOCO2	Cluster -E	4.82558
MVP	Cluster -E	4.81279
TBC1D15	Cluster -E	4.80435
FAT1	Cluster -E	4.79601
DCBLD2	Cluster -E	4.76983
TBK1	Cluster -E	4.68893
APLP2	Cluster -E	4.68885
ITM2C	Cluster -E	4.67996
LRP10	Cluster -E	4.62264
JAK1	Cluster -E	4.57253
GNAI2	Cluster -E	4.42621
ITM2B	Cluster -E	4.3377
GABARAP	Cluster -E	4.3028
RAB5B	Cluster -E	4.29958
EDIL3	Cluster -E	4.22032
SPINT2	Cluster -E	4.21014
NDFIP1	Cluster -E	4.19301
NOTCH2	Cluster -E	4.16021
TMEM184B	Cluster -E	4.15118
NCOA4	Cluster -E	4.13143
RNF149	Cluster -E	4.0418
IL6ST	Cluster -E	4.03417
KCT2	Cluster -E	4.00989
SMPD1	Cluster -E	3.96975
MAP1LC3B2	Cluster -E	3.94663
KCNN4	Cluster -E	3.92036
F2RL3	Cluster -E	3.90669
PTPRJ	Cluster -E	3.89896
RMDN1	Cluster -E	3.87173
NOTCH1	Cluster -E	3.85472
SMARCA1	Cluster -E	3.83835
PLAU	Cluster -E	3.83804
EPHA2	Cluster -E	3.7984
TNFRSF21	Cluster -E	3.79728
ITGA5	Cluster -E	3.78831
STX6	Cluster -E	3.78529
CYP1B1	Cluster -E	3.77261
CLDND1	Cluster -E	3.76329
CD81	Cluster -E	3.76305
KRT8	Cluster -E	3.75778
FYCO1	Cluster -E	3.75285
PARP4	Cluster -E	3.72895
SLC2A1	Cluster -E	3.67287
MARCKS	Cluster -E	3.59253
GLS	Cluster -E	3.58572
PCDHGB2	Cluster -E	3.57974
L1CAM	Cluster -E	3.56222
SLC15A4	Cluster -E	3.54775
LDLR	Cluster -E	3.54345
ESAM	Cluster -E	3.54228
TNFRSF10B	Cluster -E	3.52483
LAMP1	Cluster -E	3.51693
SDCBP	Cluster -E	3.48194
LGALS3	Cluster -E	3.47214
TNIP1	Cluster -E	3.45563
LTBR	Cluster -E	3.44808
RBM39	Cluster -E	3.42086
TGFBI	Cluster -E	3.41593
ICAM1	Cluster -E	3.41499
VTI1B	Cluster -E	3.37667
RAB11FIP5	Cluster -E	3.34932
SLC30A1	Cluster -E	3.33504
SLC4A2	Cluster -E	3.33323
NLRX1	Cluster -E	3.32796
ADGRE5	Cluster -E	3.31434
AHNAK2	Cluster -E	3.31116
AXL	Cluster -E	3.29954
KRT18	Cluster -E	3.29119
F2RL1	Cluster -E	3.28249
ACADM	Cluster -E	3.27879
SLC6A6	Cluster -E	3.26514
IFNGR1	Cluster -E	3.2641
LRP5	Cluster -E	3.26045
PLD3	Cluster -E	3.25101
OPTN	Cluster -E	3.2483
HBA1	Cluster -E	3.24478
TACSTD2	Cluster -E	3.24099
GOLGA7	Cluster -E	3.2071
ADAM17	Cluster -E	3.19761
ZNF326	Cluster -E	3.19294
DNAJA2	Cluster -E	3.18894
NBR1	Cluster -E	3.18121
TMEM245	Cluster -E	3.17089
SLC38A2	Cluster -E	3.16494
FLNB	Cluster -E	3.14921
DSG2	Cluster -E	3.14165
APP	Cluster -E	3.1295
CD74	Cluster -E	3.11817
KRT19	Cluster -E	3.11753
DPP9	Cluster -E	3.11507
RAB9A	Cluster -E	3.10303
CLDN12	Cluster -E	3.09761
SYNGR2	Cluster -E	3.07573
CCAR1	Cluster -E	3.07327
SNX4	Cluster -E	3.06702
TMEM248	Cluster -E	2.9957
SLC15A3	Cluster -E	2.98266
CSF1	Cluster -E	2.98175
PTPRE	Cluster -E	2.97561
PEDS1	Cluster -E	2.96905
HSDL1	Cluster -E	2.96691
TAX1BP1	Cluster -E	2.96635
EGFR	Cluster -E	2.96115
SNX3	Cluster -E	2.95711
RAB8B	Cluster -E	2.95162
FARP1	Cluster -E	2.92713
STEAP3	Cluster -E	2.92467
GGT1	Cluster -E	2.92028
VAMP7	Cluster -E	2.90038
RAP1B	Cluster -E	2.89652
TRIM21	Cluster -E	2.89493
NCOA5	Cluster -E	2.88967
STARD3NL	Cluster -E	2.8685
LHFPL2	Cluster -E	2.86235
PLK1	Cluster -E	2.85701
TGFB1	Cluster -E	2.85578
FTL	Cluster -E	2.85318
FLNC	Cluster -E	2.85304
GOLM1	Cluster -E	2.84732
STX12	Cluster -E	2.84714
CARS2	Cluster -E	2.84598
MFSD8	Cluster -E	2.84352
KRT7	Cluster -E	2.82248
CD9	Cluster -E	2.81635
RAB22A	Cluster -E	2.80212
LACTB	Cluster -E	2.79413
NDFIP2	Cluster -E	2.78911
DNAJC13	Cluster -E	2.78848
LUZP1	Cluster -E	2.77609
HSPA14	Cluster -E	2.76156
KIDINS220	Cluster -E	2.75874
NECTIN2	Cluster -E	2.75239
HK1	Cluster -E	2.73678
PTRH2	Cluster -E	2.72758
ADGRG1	Cluster -E	2.72662
ANKLE2	Cluster -E	2.72379
DNAJC5	Cluster -E	2.71166
PTPRF	Cluster -E	2.71068
TSPAN4	Cluster -E	2.69832
NHLRC3	Cluster -E	2.68427
ECI2	Cluster -E	2.68047
FKBP9	Cluster -E	2.66843
SLC12A4	Cluster -E	2.66218
SLC25A24	Cluster -E	2.66002
TMEM128	Cluster -E	2.65018
CEP250	Cluster -E	2.64727
FTH1	Cluster -E	2.63046
MRS2	Cluster -E	2.62743
TMEM43	Cluster -E	2.59507
BSG	Cluster -E	2.58949
MGST3	Cluster -E	2.58344
ADAM10	Cluster -E	2.57665
RAB5C	Cluster -E	2.57556
RTN4	Cluster -E	2.5735
TMEM87A	Cluster -E	2.56326
LGALS1	Cluster -E	2.56133
OAS2	Cluster -E	2.557
LEMD2	Cluster -E	2.54719
VPS50	Cluster -E	2.54643
TMEM50A	Cluster -E	2.54491
DAGLB	Cluster -E	2.54092
ACOT1	Cluster -E	2.5356
CHP1	Cluster -E	2.53514
LARS2	Cluster -E	2.53226
ATP13A3	Cluster -E	2.52802
TACC1	Cluster -E	2.52476
EVA1A	Cluster -E	2.51328
RNF213	Cluster -E	2.4899
CYB561	Cluster -E	2.4772
HSDL2	Cluster -E	2.47663
GNA13	Cluster -E	2.47277
DYNC1LI2	Cluster -E	2.47195
LAPTM4A	Cluster -E	2.47002
FEM1B	Cluster -E	2.46408
MICU2	Cluster -E	2.46244
ECHDC1	Cluster -E	2.45886
ADAMTS15	Cluster -E	2.45778
ATXN10	Cluster -E	2.45502
NUP160	Cluster -E	2.44066
PMEPA1	Cluster -E	2.43855
RAB18	Cluster -E	2.4333
MIA2	Cluster -E	2.42778
GINM1	Cluster -E	2.42533
ANTXR2	Cluster -E	2.4234
DAG1	Cluster -E	2.41793
STX3	Cluster -E	2.4161
AGTRAP	Cluster -E	2.416
PALLD	Cluster -E	2.41529
RIC8A	Cluster -E	2.4022
SFXN3	Cluster -E	2.39936
TMEM165	Cluster -E	2.39894
CEMIP2	Cluster -E	2.38754
DPY19L1	Cluster -E	2.38032
LGALS8	Cluster -E	2.37298
NRP1	Cluster -E	2.35736
MYD88	Cluster -E	2.34716
GPAT3	Cluster -E	2.33796
DNAJA1	Cluster -E	2.32791
SLC25A13	Cluster -E	2.32469
RCN3	Cluster -E	2.32168
ARFIP2	Cluster -E	2.31892
SERINC1	Cluster -E	2.31552
RRAS	Cluster -E	2.31382
PDE12	Cluster -E	2.3117
TGFBR1	Cluster -E	2.30236
GLG1	Cluster -E	2.3013
ANKFY1	Cluster -E	2.29627
SYNJ2BP	Cluster -E	2.29622
STX16	Cluster -E	2.28242
PDPR	Cluster -E	2.27726
MYEF2	Cluster -E	2.26579
HLA-A	Cluster -E	2.25643
CD99L2	Cluster -E	2.23653
NRAS	Cluster -E	2.22958
SUCLA2	Cluster -E	2.22925
HSD17B10	Cluster -E	2.22882
CCN1	Cluster -E	2.22534
ITCH	Cluster -E	2.22361
SPANXB1	Cluster -E	2.22074
RFTN1	Cluster -E	2.21956
DIP2B	Cluster -E	2.21615
GNAS	Cluster -E	2.213
PIP4P1	Cluster -E	2.21184
	Cluster -E	2.20663
EPHB4	Cluster -E	2.20515
TMEM50B	Cluster -E	2.20222
TMEM123	Cluster -E	2.20142
HTRA1	Cluster -E	2.19243
PTX3	Cluster -E	2.18955
VAT1	Cluster -E	2.17392
BASP1	Cluster -E	2.17018
ZDHHC12	Cluster -E	2.16005
STX4	Cluster -E	2.15729
DNAJC16	Cluster -E	2.15582
ABHD12	Cluster -E	2.14983
GORASP2	Cluster -E	2.1449
VAMP3	Cluster -E	2.14031
RAB10	Cluster -E	2.13993
PLXNA2	Cluster -E	2.1389
FUNDC2	Cluster -E	2.13705
NCEH1	Cluster -E	2.13231
CCPG1	Cluster -E	2.13065
GSDME	Cluster -E	2.12229
TMEM263	Cluster -E	2.11684
ABCD1	Cluster -E	2.11669
ATPAF2	Cluster -E	2.11584
TMX3	Cluster -E	2.11138
SPART	Cluster -E	2.10778
ARF4	Cluster -E	2.10349
ERLIN2	Cluster -E	2.0992
RAB8A	Cluster -E	2.09729
SNX1	Cluster -E	2.08671
TST	Cluster -E	2.08311
FAM114A1	Cluster -E	2.07907
ARRB1	Cluster -E	2.0673
CCDC51	Cluster -E	2.06402
RALA	Cluster -E	2.06096
ROR1	Cluster -E	2.06008
SNX18	Cluster -E	2.05863
TEX264	Cluster -E	2.05167
AJUBA	Cluster -E	2.04937
CDCP1	Cluster -E	2.04922
MAGED2	Cluster -E	2.04873
GLT8D1	Cluster -E	2.04705
ATP6V1A	Cluster -E	2.04286
ATP1A1	Cluster -E	2.04271
SERINC3	Cluster -E	2.03665
SEPTIN10	Cluster -E	2.03433
VAPB	Cluster -E	2.02756
ATP2B4	Cluster -E	2.02599
IDH2	Cluster -E	2.02152
STAM	Cluster -E	2.01698
DHRSX	Cluster -E	2.01223
KRT86	Cluster -E	2.00846
CLPB	Cluster -E	2.00814
PRKD2	Cluster -E	2.00743
MFGE8	Cluster -E	2.00719
CDC42	Cluster -E	2.00685
ZDHHC20	Cluster -E	2.00118
MSMO1	Cluster -E	1.99962
TMEM127	Cluster -E	1.99778
CLPTM1	Cluster -E	1.99058
CD63	Cluster -E	1.9876
GNB2	Cluster -E	1.98565
IFITM3	Cluster -E	1.97507
TIMP2	Cluster -E	1.96995
F3	Cluster -E	1.96391
YOD1	Cluster -E	1.96086
ARF6	Cluster -E	1.95859
HMOX2	Cluster -E	1.95282
BMPR1A	Cluster -E	1.9496
PTPRM	Cluster -E	1.94059
RAB14	Cluster -E	1.93746
SLC38A1	Cluster -E	1.93088
CD320	Cluster -E	1.93021
PVR	Cluster -E	1.92742
PRORP	Cluster -E	1.92456
SP100	Cluster -E	1.91633
ECHS1	Cluster -E	1.9147
PML	Cluster -E	1.91322
EHD2	Cluster -E	1.90912
PRDX5	Cluster -E	1.90753
VPS25	Cluster -E	1.90663
CHMP4B	Cluster -E	1.90404
RAB12	Cluster -E	1.90324
SYPL1	Cluster -E	1.90222
RAB1B	Cluster -E	1.90074
RHBDD2	Cluster -E	1.89004
MGME1	Cluster -E	1.8874
SVIL	Cluster -E	1.88685
LIMA1	Cluster -E	1.88484
DECR1	Cluster -E	1.88221
SLC16A3	Cluster -E	1.87813
TYSND1	Cluster -E	1.87676
LEPROT	Cluster -E	1.8713
REEP3	Cluster -E	1.86536
PIK3R4	Cluster -E	1.86181
THNSL1	Cluster -E	1.86011
TTYH3	Cluster -E	1.85828
AIFM1	Cluster -E	1.84686
PDIA6	Cluster -E	1.84485
HERC4	Cluster -E	1.84252
DOCK9	Cluster -E	1.83734
ADAM8	Cluster -E	1.83388
HCCS	Cluster -E	1.8318
PSEN1	Cluster -E	1.82647
PPP1R18	Cluster -E	1.82641
TMTC3	Cluster -E	1.82575
SNX12	Cluster -E	1.82534
ATL3	Cluster -E	1.82418
TMED1	Cluster -E	1.82382
RAB5A	Cluster -E	1.81966
GNAI3	Cluster -E	1.80446
STIM1	Cluster -E	1.803
MAP1B	Cluster -E	1.79772
USO1	Cluster -E	1.79423
TAP1	Cluster -E	1.79384
JUP	Cluster -E	1.7937
TSPAN3	Cluster -E	1.79054
SLC39A1	Cluster -E	1.78751
LAMB1	Cluster -E	1.78223
SLC41A3	Cluster -E	1.77809
NR3C1	Cluster -E	1.77709
BROX	Cluster -E	1.76987
KRT13	Cluster -E	1.7657
OGFR	Cluster -E	1.76314
RALB	Cluster -E	1.74838
ERGIC3	Cluster -E	1.74394
MCAM	Cluster -E	1.74353
NSDHL	Cluster -E	1.73377
ALG6	Cluster -E	1.73169
GOLPH3L	Cluster -E	1.72868
ZW10	Cluster -E	1.7238
IGF2BP2	Cluster -E	1.71677
CPT2	Cluster -E	1.71623
TIMMDC1	Cluster -E	1.71615
SLC3A2	Cluster -E	1.70784
PTPRA	Cluster -E	1.70254
TMEM163	Cluster -E	1.70208
MTPAP	Cluster -E	1.7005
ITGA6	Cluster -E	1.69247
TNFRSF10D	Cluster -E	1.68765
WDFY1	Cluster -E	1.68064
SLC7A5	Cluster -E	1.67745
SLC27A1	Cluster -E	1.67659
RACGAP1	Cluster -E	1.6724
CAT	Cluster -E	1.67197
NOC3L	Cluster -E	1.67093
SPANXD	Cluster -E	1.66668
CENPV	Cluster -E	1.66636
ATG9A	Cluster -E	1.66302
MRPS15	Cluster -E	1.65943
TRAM2	Cluster -E	1.65831
RRAGA	Cluster -E	1.6583
SAR1A	Cluster -E	1.64065
RAB32	Cluster -E	1.63453
UBE2J1	Cluster -E	1.63095
TMEM192	Cluster -E	1.62579
LITAF	Cluster -E	1.6194
AGTPBP1	Cluster -E	1.60918
PPIF	Cluster -E	1.60711
KIF23	Cluster -E	1.60332
VANGL1	Cluster -E	1.59991
ABHD14A	Cluster -E	1.5953
COG2	Cluster -E	1.59266
GALNT1	Cluster -E	1.58535
SLC30A5	Cluster -E	1.58077
ORAI1	Cluster -E	1.5784
FAF2	Cluster -E	1.57781
PMS2P11	Cluster -E	1.57581
ATP11A	Cluster -E	1.57316
FMNL1	Cluster -E	1.56754
CAV2	Cluster -E	1.56327
SCRN1	Cluster -E	1.56107
RHEB	Cluster -E	1.55938
WDFY3	Cluster -E	1.55879
GSN	Cluster -E	1.55777
CD82	Cluster -E	1.55693
OGA	Cluster -E	1.55028
LAMB2	Cluster -E	1.54708
RAB2A	Cluster -E	1.54337
SACM1L	Cluster -E	1.53164
ZFYVE1	Cluster -E	1.53048
CHST14	Cluster -E	1.5285
AURKA	Cluster -E	1.52438
PI4K2B	Cluster -E	1.52387
SPRYD4	Cluster -E	1.52219
HOOK3	Cluster -E	1.51286
CLK1	Cluster -E	1.51147
MARCHF5	Cluster -E	1.51145
PKN1	Cluster -E	1.50696
OGDH	Cluster -E	1.50063
DUSP12	Cluster -E	1.49517
RAB7A	Cluster -E	1.49353
SLC35B1	Cluster -E	1.48165
GRN	Cluster -E	1.47845
FAHD1	Cluster -E	1.47569
CAVIN3	Cluster -E	1.4736
IARS2	Cluster -E	1.47166
RINT1	Cluster -E	1.47076
TF	Cluster -F	5.19963
SPG21	Cluster -F	3.06287
OSBPL3	Cluster -F	2.97386
MACF1	Cluster -F	2.91218
STAU1	Cluster -F	2.87646
MAP7D1	Cluster -F	2.65384
C1GALT1C1	Cluster -F	2.27956
EEA1	Cluster -F	2.23282
EPN1	Cluster -F	2.22593
POTEI	Cluster -F	2.13663
GYG1	Cluster -F	2.0665
BTF3L4	Cluster -F	2.04571
TUBA8	Cluster -F	2.01104
LRRFIP1	Cluster -F	1.89156
MPRIP	Cluster -F	1.86795
SDF4	Cluster -F	1.84036
ERCC1	Cluster -F	1.80177
MAVS	Cluster -F	1.7544
AFDN	Cluster -F	1.7481
SHTN1	Cluster -F	1.70617
BST2	Cluster -F	1.6729
RNF5	Cluster -F	1.66894
WDR6	Cluster -F	1.62433
SAA1	Cluster -F	1.57787
TIGAR	Cluster -F	1.54648
EPS15L1	Cluster -F	1.47677

## Sheet: 2. raw
Not_cluster_1	Not_cluster_3	Not_cluster_2	Sicon_cluster_3	Sicon_cluster_2	Sicon_cluster_1	SiPLXNB2_cluster_3	SiPLXNB2_cluster_2	SiPLXNB2_cluster_1	C: ANOVA Significant	C: Cluster	N: -Log ANOVA p value	N: ANOVA q-value	T: Protein.Group	T: Protein.Ids	T: Protein.Names	T: Genes	T: First.Protein.Description
0.747989	1.40463	1.2218	-1.25952	0.0389628	0.196818	-1.28906	-0.28291	-0.778701	+	Cluster -A	1.79761	0.029534	Q9UNN5	Q9UNN5		FAF1
1.03963	0.891399	1.48218	-1.43157	-0.351833	0.399485	-1.03393	-0.374056	-0.621308	+	Cluster -A	1.73916	0.0317268	P15408	P15408		FOSL2
0.920834	1.16343	1.47869	-1.22048	-0.719678	0.258493	-1.11098	-0.442865	-0.327446	+	Cluster -A	2.05996	0.0209321	O96007	O96007		MOCS2
0.356541	0.940979	1.48257	-0.89194	0.131502	0.911768	-1.37704	-0.920291	-0.634088	+	Cluster -A	1.4888	0.0482242	Q9Y5P6	Q9Y5P6		GMPPB
0.40322	0.845731	1.13235	-0.299258	0.77271	0.670629	-1.67948	-0.62359	-1.22231	+	Cluster -A	2.15457	0.0188741	Q9Y6V7	Q9Y6V7		DDX49
0.185031	0.781825	1.49347	-0.605904	0.47674	0.814059	-1.40738	-0.435229	-1.30262	+	Cluster -A	1.50072	0.047126	Q92785	Q92785		DPF2
0.787858	0.980317	1.00523	-0.712273	0.55027	0.469893	-1.39811	-0.132513	-1.55067	+	Cluster -A	1.65871	0.0353686	O60885	O60885		BRD4
1.55052	0.101034	1.5466	0.0738902	-0.597324	0.181038	-1.05957	-1.07537	-0.720814	+	Cluster -A	1.91972	0.0252308	Q9BZK7	Q9BZK7		TBL1XR1
1.59366	0.24224	1.55075	-0.174888	-0.405183	0.0517127	-1.00363	-0.737336	-1.11731	+	Cluster -A	2.30811	0.0156955	Q9H0D6	Q9H0D6		XRN2
1.10422	0.660917	1.6425	-0.718548	-0.374438	0.40056	-1.05807	-0.418357	-1.23879	+	Cluster -A	2.17056	0.0185504	Q6ZUT6	Q6ZUT6		CCDC9B
1.09921	0.284395	1.7283	-0.170722	-0.366597	0.406534	-1.02269	-0.51478	-1.44365	+	Cluster -A	1.9406	0.0242562	Q12824	Q12824		SMARCB1
1.59125	0.420686	1.32051	-0.307045	-0.601873	0.0240507	-0.822578	-0.0731931	-1.55181	+	Cluster -A	1.78013	0.0299879	Q14004	Q14004		CDK13
0.962827	0.867952	1.54477	-0.198568	-0.556605	-0.0465219	-1.55838	0.0569673	-1.07244	+	Cluster -A	1.95843	0.0237831	Q96A49	Q96A49		SYAP1
0.601893	1.21411	1.73605	-0.395825	-0.692103	-0.0552163	-1.17145	-0.186798	-1.05066	+	Cluster -A	2.24833	0.0169735	O15294	O15294		OGT
1.89191	0.220447	1.21824	-0.60558	-0.509365	-0.427843	-1.27354	0.145725	-0.659999	+	Cluster -A	1.54521	0.0431119	Q6Y7W6	Q6Y7W6		GIGYF2
1.57249	0.443626	1.34181	0.211616	-1.27751	-0.687887	-0.715397	0.0421029	-0.930848	+	Cluster -A	1.59139	0.0400209	Q01082	Q01082		SPTBN1
0.644285	1.50618	0.948656	0.0634963	0.0561313	-0.0319891	-0.460705	-1.85305	-0.873	+	Cluster -A	2.26088	0.0167012	Q9H7D7	Q9H7D7		WDR26
0.992939	1.3471	1.31962	0.00876111	-0.540238	-0.557543	-0.443273	-1.50859	-0.618778	+	Cluster -A	2.79324	0.0057493	Q13613	Q13613		MTMR1
0.861917	0.897583	1.41004	0.456857	-0.356267	0.0242069	-0.657713	-1.64887	-0.987755	+	Cluster -A	2.67252	0.0089471	P11474	P11474		ESRRA
0.718214	0.627948	1.9171	-0.284114	-0.664998	-0.177111	0.00101943	-1.60505	-0.53301	+	Cluster -A	1.5127	0.0457584	Q8NEY8	Q8NEY8		PPHLN1
1.4709	0.899595	0.889232	-0.493545	0.65736	-0.674809	-0.49031	-1.52589	-0.732532	+	Cluster -A	1.906	0.0256101	Q9Y4B6	Q9Y4B6		DCAF1
1.43025	0.697678	1.55684	-0.365496	-0.112292	-0.854302	-0.679297	-1.22804	-0.445336	+	Cluster -A	2.66112	0.00918408	P49454	P49454		CENPF
1.24612	0.37937	1.65878	-0.15917	0.423285	-0.835047	-1.18812	-0.9564	-0.568825	+	Cluster -A	1.91356	0.0254815	Q9NQT5	Q9NQT5		EXOSC3
1.07364	0.522067	1.60252	-0.00515758	0.236461	-0.912235	-0.10267	-1.51779	-0.896836	+	Cluster -A	1.61077	0.0388075	Q14562	Q14562		DHX8
1.51256	0.498157	1.45244	-0.663961	0.336859	-0.342476	-0.736558	-1.13943	-0.9176	+	Cluster -A	2.41713	0.0131042	P24928	P24928		POLR2A
1.17536	0.372918	1.73009	-1.21261	0.396222	-0.109941	-0.824937	-0.7739	-0.753198	+	Cluster -A	1.63125	0.0371603	Q92576	Q92576		PHF3
1.2804	0.974213	1.11101	-0.718175	0.161937	0.0850461	-1.04801	-1.56546	-0.280958	+	Cluster -A	2.31092	0.0156534	Q12929	Q12929		EPS8
0.92369	1.29888	1.20623	-0.767793	0.327969	0.125485	-1.17663	-1.09107	-0.846758	+	Cluster -A	2.97598	0.00466436	O60870	O60870		KIN
0.845655	1.18169	1.50736	-0.309173	0.109492	-0.248954	-1.44783	-0.884919	-0.753325	+	Cluster -A	3.38883	0.00264481	O15230	O15230		LAMA5
0.318808	2.26274	0.829375	-0.686405	-0.27984	-0.465551	-0.767465	-0.58113	-0.630535	+	Cluster -A	1.72238	0.032324	Q9HAU0	Q9HAU0		PLEKHA5
0.137591	1.71646	1.25043	-0.311066	0.536776	-0.696032	-1.29938	-0.560906	-0.773875	+	Cluster -A	1.56825	0.0415664	Q9NZ43	Q9NZ43		USE1
0.72396	1.90185	0.671181	-0.216338	-0.826097	0.157372	-1.32221	-0.149644	-0.940069	+	Cluster -B	1.69607	0.0329944	Q13043	Q13043		STK4
0.429545	1.93867	0.952582	0.220638	-1.12597	-0.334793	-1.07719	-0.670908	-0.332573	+	Cluster -B	1.58591	0.0406272	Q9UQB8	Q9UQB8		BAIAP2
1.46669	1.69374	0.398845	-0.67103	-0.643289	-0.292288	-1.26678	-0.217433	-0.46846	+	Cluster -B	2.06012	0.020988	Q9Y696	Q9Y696		CLIC4
1.23079	1.96377	0.0791333	0.0685457	-0.422324	-0.295141	-1.06739	-0.766905	-0.790483	+	Cluster -B	1.81219	0.0288884	O43768	O43768		ENSA
0.866959	1.74532	0.595888	-0.281265	-0.364462	0.428315	-1.11513	-1.41177	-0.463848	+	Cluster -B	2.11996	0.0194571	Q8N6M0	Q8N6M0		OTUD6B
0.576863	1.97559	0.57265	-0.0768121	-0.560218	0.304433	-1.34422	-1.01418	-0.434104	+	Cluster -B	1.73744	0.0318014	P04818	P04818		TYMS
1.49507	1.10292	0.676645	0.0575815	-0.0470176	-0.249504	-1.16896	-1.60934	-0.257385	+	Cluster -B	2.33307	0.0151277	Q9BQ61	Q9BQ61		TRIR
1.36851	1.53337	0.245661	0.00857694	-0.0679616	0.0933569	-1.17154	-1.39848	-0.611506	+	Cluster -B	2.34436	0.0148826	Q9UBT2	Q9UBT2		UBA2
0.747063	1.39982	0.563133	-0.501208	0.389466	0.58495	-1.89449	-0.663146	-0.625589	+	Cluster -B	1.74283	0.0315703	P46379	P46379		BAG6
1.26226	1.39766	0.207115	-0.819634	0.131739	0.748547	-1.29793	-0.542634	-1.08712	+	Cluster -B	1.5677	0.0415398	Q9Y3C8	Q9Y3C8		UFC1
1.0901	1.60657	0.504505	-0.484789	-0.107393	0.452199	-1.53702	-0.785077	-0.739094	+	Cluster -B	2.22159	0.0175732	P31350	P31350		RRM2
0.928295	1.96458	0.235814	-0.582128	-0.0993007	0.279648	-1.36899	-0.673464	-0.684448	+	Cluster -B	1.67926	0.034028	O75312	O75312		ZPR1
1.60778	0.976688	-0.12181	0.653882	-0.0790203	0.25936	-1.36712	-0.637604	-1.29215	+	Cluster -B	1.72822	0.0319535	Q92974	Q92974		ARHGEF2
1.54008	1.1691	0.159069	0.421729	-0.3925	0.2661	-1.61915	-0.674601	-0.869824	+	Cluster -B	1.87811	0.0262375	P29692	P29692		EEF1D
1.43695	1.52408	0.0706052	0.384492	-0.314272	-0.0908808	-1.44814	-0.650719	-0.912114	+	Cluster -B	1.86327	0.0263764	P20290	P20290		BTF3
1.6716	0.832377	0.328978	-0.302137	-0.199739	0.603738	-1.80853	-0.518734	-0.607561	+	Cluster -B	1.54163	0.0433993	P35080	P35080		PFN2
1.08619	0.950285	0.733636	0.82196	-0.42503	0.306131	-1.55044	-1.25856	-0.664172	+	Cluster -B	2.41185	0.0131648	Q13620	Q13620		CUL4B
1.33394	0.528724	0.838548	0.605677	-0.0306335	0.29556	-1.30558	-1.63825	-0.627989	+	Cluster -B	2.63022	0.00936585	Q9Y295	Q9Y295		DRG1
0.969813	0.994942	0.987261	0.4956	-0.545618	0.567187	-1.53648	-0.939892	-0.99281	+	Cluster -B	2.71672	0.00743455	Q9NVM6	Q9NVM6		DNAJC17
1.002	1.08923	0.910134	0.340528	-0.538185	0.696145	-1.21074	-1.09407	-1.19504	+	Cluster -B	2.94976	0.00486842	Q9UBR2	Q9UBR2		CTSZ
0.769146	0.707755	1.05269	0.205739	0.203987	0.524884	-2.07068	-0.997806	-0.395715	+	Cluster -B	2.11687	0.0196074	P41134	P41134		ID1
0.756336	0.854181	1.21977	0.332398	-0.505585	0.548331	-1.92877	-0.704021	-0.572643	+	Cluster -B	1.90215	0.0257605	O75586	O75586		MED6
1.16456	1.15606	0.901488	0.660836	-0.198073	-0.464077	-1.54681	-0.90633	-0.767657	+	Cluster -B	2.60718	0.00968571	P35221	P35221		CTNNA1
1.22824	0.969835	1.19671	0.535096	-0.549813	-0.167608	-1.26872	-1.01242	-0.93132	+	Cluster -B	3.16024	0.00333603	P16989	P16989		YBX3
1.32621	1.15784	1.03222	0.572629	-0.650672	-0.95847	-0.966754	-0.963802	-0.549201	+	Cluster -B	2.20664	0.0181317	O00443	O00443		PIK3C2A
0.628066	1.77673	0.463328	0.147206	0.416666	-0.298803	-1.4382	-0.376006	-1.31898	+	Cluster -B	1.83102	0.0280978	P61960	P61960		UFM1
0.999729	1.73997	0.259563	0.290238	-0.104398	-0.0295121	-0.904147	-0.64735	-1.60409	+	Cluster -B	2.03794	0.0216714	Q86TU7	Q86TU7		SETD3
0.87912	1.74887	0.187755	-0.0406331	0.0250657	0.410264	-0.802224	-0.746174	-1.66205	+	Cluster -B	1.89402	0.025914	Q9BY42	Q9BY42		RTF2
0.652956	1.56242	0.234466	0.220314	0.479722	0.433459	-0.749118	-1.54625	-1.28797	+	Cluster -B	2.37646	0.0137269	Q00169	Q00169		PITPNA
1.05694	1.18927	0.319122	0.213237	0.542904	0.317601	-0.637025	-1.58371	-1.41833	+	Cluster -B	2.69916	0.00814433	Q9HBR0	Q9HBR0		SLC38A10
0.306993	1.52943	0.0290964	0.0996083	0.954356	0.606246	-0.899639	-1.41295	-1.21314	+	Cluster -B	1.95978	0.0238019	O75937	O75937		DNAJC8
0.0271136	1.74813	-0.0629199	0.251115	0.542767	0.795928	-0.98614	-0.774727	-1.54127	+	Cluster -B	1.49198	0.0481728	Q6EEV6	Q6EEV6		SUMO4
0.735336	1.41762	0.292189	0.47683	-0.505425	0.769316	-0.81445	-0.547575	-1.82385	+	Cluster -B	1.5466	0.0431535	P61457	P61457		PCBD1
0.814486	1.31742	0.25504	0.674235	-0.283118	0.773592	-1.0869	-0.929123	-1.53563	+	Cluster -B	2.23066	0.0172323	P49366	P49366		DHPS
0.439459	0.976169	0.809785	0.963678	-0.242807	0.692617	-1.2327	-0.805345	-1.60086	+	Cluster -B	2.39854	0.0133788	Q16270	Q16270		IGFBP7
0.579927	0.951238	0.510008	0.763548	-0.337773	1.00601	-1.04344	-0.602569	-1.82694	+	Cluster -B	1.86794	0.026371	Q9NXH9	Q9NXH9		TRMT1
0.89435	1.30376	-0.0396657	0.241117	-0.450355	1.30395	-1.14293	-1.00647	-1.10375	+	Cluster -B	1.50511	0.0465291	Q14320	Q14320		FAM50A
0.72551	0.636888	-0.199291	0.452383	0.0567098	1.66593	-1.48751	-0.680324	-1.17029	+	Cluster -B	1.64822	0.0362577	P17980	P17980		PSMC3
0.267884	0.930154	-0.102408	0.595805	0.150629	1.4949	-1.60651	-0.439751	-1.2907	+	Cluster -B	1.67399	0.0344704	Q5R3I4	Q5R3I4		TTC38
0.468777	0.842907	0.111384	0.694624	-0.165444	1.35939	-1.82516	-0.380261	-1.10622	+	Cluster -B	1.5257	0.0446461	P13929	P13929		ENO3
0.418096	0.772501	-0.0957414	0.757683	0.332012	1.15302	-1.27046	-0.180624	-1.88648	+	Cluster -B	1.67567	0.0343933	Q9UI30	Q9UI30		TRMT112
1.02938	0.632399	0.0269592	1.04646	-0.0998557	0.856392	-1.43457	-0.515104	-1.54206	+	Cluster -B	1.87183	0.0263109	O43865	O43865		AHCYL1
0.724436	1.02803	-0.452842	0.537588	0.861269	0.838556	-1.51576	-1.27427	-0.747004	+	Cluster -B	2.09845	0.0198893	Q9H6Z4	Q9H6Z4		RANBP3
0.718321	1.02744	-0.48625	0.402891	1.03293	0.860271	-1.14206	-1.26018	-1.15336	+	Cluster -B	2.18121	0.0181398	Q8TEX9	Q8TEX9		IPO4
0.621564	0.760691	-0.0605002	1.07854	0.644451	0.593472	-1.88198	-0.969083	-0.787153	+	Cluster -B	2.45363	0.0126253	Q9Y230	Q9Y230		RUVBL2
0.607905	0.93814	-0.219653	0.912757	0.524937	0.860766	-1.67829	-1.23906	-0.707497	+	Cluster -B	2.39505	0.0134463	P62857	P62857		RPS28
0.586091	1.01663	-0.16419	0.55158	0.645954	0.938914	-1.87881	-0.958872	-0.737296	+	Cluster -B	2.15639	0.0188036	P12955	P12955		PEPD
1.13421	0.934125	-0.0267182	0.558982	0.475432	0.644746	-1.60634	-1.24473	-0.869701	+	Cluster -B	2.63826	0.00934314	P61289	P61289		PSME3
0.98103	1.14176	-0.018667	0.600696	0.27771	0.747123	-1.49687	-1.07063	-1.16215	+	Cluster -B	2.7006	0.00806202	P26640	P26640		VARS1
1.05424	0.724177	-0.233522	0.916741	0.508461	0.71523	-1.48348	-0.908141	-1.2937	+	Cluster -B	2.5271	0.0109368	Q15021	Q15021		NCAPD2
1.25658	0.735201	-0.0428962	0.71699	0.273093	0.651854	-1.79598	-0.777435	-1.0174	+	Cluster -B	2.149	0.0188311	P24534	P24534		EEF1B2
0.795861	1.05529	0.039924	0.843488	0.246707	0.593245	-1.90015	-0.597624	-1.07674	+	Cluster -B	2.09346	0.0199396	Q9NQW7	Q9NQW7		XPNPEP1
0.72847	1.11004	-0.201275	0.919133	0.143265	0.767083	-1.81831	-0.626712	-1.0217	+	Cluster -B	1.81614	0.0286199	P06744	P06744		GPI
1.00036	1.64671	-0.467522	0.239942	0.525286	0.34748	-1.06418	-1.10569	-1.12239	+	Cluster -B	1.57363	0.0413184	Q9UJU6	Q9UJU6		DBNL
0.956169	1.43964	0.260338	0.644279	0.177933	0.129334	-1.49202	-0.963591	-1.15208	+	Cluster -B	2.69888	0.00812339	Q04917	Q04917		YWHAH
0.710026	1.28466	-0.270489	0.920227	0.302748	0.673997	-1.18076	-1.28195	-1.15845	+	Cluster -B	2.23544	0.0171707	Q9Y617	Q9Y617		PSAT1
0.804296	1.33965	-0.242557	0.71158	0.0332082	0.868373	-1.02976	-1.02958	-1.45521	+	Cluster -B	1.93615	0.0243542	Q9Y6E2	Q9Y6E2		BZW2
1.00816	1.36876	-0.171832	0.744987	0.0700242	0.523249	-1.26738	-0.978889	-1.29708	+	Cluster -B	2.09926	0.0199333	Q13442	Q13442		PDAP1
0.716508	1.46714	-0.331435	0.555977	0.475356	0.669572	-1.30841	-1.05313	-1.19158	+	Cluster -B	2.03035	0.0218256	P49589	P49589		CARS1
0.723714	1.42975	-0.0852881	0.624876	0.271591	0.639275	-1.58616	-0.996527	-1.02123	+	Cluster -B	2.21742	0.017782	P50395	P50395		GDI2
0.797325	1.63441	-0.253407	0.525606	0.226176	0.479273	-1.4944	-1.00655	-0.908443	+	Cluster -B	1.78135	0.0300182	P33316	P33316		DUT
1.0664	1.25202	0.222101	0.238503	-0.0970402	0.908662	-1.38574	-1.0648	-1.14011	+	Cluster -B	2.48988	0.0121011	Q86WQ0	Q86WQ0		NR2C2AP
0.629774	1.38095	0.268126	0.0439852	0.384027	0.966702	-1.39021	-1.11949	-1.16386	+	Cluster -B	2.55911	0.010627	Q99733	Q99733		NAP1L4
0.756921	1.6096	0.39258	-0.0222291	0.0641678	0.709417	-1.34896	-0.984447	-1.17705	+	Cluster -B	2.50859	0.0113648	P14735	P14735		IDE
0.899654	1.83033	-0.144717	0.300883	-0.267806	0.498351	-1.3674	-0.806923	-0.94237	+	Cluster -B	1.54706	0.0431291	Q14019	Q14019		COTL1
1.03632	1.46072	-0.047778	-0.0276375	0.0159246	0.766168	-1.77319	-0.583654	-0.84687	+	Cluster -B	1.57441	0.0412851	P15121	P15121		AKR1B1
0.311773	1.59067	0.221401	0.60403	0.221072	0.525687	-1.7637	-0.683441	-1.02749	+	Cluster -B	1.89803	0.02585	Q14651	Q14651		PLS1
0.762406	1.42803	0.172918	0.500179	0.11614	0.605123	-1.72157	-0.831367	-1.03187	+	Cluster -B	2.31127	0.015625	P15311	P15311		EZR
0.445336	1.75225	0.0151297	0.227786	0.169942	0.724592	-1.62451	-0.747344	-0.963177	+	Cluster -B	1.65817	0.0353558	Q8WZA9	Q8WZA9		IRGQ
0.616986	1.50062	-0.320302	0.377468	0.216277	0.923115	-1.69703	-0.674361	-0.942775	+	Cluster -B	1.51803	0.0453653	P06733	P06733		ENO1
1.56822	0.827592	0.0504336	-0.0780212	0.52037	0.576874	-1.5512	-1.00785	-0.906416	+	Cluster -B	2.05219	0.0212857	Q6AI08	Q6AI08		HEATR6
1.18981	0.837294	-0.000560673	0.0917381	0.514897	0.954223	-1.60542	-0.710157	-1.27182	+	Cluster -B	2.15592	0.0187756	Q9BQ52	Q9BQ52		ELAC2
1.38448	0.539815	-0.371532	0.366258	0.631526	0.904322	-1.48166	-0.702975	-1.27024	+	Cluster -B	1.79866	0.0295305	P62854	P62854		RPS26
1.05145	0.921124	0.124375	0.326226	0.887274	0.478274	-1.48869	-0.997019	-1.30301	+	Cluster -B	3.00746	0.00440989	Q9UBE0	Q9UBE0		SAE1
1.24189	0.0611967	0.012227	0.423735	0.945132	0.707861	-1.9015	-0.468351	-1.02219	+	Cluster -B	1.71171	0.0323886	P48634	P48634		PRRC2A
1.3559	0.195848	0.113992	0.0535902	0.9161	0.842375	-1.66621	-1.17159	-0.639996	+	Cluster -B	1.83991	0.0276781	Q8WU90	Q8WU90		ZC3H15
0.844445	0.435543	0.636741	0.131692	0.80211	0.898877	-1.83714	-0.857108	-1.05516	+	Cluster -B	2.74923	0.00651892	Q92917	Q92917		GPKOW
0.790988	0.635726	0.332534	0.22415	0.736099	1.08458	-1.64525	-0.914975	-1.24386	+	Cluster -B	3.08254	0.00391078	P43246	P43246		MSH2
0.687853	0.60375	0.163829	0.102403	0.783804	1.29511	-1.74251	-0.985425	-0.908813	+	Cluster -B	2.36824	0.0140401	O94888	O94888		UBXN7
0.742229	0.490765	-0.0417323	0.373897	0.831932	1.17706	-1.86887	-0.998329	-0.706952	+	Cluster -B	2.29336	0.015727	O14981	O14981		BTAF1
0.260859	0.199323	1.50246	1.07815	-0.052505	0.32297	-1.3145	-0.430946	-1.56581	+	Cluster -B	1.53913	0.0434678	Q9UL15	Q9UL15		BAG5
0.591783	0.602702	1.29847	0.910965	-0.358659	0.154544	-1.18663	-0.23729	-1.77588	+	Cluster -B	1.59665	0.0394996	P19387	P19387		POLR2C
0.510282	0.0449801	1.40156	0.88048	-0.573545	1.01723	-1.08097	-0.94877	-1.25125	+	Cluster -B	1.48921	0.0482016	Q14BN4	Q14BN4		SLMAP
-0.109181	0.447065	1.23196	0.990747	-0.033877	0.962504	-1.26791	-0.732083	-1.48923	+	Cluster -B	1.87829	0.0262647	Q5TA45	Q5TA45		INTS11
0.683651	1.05789	1.295	0.712346	-1.11024	0.143693	-0.787405	-0.569773	-1.42517	+	Cluster -B	1.61031	0.0388227	Q0ZGT2	Q0ZGT2		NEXN
0.918394	0.541684	0.815085	1.2041	-0.604617	0.470256	-0.773639	-0.926468	-1.6448	+	Cluster -B	1.70371	0.0328227	Q8WXH0	Q8WXH0		SYNE2
0.947163	0.667199	0.552676	1.28903	-0.129527	0.00894159	-0.624622	-0.803478	-1.90738	+	Cluster -B	1.64057	0.0365117	P10644	P10644		PRKAR1A
1.22917	0.377478	0.987217	0.777609	-0.361673	0.4635	-0.646535	-1.34837	-1.47839	+	Cluster -B	2.20004	0.0181176	O60506	O60506		SYNCRIP
0.828824	0.648108	1.07271	0.869532	-0.285023	0.566004	-1.15022	-1.34755	-1.20239	+	Cluster -B	2.9549	0.00491694	O43447	O43447		PPIH
1.34374	0.128313	1.00557	-0.164779	0.283044	0.848884	-1.36971	-0.643966	-1.43111	+	Cluster -B	2.02831	0.0219104	Q2TAY7	Q2TAY7		SMU1
1.33565	0.159754	1.20194	-0.155594	0.174363	0.457898	-1.19335	-0.250066	-1.7306	+	Cluster -B	1.71746	0.0324765	Q92922	Q92922		SMARCC1
0.957379	0.111197	1.29471	0.0793227	0.325857	0.684411	-0.981928	-0.604248	-1.8667	+	Cluster -B	1.96651	0.0236117	Q9Y2U8	Q9Y2U8		LEMD3
1.13216	-0.0207885	1.25316	-0.141642	0.424906	0.746853	-1.03454	-0.663523	-1.69659	+	Cluster -B	1.84494	0.0272268	P40222	P40222		TXLNA
0.939068	-0.0261263	0.899509	0.428002	0.487247	0.69301	-1.47269	-0.155079	-1.79294	+	Cluster -B	1.71655	0.0324142	Q96I24	Q96I24		FUBP3
1.50675	0.000733611	0.711802	0.0564139	0.871136	0.347031	-0.938324	-0.965746	-1.58979	+	Cluster -B	1.98186	0.0231253	P52434	P52434		POLR2H
1.62836	0.36063	0.762197	0.17461	0.172217	0.403087	-0.874963	-0.996068	-1.63007	+	Cluster -B	2.46778	0.0123422	P35222	P35222		CTNNB1
1.20326	0.280929	0.662522	0.674919	0.739337	-0.0384193	-0.467174	-1.25863	-1.79675	+	Cluster -B	2.02039	0.0221703	Q5VT52	Q5VT52		RPRD2
1.24637	0.255777	0.630037	0.214715	1.05284	-0.0432224	-0.389771	-1.11254	-1.8542	+	Cluster -B	1.66463	0.0348278	Q15291	Q15291		RBBP5
1.42728	0.717885	0.769695	0.139002	0.809351	-0.539058	-0.892645	-0.953863	-1.47765	+	Cluster -B	2.24447	0.0170132	Q14011	Q14011		CIRBP
0.286471	0.524116	1.51651	0.828291	0.186674	0.011741	-0.832876	-0.647627	-1.8733	+	Cluster -B	1.74625	0.0315084	Q99640	Q99640		PKMYT1
0.485242	0.815478	1.21234	0.858693	0.249974	-0.20836	-0.870804	-0.640452	-1.90211	+	Cluster -B	1.9869	0.0229346	Q8N128	Q8N128		FAM177A1
0.33359	0.550226	1.06221	1.24981	0.388809	0.00704361	-0.847847	-1.01051	-1.73333	+	Cluster -B	2.15108	0.0188597	Q9Y679	Q9Y679		AUP1
0.410578	0.814782	1.28457	0.830549	0.611784	-0.514845	-0.944233	-0.939421	-1.55377	+	Cluster -B	2.03745	0.0216434	P50750	P50750		CDK9
0.880205	0.148853	1.74549	0.521324	0.162262	-0.106892	-0.9725	-0.999848	-1.3789	+	Cluster -B	2.11372	0.0195317	Q92878	Q92878		RAD50
0.600615	0.864236	1.43376	0.517676	0.297476	-0.100084	-0.992011	-1.15346	-1.46821	+	Cluster -B	3.2194	0.00313274	Q13435	Q13435		SF3B2
0.595351	0.455019	1.72009	0.386294	0.430912	-0.268501	-0.653962	-1.1164	-1.54881	+	Cluster -B	2.042	0.0215417	Q8TAQ2	Q8TAQ2		SMARCC2
0.755993	0.528385	1.36689	0.474246	0.202619	0.156641	-0.816768	-0.71589	-1.95212	+	Cluster -B	2.29205	0.0157274	Q96I25	Q96I25		RBM17
0.96943	0.420149	1.42713	0.445389	-0.0279217	0.174666	-0.577015	-1.04529	-1.78654	+	Cluster -B	2.30378	0.0156966	Q6PL18	Q6PL18		ATAD2
0.0953637	0.781174	1.86544	0.127212	0.362829	-0.110189	-0.572973	-0.987869	-1.56098	+	Cluster -B	1.68368	0.0337303	Q9BVJ6	Q9BVJ6		UTP14A
0.389086	0.286919	1.79552	0.405916	0.272495	0.27316	-1.09827	-0.76232	-1.56251	+	Cluster -B	1.97558	0.0232293	Q9BTD8	Q9BTD8		RBM42
0.288606	0.483398	1.66009	0.267986	0.303291	0.314814	-0.766035	-0.635503	-1.91665	+	Cluster -B	1.74481	0.0314706	Q14980	Q14980		NUMA1
0.831514	0.818744	1.02417	0.0997387	0.101554	0.385893	-0.45953	-0.600058	-2.20202	+	Cluster -B	1.83593	0.0278588	Q5T3I0	Q5T3I0		GPATCH4
0.521622	0.593762	1.41211	0.4652	0.06706	0.107008	-0.806305	-0.254766	-2.10569	+	Cluster -B	1.57321	0.0413035	Q9UKV3	Q9UKV3		ACIN1
0.356182	0.977053	1.19012	0.383915	-0.0947964	0.351049	-0.926024	-0.153929	-2.08357	+	Cluster -B	1.56594	0.0417216	O60292	O60292		SIPA1L3
1.13642	0.505878	1.50346	-0.0245294	0.283117	-0.276703	-0.444947	-0.996031	-1.68667	+	Cluster -B	2.23368	0.017154	P78316	P78316		NOP14
1.24059	0.648123	1.30442	-0.12959	0.149282	-0.695885	-0.0675648	-0.587601	-1.86177	+	Cluster -B	1.60316	0.0390685	Q86V81	Q86V81		ALYREF
0.618672	1.7543	0.952257	-0.226172	-0.158689	0.287192	-1.10906	-1.05829	-1.06022	+	Cluster -B	2.93845	0.00513548	P55854	P55854		SUMO3
0.964109	1.3138	1.3073	-0.484447	-0.341784	0.200646	-0.891082	-0.640463	-1.42808	+	Cluster -B	3.24045	0.00303571	Q9UM54	Q9UM54		MYO6
0.845936	1.47918	0.857452	-0.300269	0.0348831	0.411463	-1.18492	-0.625383	-1.51834	+	Cluster -B	2.81319	0.0053711	Q08378	Q08378		GOLGA3
1.21383	0.688359	1.51808	0.172694	-0.218156	-0.0677355	-1.14937	-0.985795	-1.17191	+	Cluster -B	3.74749	0.000910569	Q13363	Q13363		CTBP1
0.790921	1.00639	1.54889	-0.00853134	0.0878086	-0.056904	-0.961116	-0.948943	-1.45852	+	Cluster -B	3.652	0.00118841	P46013	P46013		MKI67
0.705106	1.47626	0.99499	-0.243743	0.34509	-0.0527261	-0.416602	-1.27157	-1.53681	+	Cluster -B	2.50547	0.011453	Q8IY37	Q8IY37		DHX37
0.797896	1.15998	1.19263	-0.772887	0.674641	-0.154495	-0.511944	-0.739651	-1.64618	+	Cluster -B	1.89297	0.0259278	O00461	O00461		GOLIM4
0.523958	0.37521	0.633225	0.296597	1.30097	0.24984	-1.96463	-1.19731	-0.217863	+	Cluster -B	1.64009	0.0365077	Q13615	Q13615		MTMR3
0.913757	0.333372	1.1604	-0.207346	1.12588	-0.0304746	-1.40324	-1.51022	-0.382134	+	Cluster -B	1.69107	0.0332594	Q13185	Q13185		CBX3
0.758019	-0.345521	1.23014	0.23245	0.466281	1.01063	-0.864883	-1.8176	-0.669526	+	Cluster -B	1.57883	0.0410009	Q9NPD3	Q9NPD3		EXOSC4
0.951191	-0.412006	1.26211	0.390257	0.38268	0.926479	-0.925644	-1.32715	-1.24792	+	Cluster -B	1.89321	0.0259119	Q86UY8	Q86UY8		NT5DC3
0.791055	-0.148746	1.82534	0.0684571	-0.0532483	0.686111	-0.710977	-1.3173	-1.14069	+	Cluster -B	1.53709	0.0436689	Q86W42	Q86W42		THOC6
1.11044	-0.110026	1.53478	0.338239	0.0841277	0.503116	-1.10699	-1.05579	-1.29789	+	Cluster -B	2.11331	0.0195549	Q6ZNB6	Q6ZNB6		NFXL1
1.27602	0.0960077	1.4635	-0.0964706	0.243269	0.0615821	-1.57958	-1.27125	-0.193088	+	Cluster -B	1.67199	0.0345411	Q9BRD0	Q9BRD0		BUD13
1.38644	0.144635	1.01537	0.210994	0.277172	0.426809	-1.70816	-1.24243	-0.51084	+	Cluster -B	2.12518	0.0193046	Q8N6T3	Q8N6T3		ARFGAP1
0.891955	0.180725	1.09125	-0.0711272	0.532389	0.926616	-1.41771	-1.58988	-0.54422	+	Cluster -B	2.10349	0.0198661	P50613	P50613		CDK7
1.36914	0.280433	0.845974	-0.271802	0.287514	0.928386	-1.35905	-1.4284	-0.6522	+	Cluster -B	2.03082	0.0218817	P37108	P37108		SRP14
1.25483	0.34796	0.753684	-0.17826	0.511213	0.529114	-1.48267	-1.72182	-0.0140476	+	Cluster -B	1.54269	0.0433384	P08579	P08579		SNRPB2
1.31989	0.00671125	1.13492	0.15374	0.248617	0.517015	-0.740539	-1.86005	-0.780306	+	Cluster -B	1.88098	0.0261315	Q9HAS0	Q9HAS0		C17orf75
1.12002	0.139123	1.21381	0.207922	0.631268	-0.037193	-0.882519	-1.96076	-0.431662	+	Cluster -B	1.69868	0.0329736	Q9GZS3	Q9GZS3		WDR61
1.40922	-0.295061	0.833027	-0.120075	0.681453	0.908379	-1.14823	-0.998013	-1.27071	+	Cluster -B	1.72765	0.0319497	P61978	P61978		HNRNPK
1.02942	-0.225092	1.19788	-0.0142005	0.517439	0.992417	-1.44785	-1.07146	-0.978556	+	Cluster -B	1.91503	0.0254309	Q9UHX1	Q9UHX1		PUF60
1.27746	-0.258899	1.35349	-0.2097	0.687077	0.477865	-1.25914	-1.05192	-1.01625	+	Cluster -B	1.72414	0.0322783	Q96DI7	Q96DI7		SNRNP40
1.04864	-0.728975	0.813177	0.430261	0.726128	1.03463	-1.50858	-0.934233	-0.881044	+	Cluster -B	1.63013	0.0372286	Q16630	Q16630		CPSF6
0.884694	-0.683742	1.18641	0.703202	0.500958	0.77305	-1.34954	-0.735696	-1.27933	+	Cluster -B	1.63441	0.0369256	P07305	P07305		H1-0
0.739959	-0.36411	0.949463	0.0470565	0.602392	1.44235	-1.36519	-0.981305	-1.07062	+	Cluster -B	1.7653	0.0309033	P10412	P10412		H1-4
0.456181	-0.410748	0.91887	0.272505	0.978328	1.26682	-1.33891	-1.23529	-0.907757	+	Cluster -B	2.15023	0.0189145	O43159	O43159		RRP8
0.510633	-0.203406	0.804913	0.2042	0.877329	1.34963	-1.57056	-0.938416	-1.03432	+	Cluster -B	2.24093	0.0171849	O15446	O15446		POLR1G
0.708625	-0.86146	0.273933	0.447566	1.14916	1.33145	-1.03307	-1.3871	-0.629102	+	Cluster -B	1.78186	0.0299232	Q9Y3B2	Q9Y3B2		EXOSC1
0.765968	-0.926524	0.369702	0.254527	1.19799	1.36105	-0.893214	-1.08124	-1.04826	+	Cluster -B	1.62346	0.037664	P09012	P09012		SNRPA
0.731379	-0.600442	0.714948	0.370826	1.22453	0.900751	-1.41238	-1.34464	-0.584967	+	Cluster -B	1.83139	0.0280511	P52597	P52597		HNRNPF
0.610246	-0.593234	0.990257	0.394017	1.2177	0.621289	-1.69197	-1.09791	-0.450406	+	Cluster -B	1.51551	0.0456139	Q9UPN9	Q9UPN9		TRIM33
0.796667	-0.649431	0.800938	0.285674	1.26605	0.835004	-0.949856	-1.48739	-0.897653	+	Cluster -B	1.74614	0.0314774	Q9NW13	Q9NW13		RBM28
0.319678	-0.762455	1.0957	0.389817	1.40101	0.73999	-0.884971	-1.26818	-1.03058	+	Cluster -B	1.5993	0.039376	O00194	O00194		RAB27B
-0.558883	0.287893	0.526826	1.92827	0.310296	0.549187	-0.913641	-1.29739	-0.832552	+	Cluster -B	1.62417	0.0376263	Q9H3P2	Q9H3P2		NELFA
-0.205994	0.220947	0.467103	1.19265	0.0746757	1.58615	-0.981051	-1.25619	-1.09829	+	Cluster -B	2.18112	0.0181123	Q86Y91	Q86Y91		KIF18B
0.127356	-0.017216	0.766039	1.02941	0.390498	1.26304	-1.52009	-1.33549	-0.703551	+	Cluster -B	2.55906	0.0106027	P49916	P49916		LIG3
-0.254003	0.298368	1.08956	1.16544	0.0409998	0.912128	-1.36893	-1.58191	-0.30165	+	Cluster -B	1.49013	0.0482181	Q9UKN8	Q9UKN8		GTF3C4
-0.0813304	0.133101	0.106553	1.00684	0.910109	0.916734	-1.79347	-1.41998	0.221437	+	Cluster -B	1.60663	0.038955	Q92890	Q92890		UFD1
0.363102	0.555427	0.112813	1.20015	1.01708	0.148754	-1.4154	-1.7267	-0.255224	+	Cluster -B	1.8511	0.026671	Q9NYL4	Q9NYL4		FKBP11
0.901837	0.675801	-0.166276	0.700008	1.33226	0.00464446	-1.51874	-1.33167	-0.597864	+	Cluster -B	1.81306	0.0288058	Q52LJ0	Q52LJ0		FAM98B
0.921253	0.661904	0.0394366	0.564695	1.14133	0.24278	-1.81753	-1.18493	-0.568941	+	Cluster -B	2.09299	0.0199122	Q13451	Q13451		FKBP5
0.941506	0.305248	-0.34235	1.10503	1.10095	0.332055	-1.60099	-1.14556	-0.695886	+	Cluster -B	2.0727	0.0205203	P41223	P41223		BUD31
0.0549831	-0.0297324	0.0518604	1.23117	0.975786	1.16179	-1.52602	-0.914726	-1.00511	+	Cluster -B	4.47832	0.000642857	Q9BQ67	Q9BQ67		GRWD1
0.36625	-0.225182	-0.177276	1.26246	1.1917	0.867376	-1.58057	-1.03423	-0.670528	+	Cluster -B	3.12962	0.0036378	Q9BUR5	Q9BUR5		APOO
0.504565	0.157502	-0.582166	1.23211	1.01407	0.646232	-1.83847	-1.01127	-0.122579	+	Cluster -B	1.64446	0.0363906	Q8IXH7	Q8IXH7		NELFCD
0.62104	-0.0826548	-0.237508	1.0789	1.34244	0.365188	-1.92599	-0.764618	-0.396795	+	Cluster -B	1.67951	0.0340597	Q9H4L7	Q9H4L7		SMARCAD1
0.945159	0.131981	-0.323693	0.555943	1.17885	0.936069	-1.69432	-1.01048	-0.719506	+	Cluster -B	2.16006	0.0188281	Q9Y383	Q9Y383		LUC7L2
1.23263	-0.103872	-0.440385	0.841696	0.872326	0.906768	-1.46416	-1.18565	-0.659347	+	Cluster -B	1.87139	0.026304	Q9Y3I0	Q9Y3I0		RTCB
0.78928	0.67985	-0.575572	0.92522	0.829478	0.72035	-1.80964	-0.65579	-0.903174	+	Cluster -B	1.86658	0.0263421	Q8IXM2	Q8IXM2		BAP18
0.55809	0.336051	-0.547613	0.910591	0.904702	1.13649	-1.78707	-0.776924	-0.734323	+	Cluster -B	2.24387	0.0169852	Q9Y3Z3	Q9Y3Z3		SAMHD1
0.717787	0.197577	-0.370981	0.936064	0.42553	1.27234	-1.93356	-0.865921	-0.378835	+	Cluster -B	1.66936	0.034614	P28072	P28072		PSMB6
1.03822	0.448688	-0.752349	0.874266	0.490964	1.1138	-1.53173	-1.11326	-0.5686	+	Cluster -B	1.60762	0.0389178	O75821	O75821		EIF3G
0.222589	0.779735	0.0087971	0.821911	0.833844	0.792717	-2.04686	-0.427426	-0.985309	+	Cluster -B	2.04012	0.0216883	Q01970	Q01970		PLCB3
1.62151	-0.271396	0.442221	0.438626	0.757694	0.300527	-1.4666	-0.446084	-1.3765	+	Cluster -B	1.4764	0.0496194	P61964	P61964		WDR5
1.07023	0.0554018	0.501111	0.76203	1.01755	0.215244	-1.63564	-0.611679	-1.37424	+	Cluster -B	2.2528	0.0169517	Q15542	Q15542		TAF5
1.46021	0.0921635	0.736144	0.492264	0.778951	0.0382625	-1.46004	-0.911372	-1.22659	+	Cluster -B	2.30153	0.0156838	Q9ULU4	Q9ULU4		ZMYND8
1.6131	0.119618	0.583504	0.768785	-0.189312	0.563901	-0.943413	-1.40415	-1.11203	+	Cluster -B	1.95337	0.0239376	Q9Y2S6	Q9Y2S6		TMA7
1.24459	0.0771105	0.948761	0.474624	0.147967	0.807449	-1.42336	-1.25503	-1.02212	+	Cluster -B	2.66392	0.00913	Q92841	Q92841		DDX17
1.44661	-0.123151	0.415875	1.14031	0.0198782	0.54251	-1.47485	-1.06754	-0.899643	+	Cluster -B	1.7576	0.0311944	O43707	O43707		ACTN4
1.65542	-0.2859	0.489263	0.914804	0.338206	0.288076	-1.3081	-0.994229	-1.09754	+	Cluster -B	1.67986	0.0339608	O43660	O43660		PLRG1
0.918732	0.377836	0.610207	1.08529	0.158821	0.380088	-2.02424	-0.579268	-0.927463	+	Cluster -B	1.97806	0.0232567	Q658Y4	Q658Y4		FAM91A1
0.534855	0.613042	0.214952	1.42148	0.327149	0.367708	-1.9328	-0.55221	-0.994178	+	Cluster -B	1.90565	0.0256586	Q32P51	Q32P51		HNRNPA1L2
0.462618	-0.093507	1.05159	1.40569	0.134309	0.412295	-1.69814	-0.504876	-1.16997	+	Cluster -B	1.64443	0.0363722	Q8TED4	Q8TED4		SLC37A2
0.412163	-0.328473	0.687105	1.64427	0.595609	0.263933	-1.67828	-0.92333	-0.672998	+	Cluster -B	1.7193	0.0324851	O60216	O60216		RAD21
0.675947	-0.289026	0.343954	0.902976	0.652733	1.1543	-1.88642	-0.759011	-0.795446	+	Cluster -B	2.24569	0.0170033	P78347	P78347		GTF2I
0.969219	-0.0699965	0.507165	0.84035	0.356334	0.837712	-1.93815	-0.316457	-1.18618	+	Cluster -B	1.79659	0.0295761	Q14155	Q14155		ARHGEF7
0.840656	-0.665772	0.496433	1.12279	0.335229	1.14622	-1.26275	-0.621394	-1.39143	+	Cluster -B	1.79798	0.029595	Q9GZT3	Q9GZT3		SLIRP
0.752724	-0.389304	0.895865	1.31518	0.462934	0.464655	-1.32936	-0.776613	-1.39608	+	Cluster -B	2.01287	0.0227038	Q6RFH5	Q6RFH5		WDR74
0.75548	-0.184997	0.726333	1.04236	0.419593	0.854581	-1.31607	-0.646736	-1.65054	+	Cluster -B	2.36888	0.0139452	P16403	P16403		H1-2
0.648117	-0.235978	0.346908	1.20296	0.758127	0.800084	-1.53549	-0.537048	-1.44768	+	Cluster -B	2.54318	0.0108341	O15460	O15460		P4HA2
1.34105	-0.303921	0.115692	0.918521	0.493502	0.786554	-1.38809	-1.49927	-0.464047	+	Cluster -B	1.68095	0.0339832	Q01130	Q01130		SRSF2
0.68527	-0.526176	-0.0341377	1.35649	0.571455	1.00555	-1.39042	-1.44648	-0.221548	+	Cluster -B	1.80077	0.0293251	O75818	O75818		RPP40
1.20087	-0.291019	0.271631	0.51546	0.920717	0.761775	-0.78519	-1.89884	-0.695403	+	Cluster -B	1.7318	0.0319534	Q09161	Q09161		NCBP1
0.869812	-0.287052	0.0974	1.54507	0.609742	0.43683	-0.923762	-1.71794	-0.630096	+	Cluster -B	1.78122	0.0299879	P61011	P61011		SRP54
0.513252	-0.459321	0.169475	1.31061	1.02698	0.639942	-0.779702	-1.83345	-0.587783	+	Cluster -B	2.08652	0.0201091	P49005	P49005		POLD2
0.649247	-0.588642	0.312764	0.794859	0.974784	1.23535	-0.851574	-1.49639	-1.0304	+	Cluster -B	2.53958	0.0108419	P99999	P99999		CYCS
0.85379	-0.317817	0.478391	1.00974	0.508477	1.04319	-0.888338	-1.63911	-1.04833	+	Cluster -B	2.46303	0.0124858	P78346	P78346		RPP30
0.270401	-0.207568	0.142404	1.09644	1.05261	1.07558	-0.801356	-1.70141	-0.927104	+	Cluster -B	3.37797	0.0028877	O15438	O15438		ABCC3
0.328976	0.752954	-0.394063	1.67897	-0.129665	0.942864	-1.24603	-0.86208	-1.07193	+	Cluster -B	1.56804	0.0415479	P62333	P62333		PSMC6
0.176741	0.138068	-0.0879291	1.44688	0.398852	1.28153	-1.09159	-0.74659	-1.51596	+	Cluster -B	2.74516	0.00656604	P19338	P19338		NCL
0.500363	0.221472	-0.091646	1.63942	0.276358	0.894579	-1.36783	-0.803105	-1.26961	+	Cluster -B	2.37837	0.0136593	Q9BS26	Q9BS26		ERP44
0.188161	0.383461	0.0898244	1.62914	0.331737	0.905816	-1.35074	-0.966639	-1.21076	+	Cluster -B	2.75489	0.00652174	Q9UPN4	Q9UPN4		CEP131
0.753562	0.712472	-0.150494	1.01077	0.1623	1.14705	-1.50409	-1.11085	-1.02072	+	Cluster -B	2.44722	0.0128623	P63279	P63279		UBE2I
0.800203	0.598693	-0.506503	1.26414	-0.0828672	1.22535	-1.15864	-1.01893	-1.12145	+	Cluster -B	1.69623	0.0330254	Q9BPX3	Q9BPX3		NCAPG
0.992559	0.454082	-0.0745439	1.54256	-0.0920264	0.630897	-1.00604	-1.15339	-1.2941	+	Cluster -B	1.83734	0.0278628	P60866	P60866		RPS20
1.12835	0.356112	0.0549231	1.28074	-0.19453	0.889504	-1.14132	-1.12507	-1.2487	+	Cluster -B	1.95047	0.0239092	Q96T76	Q96T76		MMS19
1.1286	0.253941	-0.202958	1.33512	-0.00858588	0.937642	-1.18271	-1.17425	-1.0868	+	Cluster -B	1.89081	0.026045	P23396	P23396		RPS3
1.05057	0.0283038	-0.454634	1.41773	0.23269	0.950211	-1.45839	-0.751512	-1.01496	+	Cluster -B	1.7125	0.0323584	P83731	P83731		RPL24
0.798069	-0.0871634	-0.622731	1.62912	0.236389	1.07069	-1.20165	-0.855355	-0.967374	+	Cluster -B	1.75841	0.0312016	P62829	P62829		RPL23
0.847101	-0.0862088	-0.450146	1.74432	0.199516	0.834994	-1.04666	-0.786502	-1.25642	+	Cluster -B	1.67491	0.0344578	P62701	P62701		RPS4X
1.08783	-0.0827597	-0.516866	1.37945	0.110959	1.14826	-0.993581	-0.91454	-1.21875	+	Cluster -B	1.60129	0.0392414	P62280	P62280		RPS11
0.997439	-0.192832	-0.155809	1.36754	0.0667894	1.18198	-0.917993	-0.980232	-1.36689	+	Cluster -B	1.79042	0.0296358	P62081	P62081		RPS7
0.943271	-0.00713551	-0.0110417	1.21157	-0.106457	1.28724	-0.729014	-1.50915	-1.07928	+	Cluster -B	1.71896	0.0324538	Q96N67	Q96N67		DOCK7
0.550226	-0.00393509	-0.435177	1.28237	1.02983	0.910213	-0.700074	-1.22536	-1.40809	+	Cluster -B	2.95136	0.00488449	P18615	P18615		NELFE
0.705954	0.0533748	-0.570111	1.33741	0.858359	0.872738	-1.08713	-1.50306	-0.667529	+	Cluster -B	2.35556	0.0143309	Q14527	Q14527		HLTF
0.717846	0.0286805	-0.367621	0.855168	0.914046	1.28943	-1.15651	-1.4407	-0.840336	+	Cluster -B	2.85411	0.00519527	Q9NQ29	Q9NQ29		LUC7L
0.567365	0.551032	-0.163009	1.15251	0.479012	1.09308	-1.2584	-1.0111	-1.41047	+	Cluster -B	3.16068	0.00334959	Q9NTZ6	Q9NTZ6		RBM12
0.366827	0.291469	-0.202609	1.0576	0.534967	1.46572	-1.20995	-0.967471	-1.33656	+	Cluster -B	3.1795	0.00322689	Q13310	Q13310		PABPC4
0.71887	0.209388	-0.337549	0.899475	0.841896	1.24183	-1.13167	-1.1858	-1.25645	+	Cluster -B	3.25149	0.00311927	Q9Y265	Q9Y265		RUVBL1
0.88308	0.140298	-0.203884	1.14411	0.678164	0.978247	-1.35834	-1.00753	-1.25414	+	Cluster -B	3.01032	0.00442553	Q9BYK8	Q9BYK8		HELZ2
0.718267	0.145001	-0.403198	1.28645	0.662924	1.07171	-1.24826	-1.05971	-1.17318	+	Cluster -B	2.92464	0.00504075	P46783	P46783		RPS10
0.759328	0.140217	-0.276352	1.15863	0.617644	1.1238	-1.48361	-1.19211	-0.847544	+	Cluster -B	2.80484	0.00549153	P46782	P46782		RPS5
0.932701	0.173345	-0.342971	1.15029	0.571378	1.00437	-1.29373	-1.4444	-0.750975	+	Cluster -B	2.39698	0.0134291	Q9Y3U8	Q9Y3U8		RPL36
0.780838	0.131156	-0.302835	1.27981	0.294508	1.2516	-1.18473	-1.29045	-0.959885	+	Cluster -B	2.38648	0.0134328	P62249	P62249		RPS16
0.785349	0.0407984	-0.521133	1.26182	0.336069	1.34788	-1.28214	-0.927738	-1.04091	+	Cluster -B	2.13497	0.0189349	P26373	P26373		RPL13
0.67844	0.354598	-0.698335	0.903553	0.92579	1.15892	-1.18537	-0.737166	-1.40043	+	Cluster -B	2.36205	0.0141667	Q9NQW6	Q9NQW6		ANLN
0.270263	0.466095	-0.510482	0.757844	0.959489	1.44003	-1.07648	-0.978583	-1.32817	+	Cluster -B	2.92936	0.00507006	O75940	O75940		SMNDC1
0.992373	-0.532141	-0.436941	1.12571	0.95676	1.02841	-1.10035	-1.12149	-0.912334	+	Cluster -B	2.18133	0.0181674	P83881	P83881		RPL36A
0.69993	-0.826821	-0.182492	0.976761	1.45994	0.853687	-1.06758	-1.02224	-0.891181	+	Cluster -B	2.27359	0.0161678	P26440	P26440		IVD
0.978787	-0.384512	-0.433191	1.016	0.778507	1.15533	-1.4199	-0.466395	-1.22463	+	Cluster -B	1.89731	0.0258479	P62891	P62891		RPL39
1.04345	-0.458871	-0.538319	0.873176	0.6958	1.40161	-1.06803	-0.691475	-1.25735	+	Cluster -B	1.79063	0.0296758	P62424	P62424		RPL7A
0.526009	-0.703338	-0.510226	1.20604	0.765761	1.48617	-1.25034	-0.762816	-0.757262	+	Cluster -B	2.36928	0.0138974	P61927	P61927		RPL37
0.983033	-0.229878	-0.671965	1.38871	0.774807	0.785128	-1.46935	-0.719287	-0.841199	+	Cluster -B	1.7806	0.0300181	P46777	P46777		RPL5
0.847852	-0.59636	-0.0618263	1.47773	0.436442	1.02927	-1.41561	-0.790717	-0.926783	+	Cluster -B	1.92339	0.0252117	P61353	P61353		RPL27
1.06532	-0.457059	-0.299972	1.1902	0.373592	1.24101	-1.43577	-0.808308	-0.869008	+	Cluster -B	1.73297	0.0318834	P62273	P62273		RPS29
1.14622	-0.177788	-0.401301	1.14367	0.471369	1.07069	-1.48746	-1.03459	-0.730809	+	Cluster -B	1.83158	0.0280809	P62241	P62241		RPS8
0.889358	-0.270594	-0.0193122	1.07366	0.406086	1.30662	-1.48635	-0.729165	-1.17031	+	Cluster -B	2.20643	0.018075	P55072	P55072		VCP
1.1758	-0.354251	0.21069	1.03968	0.597573	0.853504	-1.48274	-1.04546	-0.994791	+	Cluster -B	2.23445	0.0171818	Q7KZF4	Q7KZF4		SND1
1.3007	0.252252	0.134189	0.787943	0.390544	0.847474	-1.25315	-0.96648	-1.49347	+	Cluster -B	2.60024	0.00991469	P08865	P08865		RPSA
1.13534	0.543893	0.404743	0.752908	0.143857	0.861333	-1.30816	-1.25525	-1.27867	+	Cluster -B	3.37147	0.00285714	P62312	P62312		LSM6
1.26015	0.693312	0.27234	0.660066	0.284446	0.657737	-1.33492	-1.15147	-1.34166	+	Cluster -B	3.35713	0.0031623	P07686	P07686		HEXB
1.05257	0.645322	-0.412645	0.500659	0.533509	1.24106	-1.23924	-1.16822	-1.15301	+	Cluster -B	2.18256	0.0181951	Q15003	Q15003		NCAPH
1.35775	0.508074	-0.212749	0.65032	0.329349	0.929495	-1.49792	-1.23621	-0.828113	+	Cluster -B	2.06134	0.0209289	P63220	P63220		RPS21
0.758375	0.195954	0.302247	1.09288	0.312502	1.03055	-1.74446	-0.958843	-0.989203	+	Cluster -B	2.77488	0.00602198	Q96S55	Q96S55		WRNIP1
0.81457	-0.00653912	0.22081	1.14111	0.285439	1.04937	-1.79156	-0.605969	-1.10724	+	Cluster -B	2.17295	0.018475	Q6UXN9	Q6UXN9		WDR82
1.06118	0.0690239	0.377246	0.886378	0.0264166	1.11809	-1.7617	-0.953622	-0.823017	+	Cluster -B	2.0222	0.0222296	Q5PRF9	Q5PRF9		SAMD4B
1.16063	0.0710571	0.128113	0.919563	0.23405	1.04347	-1.69125	-1.07708	-0.788558	+	Cluster -B	2.13205	0.0189149	P62269	P62269		RPS18
1.14857	0.205382	-0.237588	0.879645	0.107332	1.29521	-1.54157	-1.02515	-0.831828	+	Cluster -B	1.80721	0.029131	Q16531	Q16531		DDB1
1.03692	0.207957	-0.160232	1.13134	0.134614	1.14399	-1.49108	-0.904924	-1.09859	+	Cluster -B	2.09595	0.0199174	P39019	P39019		RPS19
1.05052	0.283371	-0.0463242	1.21549	0.285746	0.870037	-1.34474	-1.23474	-1.07936	+	Cluster -B	2.57247	0.0104665	Q14997	Q14997		PSME4
1.19349	0.0133078	-0.129411	1.27398	0.246568	0.876984	-1.33889	-0.941997	-1.19404	+	Cluster -B	2.03958	0.0216809	P08708	P08708		RPS17
1.22415	0.158103	-0.195007	1.11254	0.535979	0.724021	-1.51726	-0.997261	-1.04528	+	Cluster -B	2.24345	0.0169967	Q92900	Q92900		UPF1
0.895157	0.217141	-0.0332361	1.08302	0.83707	0.728179	-1.51728	-1.13871	-1.07134	+	Cluster -B	3.28445	0.00330097	Q2NL82	Q2NL82		TSR1
1.0533	0.311785	-0.0365153	1.07719	0.680145	0.629529	-1.57641	-1.06904	-1.06999	+	Cluster -B	2.83055	0.00522989	O75843	O75843		AP1G2
0.499293	0.883806	0.555608	1.00588	0.183876	0.688974	-1.70684	-1.05581	-1.05478	+	Cluster -B	3.15	0.003536	Q96P16	Q96P16		RPRD1A
0.821238	1.14452	0.521873	0.802428	-0.0838775	0.545587	-1.42651	-0.994768	-1.33049	+	Cluster -B	3.15068	0.0035502	P15586	P15586		GNS
0.885262	0.90045	0.423693	0.811881	0.00198423	0.795472	-1.41612	-1.05578	-1.34684	+	Cluster -B	3.27336	0.0032381	P07339	P07339		CTSD
0.475732	0.604625	0.639874	1.08553	0.336203	0.746631	-1.12891	-1.19625	-1.56344	+	Cluster -B	3.88393	0.000848485	Q9BZH6	Q9BZH6		WDR11
0.674921	0.660653	0.618921	1.2474	0.023159	0.571858	-1.28834	-1.12185	-1.38673	+	Cluster -B	3.01702	0.00443165	P53634	P53634		CTSC
0.725409	0.786204	0.0774655	1.22053	0.22228	0.738801	-1.30019	-1.12899	-1.3415	+	Cluster -B	2.94819	0.00494118	P47897	P47897		QARS1
0.517799	0.92869	0.209379	1.30303	0.0389473	0.689558	-1.10102	-1.07672	-1.50967	+	Cluster -B	2.49585	0.0119236	P05161	P05161		ISG15
1.26452	0.584235	0.380314	1.15379	-0.179253	0.387556	-1.36862	-0.940258	-1.28228	+	Cluster -B	2.24645	0.0170314	Q92499	Q92499		DDX1
1.28409	0.41101	0.121217	1.28195	0.0452933	0.412699	-1.46494	-1.1428	-0.948522	+	Cluster -B	2.0368	0.0216155	Q99873	Q99873		PRMT1
0.983648	0.626744	0.28523	1.14504	0.0796189	0.568351	-1.70351	-1.14339	-0.841724	+	Cluster -B	2.47689	0.0121494	Q9H814	Q9H814		PHAX
0.866973	0.72828	0.110615	1.24136	0.286567	0.483976	-1.63636	-0.992795	-1.08862	+	Cluster -B	2.61689	0.00960964	Q9ULV4	Q9ULV4		CORO1C
1.16507	0.893259	0.00377247	1.04176	0.07884	0.468481	-1.34814	-1.33077	-0.972279	+	Cluster -B	2.3703	0.0139229	Q9UNF0	Q9UNF0		PACSIN2
1.22596	1.17223	-0.0508077	0.949946	0.09486	0.121564	-1.40017	-1.05363	-1.05996	+	Cluster -B	2.10158	0.0199611	O60869	O60869		EDF1
1.06228	0.197624	0.388779	1.18586	0.270484	0.593766	-1.29652	-1.57725	-0.82503	+	Cluster -B	2.54706	0.0108623	P62851	P62851		RPS25
0.814333	0.333998	0.137582	1.47635	0.356841	0.404599	-1.16333	-1.72641	-0.633974	+	Cluster -B	2.06415	0.0208237	P52298	P52298		NCBP2
1.1304	-0.0498286	0.364159	1.46778	0.283022	0.348493	-1.127	-1.34998	-1.06705	+	Cluster -B	2.05798	0.021089	Q86XI2	Q86XI2		NCAPG2
1.00571	0.000227925	0.0614324	1.51797	0.440922	0.496643	-1.4077	-1.15959	-0.955615	+	Cluster -B	2.20431	0.0180748	Q13283	Q13283		G3BP1
0.582953	-0.128476	0.275498	1.65191	0.647046	0.499046	-1.14128	-1.29471	-1.09198	+	Cluster -B	2.62858	0.00945985	P26599	P26599		PTBP1
0.86809	0.598381	0.114053	1.24061	0.670454	0.276234	-1.26687	-1.44805	-1.0529	+	Cluster -B	2.93583	0.00511897	Q9UG63	Q9UG63		ABCF2
0.843022	0.419602	0.504332	1.25282	0.610674	0.192966	-1.33434	-1.26648	-1.22259	+	Cluster -B	3.21794	0.00311894	P16278	P16278		GLB1
1.49382	0.334468	-0.23136	0.943844	0.50687	0.454515	-0.918688	-1.47561	-1.10786	+	Cluster -B	1.90662	0.0255954	Q8IWS0	Q8IWS0		PHF6
1.16124	0.448307	-0.424545	1.35959	0.465974	0.395506	-0.789615	-1.27794	-1.33852	+	Cluster -B	1.79294	0.0296082	Q86VI3	Q86VI3		IQGAP3
1.04242	0.51065	-0.412194	1.30659	0.343584	0.722167	-1.15763	-1.28135	-1.07424	+	Cluster -B	2.11667	0.0195241	P61247	P61247		RPS3A
0.874012	0.855512	0.0575998	1.08313	0.418436	0.42591	-1.00512	-1.73574	-0.973736	+	Cluster -B	2.58794	0.0101929	Q9UKV8	Q9UKV8		AGO2
0.800973	0.668555	0.0568662	1.13122	0.381349	0.580015	-0.57179	-1.82118	-1.22601	+	Cluster -B	2.27269	0.0161675	O00754	O00754		MAN2B1
0.57727	0.509584	0.999977	1.34504	0.420824	-0.445078	-0.923884	-1.61922	-0.864512	+	Cluster -B	1.74493	0.0315015	Q9BZG1	Q9BZG1		RAB34
0.401405	0.207376	1.23556	0.94442	0.719108	-0.13359	-0.872028	-1.9408	-0.561449	+	Cluster -B	1.6294	0.0373202	O95251	O95251		KAT7
0.617924	-0.448379	0.70635	1.20124	0.526088	0.732041	-1.15897	-1.77779	-0.398498	+	Cluster -B	1.79314	0.0296221	Q92620	Q92620		DHX38
0.583176	-0.037938	1.08919	1.16909	0.582486	0.13431	-1.45602	-1.53084	-0.533465	+	Cluster -B	1.94842	0.0238714	Q5C9Z4	Q5C9Z4		NOM1
0.94083	-0.0740725	0.924339	1.01113	0.563565	0.281382	-1.17864	-1.68135	-0.787184	+	Cluster -B	2.31985	0.0154816	Q29RF7	Q29RF7		PDS5A
0.31418	0.374813	0.707122	0.712129	0.509709	0.772876	-0.405006	-2.29132	-0.6945	+	Cluster -B	1.68709	0.0335797	Q8TEQ8	Q8TEQ8		PIGO
0.069235	0.338313	0.988785	0.849583	0.287382	0.752397	-0.412641	-2.22236	-0.650689	+	Cluster -B	1.48374	0.0486958	Q13286	Q13286		CLN3
0.101601	0.86467	0.795125	0.807191	1.2134	-0.174155	-0.959494	-1.20566	-1.44268	+	Cluster -B	2.18922	0.0182175	Q07812	Q07812		BAX
0.449302	0.631399	0.89263	0.787139	1.30246	-0.684351	-1.20815	-1.04428	-1.12614	+	Cluster -B	1.65921	0.0353352	Q4G0J3	Q4G0J3		LARP7
0.754142	1.21918	0.861156	0.986267	-0.473017	0.0909804	-0.95616	-1.20409	-1.27845	+	Cluster -B	2.40957	0.0132008	Q8NEM2	Q8NEM2		SHCBP1
0.655565	0.942213	0.781909	1.1671	-0.0449826	0.201611	-1.05048	-1.47434	-1.17859	+	Cluster -B	2.76721	0.00623562	Q14331	Q14331		FRG1
0.835288	0.986813	0.712679	0.848532	0.41478	-0.0992232	-1.28581	-1.62722	-0.785841	+	Cluster -B	2.92708	0.00507256	Q86UY6	Q86UY6		NAA40
0.709742	1.11593	0.768732	1.16038	0.0799897	-0.405301	-1.07896	-1.5041	-0.846402	+	Cluster -B	2.09406	0.019967	O96019	O96019		ACTL6A
0.410331	1.27045	0.178378	1.48977	-0.0844593	0.130586	-0.923058	-1.10414	-1.36785	+	Cluster -B	1.67056	0.0344876	P62861	P62861		FAU
0.239524	0.99181	0.41067	1.22438	0.79211	-0.0136069	-0.877904	-1.56341	-1.20358	+	Cluster -B	2.33216	0.0152283	Q9H2U1	Q9H2U1		DHX36
0.626312	1.20681	-0.273811	1.05956	0.657218	0.186489	-0.615137	-1.25845	-1.58899	+	Cluster -B	1.81562	0.0286778	P49458	P49458		SRP9
0.721685	0.658174	0.632918	0.788268	1.01099	-0.130262	-1.37383	-1.61993	-0.688011	+	Cluster -B	2.46894	0.0123673	Q01844	Q01844		EWSR1
0.77725	0.895862	1.11202	0.387335	0.632217	-0.160671	-1.40802	-1.50455	-0.731441	+	Cluster -B	3.09772	0.00384962	Q9Y333	Q9Y333		LSM2
0.717483	1.18201	0.575397	0.690268	0.00884309	0.548221	-1.13685	-1.70825	-0.877114	+	Cluster -B	2.96563	0.00493243	Q12894	Q12894		IFRD2
0.554949	0.859451	1.03652	0.579791	0.254327	0.415132	-0.946055	-1.93304	-0.821075	+	Cluster -B	2.82685	0.00531805	Q9BTY7	Q9BTY7		HGH1
0.54144	1.09737	1.13568	0.396462	0.0135217	0.421715	-1.24043	-1.70277	-0.662996	+	Cluster -B	2.89278	0.00490244	P24941	P24941		CDK2
1.0539	0.934662	0.493087	0.448017	0.414046	0.537476	-1.05926	-1.47373	-1.3482	+	Cluster -B	4.40056	0.0006	Q9P016	Q9P016		THYN1
1.01339	0.56829	0.529157	0.587434	0.694402	0.485339	-1.06031	-1.7354	-1.08231	+	Cluster -B	3.71868	0.00088189	P42695	P42695		NCAPD3
1.1607	0.944848	0.575409	0.252941	0.64458	0.186008	-1.46774	-1.39648	-0.900257	+	Cluster -B	3.64122	0.00117143	Q9UM22	Q9UM22		EPDR1
0.945634	0.871629	0.602996	0.26873	0.529855	0.612024	-1.41924	-1.61366	-0.797963	+	Cluster -B	3.63251	0.00141844	O75717	O75717		WDHD1
0.780205	0.936011	1.14375	-0.023219	0.437823	0.0525543	-0.888807	-2.00951	-0.428811	+	Cluster -B	2.17161	0.0184796	O60231	O60231		DHX16
0.40321	1.09751	0.937929	-0.171146	0.899325	0.303121	-1.29317	-1.71359	-0.463183	+	Cluster -B	2.05711	0.0211141	Q8N8A6	Q8N8A6		DDX51
0.959799	0.333075	1.58391	0.0853308	0.247566	-0.119223	-0.320192	-1.85235	-0.917913	+	Cluster -B	1.77878	0.0301387	Q5U5X0	Q5U5X0		LYRM7
0.376527	0.21509	1.71082	0.451618	0.495436	0.0693161	-0.485981	-1.71823	-1.1146	+	Cluster -B	1.67193	0.0344774	Q9UKL0	Q9UKL0		RCOR1
0.569992	0.766086	1.22094	0.552923	0.689291	-0.265324	-0.556151	-1.44715	-1.5306	+	Cluster -B	2.32832	0.0151746	Q6KB66	Q6KB66		KRT80
0.572958	0.985595	1.03226	0.320754	0.760768	0.0102963	-0.701186	-1.58247	-1.39897	+	Cluster -B	2.92929	0.00505397	Q13123	Q13123		IK
0.348356	0.703767	1.38014	0.255324	0.580562	0.348777	-0.593123	-1.63679	-1.38701	+	Cluster -B	2.47227	0.0121971	P51532	P51532		SMARCA4
1.10767	0.769697	0.863951	0.131861	0.416891	0.20442	-0.401428	-1.90472	-1.18834	+	Cluster -B	2.43375	0.0128784	Q6P2C8	Q6P2C8		MED27
0.245975	-0.41195	0.516122	0.71961	1.05639	1.31542	-1.05876	-0.891863	-1.49094	+	Cluster -B	2.95928	0.00489933	Q9HCN8	Q9HCN8		SDF2L1
0.202469	-0.555867	0.913572	0.41976	1.07672	1.2501	-1.06593	-0.752784	-1.48803	+	Cluster -B	1.99064	0.022896	Q15233	Q15233		NONO
0.51195	-0.583869	0.892031	0.526974	0.936553	1.14675	-1.07302	-0.861325	-1.49605	+	Cluster -B	2.11158	0.0195674	Q05519	Q05519		SRSF11
0.503137	-0.459128	0.885358	0.693472	0.745972	1.14043	-0.994082	-0.894928	-1.62023	+	Cluster -B	2.28155	0.0160068	P23246	P23246		SFPQ
0.341314	-0.473182	0.66103	0.785482	0.776555	1.27154	-1.29971	-0.498348	-1.56468	+	Cluster -B	2.21537	0.0178835	P06748	P06748		NPM1
-0.153578	-0.266881	1.21453	0.800482	0.743102	1.09295	-0.864474	-1.24585	-1.32028	+	Cluster -B	2.13852	0.0189578	Q9NR30	Q9NR30		DDX21
-0.0408469	-0.535243	0.721752	0.808075	0.554154	1.67494	-0.903851	-1.06331	-1.21567	+	Cluster -B	2.14558	0.0189032	Q15269	Q15269		PWP2
0.928701	-0.261557	-0.118239	1.15376	0.509244	1.0211	-0.840609	-0.542926	-1.84948	+	Cluster -B	1.79712	0.0295654	P54819	P54819		AK2
0.910972	-0.485841	0.381322	1.44658	0.478558	0.679095	-0.848537	-1.23866	-1.32349	+	Cluster -B	2.06081	0.0209893	Q99986	Q99986		VRK1
1.31086	-0.140257	0.191592	1.16269	0.252379	0.657179	-0.718531	-1.06345	-1.65246	+	Cluster -B	1.79433	0.0296838	Q99729	Q99729		HNRNPAB
1.16721	-0.369816	0.395281	1.07184	0.218215	1.00361	-0.963861	-1.13788	-1.3846	+	Cluster -B	2.00216	0.0227234	P30876	P30876		POLR2B
1.12641	-0.259588	0.529009	0.796996	0.363188	1.02614	-0.802208	-1.22217	-1.55777	+	Cluster -B	2.19853	0.0181391	P10619	P10619		CTSA
0.925338	-0.0758638	0.160582	0.67709	0.980895	0.750674	-0.410985	-1.03698	-1.97075	+	Cluster -B	1.92179	0.0252322	O15226	O15226		NKRF
0.536681	-0.0446868	0.459489	0.97853	0.791685	0.84594	-0.808837	-0.771437	-1.98736	+	Cluster -B	2.50013	0.0119062	P55809	P55809		OXCT1
0.55991	-0.308679	0.335112	1.29328	0.538453	0.966547	-0.617141	-0.952552	-1.81493	+	Cluster -B	2.21915	0.0176266	P50336	P50336		PPOX
-0.00368802	-0.306763	0.309495	1.34154	0.935848	1.02407	-0.90474	-0.752097	-1.64366	+	Cluster -B	3.10919	0.0036654	Q5SSJ5	Q5SSJ5		HP1BP3
0.160779	-0.132791	0.504155	1.26664	0.860639	0.85284	-0.851092	-0.903573	-1.75759	+	Cluster -B	2.94694	0.00518567	P38159	P38159		RBMX
0.720984	-0.516599	0.724367	0.942324	0.407928	0.929967	-0.506593	-0.694942	-2.00744	+	Cluster -B	1.49126	0.0481694	Q00839	Q00839		HNRNPU
-0.0554097	-0.391991	0.818284	1.33915	0.667243	0.858816	-0.499904	-1.04849	-1.6877	+	Cluster -B	1.99747	0.0227811	Q9NVI7	Q9NVI7		ATAD3A
0.200112	-0.68127	0.937042	1.42793	0.45213	0.796021	-0.736667	-0.791879	-1.60342	+	Cluster -B	1.63899	0.0365791	Q96I99	Q96I99		SUCLG2
0.173137	-0.731935	0.690645	1.27653	0.389383	1.22616	-0.696743	-0.674016	-1.65316	+	Cluster -B	1.70703	0.0326236	P36776	P36776		LONP1
0.534823	-0.388971	0.935259	1.40888	0.323738	0.56714	-0.72819	-0.988752	-1.66393	+	Cluster -B	1.78208	0.0299535	P42704	P42704		LRPPRC
0.649712	-0.737365	1.00517	1.08926	0.375248	0.882437	-0.791911	-0.894252	-1.57829	+	Cluster -B	1.60658	0.0389206	P07910	P07910		HNRNPC
0.417583	-0.43716	0.642062	1.43206	0.52482	0.873327	-0.864174	-1.15954	-1.42898	+	Cluster -B	2.44264	0.0128367	P34897	P34897		SHMT2
0.472239	-0.478671	0.706275	1.02154	0.77279	0.992641	-0.755683	-1.1182	-1.61293	+	Cluster -B	2.4771	0.0121081	O75976	O75976		CPD
1.03498	0.0452867	0.934363	0.84596	-0.0644385	0.526107	-0.650095	-0.606599	-2.06556	+	Cluster -B	1.56973	0.0414511	Q06265	Q06265		EXOSC9
0.524305	0.137585	1.00831	1.08941	-0.0573316	0.660336	-0.41402	-0.952359	-1.99623	+	Cluster -B	1.5981	0.0394326	Q9HCG8	Q9HCG8		CWC22
0.373986	0.179308	0.392331	1.30916	0.0313694	0.997505	-0.509785	-0.732307	-2.04157	+	Cluster -B	1.63224	0.0370323	Q9UII2	Q9UII2		ATP5IF1
0.319906	0.325629	0.674534	1.47792	-0.0626208	0.777643	-1.11438	-0.738262	-1.66038	+	Cluster -B	2.0161	0.0223473	Q13425	Q13425		SNTB2
0.366451	-0.154504	0.919819	1.15574	0.224005	0.928521	-0.790997	-0.770749	-1.87829	+	Cluster -B	1.90608	0.0256395	Q07955	Q07955		SRSF1
0.330629	0.0233818	0.736389	1.27397	0.198367	1.06365	-1.03476	-1.04563	-1.546	+	Cluster -B	2.61337	0.00954067	O00159	O00159		MYO1C
0.315147	0.0515948	1.19334	0.542402	0.122437	1.06481	-0.124208	-1.53163	-1.6339	+	Cluster -B	1.47238	0.0498761	Q9NXG6	Q9NXG6		P4HTM
1.10453	0.516074	0.40995	0.624181	0.0164836	0.945182	-0.527641	-1.6273	-1.46146	+	Cluster -B	2.24522	0.0169753	Q96T58	Q96T58		SPEN
1.00001	0.763485	0.261134	0.681218	0.174744	0.90194	-0.835318	-1.47138	-1.47583	+	Cluster -B	2.94518	0.00516883	P61916	P61916		NPC2
0.703047	0.496206	0.72065	0.550217	0.11621	0.864712	-0.128206	-1.92518	-1.39766	+	Cluster -B	1.79324	0.0296237	Q7Z4W1	Q7Z4W1		DCXR
0.408316	0.232345	0.546947	0.488649	0.471403	1.46202	-0.626938	-1.34953	-1.63321	+	Cluster -B	2.43835	0.0127495	Q9H6Y2	Q9H6Y2		WDR55
0.490762	0.166835	0.50331	1.19934	0.327276	0.916576	-0.489988	-1.59833	-1.51579	+	Cluster -B	2.43831	0.0127244	Q99575	Q99575		POP1
0.685195	0.205153	0.63731	0.892708	0.443113	0.905248	-0.677004	-1.41977	-1.67195	+	Cluster -B	2.97816	0.00468056	Q13151	Q13151		HNRNPA0
0.496872	0.10452	0.595732	1.24529	0.148313	0.927683	-0.521684	-1.18883	-1.80789	+	Cluster -B	2.0971	0.0198786	P08582	P08582		MELTF
0.220358	0.571448	-0.16721	1.65878	0.721654	0.28919	-0.457529	-1.35423	-1.48246	+	Cluster -B	1.88885	0.0260494	Q96A26	Q96A26		FAM162A
0.00512128	0.524528	0.14988	1.35297	0.875244	0.684871	-0.732196	-1.36069	-1.49973	+	Cluster -B	3.14614	0.00350794	P80303	P80303		NUCB2
-0.142431	0.234229	0.151146	1.61756	0.718329	0.497945	-0.0807508	-1.38194	-1.61409	+	Cluster -B	1.71321	0.0324202	P49711	P49711		CTCF
-0.00885203	0.423392	0.100206	1.36258	1.14823	0.190946	-0.544294	-1.94128	-0.730929	+	Cluster -B	1.78686	0.0298396	Q9NQ55	Q9NQ55		PPAN
0.603714	-0.0889323	0.775306	1.60651	-0.205844	0.614367	-0.716511	-1.57892	-1.00969	+	Cluster -B	1.5415	0.0433831	O75530	O75530		EED
0.411135	-0.232924	0.354907	1.88864	0.34109	0.418667	-0.533314	-1.29916	-1.34905	+	Cluster -B	1.68601	0.033612	O60762	O60762		DPM1
0.00519985	0.533018	0.728214	1.54588	0.173584	0.310819	-0.289911	-1.68312	-1.32369	+	Cluster -B	1.53192	0.0441504	Q06587	Q06587		RING1
0.597824	0.27195	0.927466	1.32625	0.244376	0.243066	-0.674714	-1.64807	-1.28815	+	Cluster -B	2.19802	0.0181358	Q14146	Q14146		URB2
0.290788	0.581266	0.966386	1.30054	0.197037	0.353971	-0.828647	-1.36802	-1.49333	+	Cluster -B	2.48048	0.0121841	Q13263	Q13263		TRIM28
0.0502575	0.36196	1.05651	1.20433	0.200364	0.605133	-0.441999	-1.30872	-1.72783	+	Cluster -B	1.87229	0.0263691	Q16836	Q16836		HADH
0.919718	0.113341	0.289448	1.05367	0.8034	0.388144	-0.411144	-1.57015	-1.58643	+	Cluster -B	2.18641	0.0182508	Q13315	Q13315		ATM
0.770548	0.127966	0.50973	1.47911	0.378941	0.373653	-0.822267	-1.4904	-1.32728	+	Cluster -B	2.4057	0.0133664	Q15717	Q15717		ELAVL1
0.69389	-0.11133	0.690716	1.32329	0.436719	0.650926	-0.942124	-1.28047	-1.46162	+	Cluster -B	2.71241	0.00764491	Q9BQG0	Q9BQG0		MYBBP1A
0.765244	0.231352	0.725565	1.13125	0.529831	0.44229	-0.92642	-1.35559	-1.54353	+	Cluster -B	3.25378	0.00313364	Q12906	Q12906		ILF3
0.735235	-0.185842	0.811682	1.1458	0.805569	0.238907	-0.593562	-1.58047	-1.37731	+	Cluster -B	2.11382	0.0195593	Q9H0A0	Q9H0A0		NAT10
0.382986	-0.0939887	0.865267	1.2419	0.792763	0.403406	-0.741101	-1.69792	-1.1533	+	Cluster -B	2.39489	0.0134211	Q16706	Q16706		MAN2A1
0.172727	0.191267	0.531539	1.47857	0.736505	0.583519	-1.37988	-1.15975	-1.15449	+	Cluster -B	3.43455	0.0025814	Q9NXW2	Q9NXW2		DNAJB12
0.285664	0.567634	0.391787	1.25414	1.02204	0.255892	-1.23043	-1.23513	-1.31159	+	Cluster -B	3.39561	0.00265934	O95239	O95239		KIF4A
0.268631	-0.252864	0.808785	1.55292	0.650595	0.470657	-0.951827	-1.31865	-1.22825	+	Cluster -B	2.35818	0.0143105	Q96S52	Q96S52		PIGS
-0.0201045	-0.264154	0.975986	1.57829	0.67523	0.406827	-1.02571	-0.932114	-1.39425	+	Cluster -B	1.99069	0.0229095	O95870	O95870		ABHD16A
-0.146728	0.27765	1.14737	1.29507	0.598758	0.358207	-0.76785	-1.29269	-1.46978	+	Cluster -B	2.08849	0.0201313	Q9Y3B7	Q9Y3B7		MRPL11
0.089538	0.127939	0.795799	1.40084	0.80095	0.382068	-0.837181	-1.17634	-1.58361	+	Cluster -B	2.56255	0.0105563	Q6UB35	Q6UB35		MTHFD1L
0.0307547	0.236816	0.812211	1.48247	0.537856	0.494465	-0.797308	-1.35541	-1.44186	+	Cluster -B	2.47573	0.0121814	O14653	O14653		GOSR2
0.682918	0.105352	0.427845	1.57987	0.397471	0.0868124	-0.562576	-0.780671	-1.93702	+	Cluster -B	1.51541	0.0455763	A8MWD9	A8MWD9		SNRPGP15
0.0139727	0.914	0.413331	-0.2081	1.1181	1.25908	-1.23639	-1.1186	-1.15539	+	Cluster -B	1.99934	0.0227132	Q9BUH6	Q9BUH6		PAXX
0.425369	0.91535	0.752299	-0.0896313	0.550961	1.13793	-1.30428	-1.55202	-0.83598	+	Cluster -B	2.53523	0.0109115	Q9HB40	Q9HB40		SCPEP1
0.829518	0.192499	0.108609	0.213679	1.56801	0.663407	-1.35895	-1.19458	-1.02219	+	Cluster -B	2.34839	0.0147048	Q9BZQ8	Q9BZQ8		NIBAN1
0.683837	0.27188	0.503822	0.409612	1.32954	0.593846	-1.17066	-1.07753	-1.54434	+	Cluster -B	3.20946	0.0030917	Q92626	Q92626		PXDN
0.779617	-0.239584	0.222147	0.408377	1.78064	0.336405	-0.982723	-1.47867	-0.826203	+	Cluster -B	1.75654	0.0311327	P04637	P04637		TP53
0.85792	0.156369	0.545918	-0.327679	1.25914	0.982457	-1.05923	-1.55792	-0.856971	+	Cluster -B	1.84292	0.0274741	Q5K651	Q5K651		SAMD9
0.750793	0.1988	0.812526	0.165223	0.964946	0.88343	-1.4076	-1.50994	-0.858184	+	Cluster -B	2.9036	0.00496296	Q8WVB6	Q8WVB6		CHTF18
0.611512	0.609736	0.625925	0.29183	0.951854	0.77207	-1.1134	-1.73225	-1.01727	+	Cluster -B	3.52626	0.00265823	Q5MIZ7	Q5MIZ7		PPP4R3B
-0.0488997	0.464217	0.428906	0.601204	1.12558	1.03595	-0.767689	-1.79148	-1.04778	+	Cluster -B	2.87358	0.00506344	Q9UJX2	Q9UJX2		CDC23
0.762492	0.396826	0.354606	0.605633	0.502696	1.1017	-1.33915	-1.76912	-0.615685	+	Cluster -B	2.72851	0.00712997	Q9Y5A9	Q9Y5A9		YTHDF2
0.724666	0.742746	0.0166401	0.691246	0.658932	0.862922	-1.03284	-1.90234	-0.761967	+	Cluster -B	2.61268	0.00961337	O15397	O15397		IPO8
0.768699	0.913892	-0.267694	0.659412	1.11558	0.334501	-0.635657	-1.70375	-1.18499	+	Cluster -B	2.0111	0.0227525	Q5T1M5	Q5T1M5		FKBP15
0.584542	0.954594	0.415213	0.700957	0.871587	0.37961	-1.08058	-1.51037	-1.31556	+	Cluster -B	4.00601	0.00094382	Q9H1B7	Q9H1B7		IRF2BPL
0.842667	0.555497	0.228402	0.707018	1.00058	0.491034	-0.832212	-1.40858	-1.58441	+	Cluster -B	3.31252	0.00341709	P35268	P35268		RPL22
0.663914	0.685707	-0.140424	1.09211	0.824628	0.6013	-0.882224	-1.49195	-1.35306	+	Cluster -B	3.05262	0.00395636	Q9BWS9	Q9BWS9		CHID1
0.319863	0.917915	0.00529672	0.973738	0.896054	0.675804	-1.08655	-1.44045	-1.26168	+	Cluster -B	3.51155	0.0026087	Q16831	Q16831		UPP1
0.527458	0.935128	-0.174121	0.797774	0.871671	0.779918	-1.28456	-1.50333	-0.949939	+	Cluster -B	3.01688	0.00441577	P09913	P09913		IFIT2
0.549242	0.236787	-0.0118595	0.730915	1.27005	0.903563	-1.03592	-1.55927	-1.0835	+	Cluster -B	3.67318	0.00123308	Q5VTL8	Q5VTL8		PRPF38B
0.354957	0.340966	0.0760926	1.17981	0.97007	0.837132	-1.19493	-1.24318	-1.32092	+	Cluster -B	5.50303	0	O95994	O95994		AGR2
0.780156	0.327549	0.0722571	0.986508	0.732162	0.923135	-1.1809	-1.45422	-1.18665	+	Cluster -B	4.11144	0.00107692	E9PRG8	E9PRG8		C11orf98
-0.428669	0.850115	0.954761	0.323829	0.948833	0.906508	-1.15727	-1.46395	-0.934155	+	Cluster -B	2.11976	0.0194294	Q9Y606	Q9Y606		PUS1
-0.495067	0.740591	1.17678	0.744432	0.39918	0.917408	-0.813619	-1.19198	-1.47772	+	Cluster -B	1.89707	0.0258685	Q01196	Q01196		RUNX1
-0.194665	0.654887	1.12757	0.450971	0.306972	1.21255	-0.83533	-1.5723	-1.15066	+	Cluster -B	2.06087	0.0209746	Q9H9P8	Q9H9P8		L2HGDH
-0.126886	1.21019	0.653922	0.486999	0.712238	0.802324	-1.18659	-1.13698	-1.41522	+	Cluster -B	2.71045	0.00773057	Q9NRG0	Q9NRG0		CHRAC1
0.122837	1.04111	0.919721	0.726341	0.200097	0.741523	-1.09006	-1.00874	-1.65283	+	Cluster -B	2.79848	0.00562465	P36269	P36269		GGT5
0.0747873	1.09722	1.33305	0.679323	0.365752	0.0604883	-0.989013	-1.31068	-1.31093	+	Cluster -B	2.52123	0.0110976	P10109	P10109		FDX1
0.127371	0.708435	1.01105	1.07595	0.616081	0.272928	-1.24771	-1.23813	-1.32597	+	Cluster -B	3.11448	0.00367939	P82979	P82979		SARNP
-0.183804	0.710396	1.07087	1.27217	0.285992	0.439018	-0.964323	-1.44295	-1.18736	+	Cluster -B	2.17004	0.0184948	P08236	P08236		GUSB
-0.50976	0.285744	1.45999	1.18159	0.692622	0.15638	-0.90511	-1.27855	-1.0829	+	Cluster -B	1.48478	0.0486256	O00566	O00566		MPHOSPH10
0.66291	-0.266001	0.897303	0.266694	1.15471	0.611425	-0.244998	-1.761	-1.32104	+	Cluster -B	1.58257	0.0408681	Q8IWX8	Q8IWX8		CHERP
0.633062	0.114808	0.828257	-0.263577	1.30269	0.806378	-0.853869	-0.805556	-1.76219	+	Cluster -B	1.72158	0.0322929	P78332	P78332		RBM6
0.181271	0.143528	0.474809	0.0574067	1.6837	0.782572	-0.852419	-0.739796	-1.73107	+	Cluster -B	1.81765	0.0285666	Q7Z2W4	Q7Z2W4		ZC3HAV1
0.611436	0.378281	0.994035	0.116168	0.582319	0.988907	-0.601057	-1.32242	-1.74767	+	Cluster -B	2.42198	0.013	Q9UMY1	Q9UMY1		NOL7
0.241929	0.383117	1.22323	0.272748	0.790886	0.70543	-0.690887	-1.05001	-1.87644	+	Cluster -B	2.21945	0.0176038	Q13751	Q13751		LAMB3
0.383859	0.235145	1.19459	0.106836	0.979896	0.811527	-0.958376	-1.25264	-1.50084	+	Cluster -B	2.57347	0.0104259	Q96RQ3	Q96RQ3		MCCC1
0.648481	0.163607	1.03561	-0.429551	0.674182	1.22223	-0.827449	-0.709795	-1.77732	+	Cluster -B	1.52451	0.0447854	O43670	O43670		ZNF207
0.405782	0.269722	1.47584	0.292797	0.845499	0.326643	-0.749667	-1.37655	-1.49007	+	Cluster -B	2.28707	0.0158503	Q96ST3	Q96ST3		SIN3A
0.372958	0.183313	1.58904	0.417368	0.884746	0.113654	-1.04474	-1.06463	-1.4517	+	Cluster -B	2.12103	0.0194449	Q15904	Q15904		ATP6AP1
0.472009	0.34809	1.44411	0.128473	0.812902	0.30373	-0.909402	-0.754869	-1.84504	+	Cluster -B	2.04169	0.0215969	Q03252	Q03252		LMNB2
0.487595	0.516525	1.50442	0.156517	0.889678	0.0778557	-1.12338	-1.25741	-1.2518	+	Cluster -B	2.60579	0.00966271	Q8N9T8	Q8N9T8		KRI1
0.676852	0.706439	1.12738	0.0546071	1.04801	0.0937816	-1.12308	-1.11609	-1.4679	+	Cluster -B	2.93503	0.00510256	Q9H6W3	Q9H6W3		RIOX1
0.645191	0.887905	1.27172	0.0276926	0.755522	0.1205	-1.284	-1.16683	-1.2577	+	Cluster -B	3.55871	0.00226316	Q9NW64	Q9NW64		RBM22
0.229799	0.47798	1.17205	0.278043	1.2916	0.210087	-1.36345	-0.97441	-1.3217	+	Cluster -B	2.36529	0.0141198	Q8IYB3	Q8IYB3		SRRM1
0.633012	0.325929	1.46865	-0.224839	0.988582	0.105963	-1.39899	-0.430442	-1.46786	+	Cluster -B	1.70625	0.0326914	Q9H2P0	Q9H2P0		ADNP
0.936532	-0.00418104	1.19354	0.311572	0.951153	0.197102	-1.53478	-0.710012	-1.34093	+	Cluster -B	2.18327	0.0182229	Q9NX62	Q9NX62		BPNT2
0.711705	-0.196642	1.43452	0.580066	0.643355	0.389158	-1.44032	-0.769784	-1.35205	+	Cluster -B	2.06746	0.0207405	O43395	O43395		PRPF3
0.335273	0.240289	1.23577	0.849602	0.93156	-0.134357	-0.863443	-0.757317	-1.83738	+	Cluster -B	1.79572	0.0295704	Q9Y3B6	Q9Y3B6		EMC9
0.6469	-0.322825	1.20351	0.82867	1.12007	-0.0607941	-1.00994	-0.910777	-1.49481	+	Cluster -B	1.71471	0.0323977	O43172	O43172		PRPF4
0.290516	0.479344	1.28514	0.481998	0.715811	0.446205	-1.2741	-1.72579	-0.699116	+	Cluster -B	2.54944	0.0108209	P42696	P42696		RBM34
0.713813	0.428098	1.34389	0.27922	0.333554	0.692246	-1.43155	-1.19202	-1.16726	+	Cluster -B	3.41349	0.00249438	Q86XP3	Q86XP3		DDX42
0.464992	0.366753	1.30071	0.581753	0.420274	0.652627	-1.65701	-1.03258	-1.09751	+	Cluster -B	3.01496	0.0044	Q14669	Q14669		TRIP12
0.452299	-0.0787216	1.4624	0.625843	0.393812	0.753577	-1.52734	-1.17528	-0.906583	+	Cluster -B	2.19309	0.0181908	Q8N163	Q8N163		CCAR2
1.19248	0.318763	0.964917	-0.39234	1.17705	0.188784	-1.18508	-1.16175	-1.10282	+	Cluster -B	2.03831	0.0216995	Q6IN85	Q6IN85		PPP4R3A
0.862006	0.687404	0.841693	-0.456874	1.00702	0.55085	-1.45195	-1.44461	-0.59553	+	Cluster -B	2.07652	0.020228	Q7KZ85	Q7KZ85		SUPT6H
1.16689	0.568646	0.974482	-0.432161	0.608534	0.654175	-1.47879	-1.2154	-0.846377	+	Cluster -B	2.53461	0.0109251	Q96QR8	Q96QR8		PURB
0.716341	0.66532	0.890489	0.191127	0.912512	0.471718	-1.62559	-0.955227	-1.26669	+	Cluster -B	3.56774	0.00206711	Q92945	Q92945		KHSRP
0.908683	0.49824	0.840692	-0.0205733	0.930469	0.620043	-1.4887	-0.886559	-1.40229	+	Cluster -B	3.03431	0.00424549	P17676	P17676		CEBPB
0.628496	0.538501	1.29585	-0.453534	0.692276	0.836545	-1.40181	-1.1129	-1.02343	+	Cluster -B	2.2525	0.0169767	Q86YP4	Q86YP4		GATAD2A
0.676948	0.639179	0.966152	-0.257219	1.02428	0.646619	-1.4909	-1.18126	-1.0238	+	Cluster -B	2.65291	0.00927407	P35251	P35251		RFC1
0.963931	0.611908	1.21846	-0.249063	0.685782	0.429368	-1.3372	-1.09693	-1.22627	+	Cluster -B	3.20962	0.00310526	Q96P11	Q96P11		NSUN5
0.905589	0.854211	1.10787	-0.291189	0.469569	0.632086	-1.22936	-1.15936	-1.28942	+	Cluster -B	3.53569	0.00252229	O75146	O75146		HIP1R
0.46618	1.08509	0.898403	0.345848	0.056126	0.915867	-1.46702	-1.01189	-1.2886	+	Cluster -B	3.19381	0.00318966	Q53T94	Q53T94		TAF1B
0.554471	1.04354	0.985931	0.146412	0.262028	0.757124	-1.68249	-1.05737	-1.00964	+	Cluster -B	3.30033	0.00338308	Q9NRF9	Q9NRF9		POLE3
0.463994	1.08023	1.33865	-0.258719	0.368573	0.586463	-1.14262	-1.16788	-1.26869	+	Cluster -B	3.00351	0.00452113	Q6UX04	Q6UX04		CWC27
0.537423	1.13696	0.911644	0.258372	0.426994	0.524669	-1.20213	-0.94083	-1.65311	+	Cluster -B	3.66723	0.00121481	Q86U42	Q86U42		PABPN1
0.305354	0.806798	1.33088	0.426891	0.474689	0.463732	-1.3702	-1.14071	-1.29743	+	Cluster -B	3.47711	0.00253012	Q6P1J9	Q6P1J9		CDC73
0.640862	0.682377	1.28481	0.173664	0.556965	0.478765	-1.33408	-1.10025	-1.38312	+	Cluster -B	3.94441	0.000884211	P98175	P98175		RBM10
0.85689	0.761151	1.0383	0.255209	0.288296	0.67393	-1.28355	-1.25164	-1.33859	+	Cluster -B	5.16481	0.00128571	Q9H3M7	Q9H3M7		TXNIP
0.549585	0.613794	1.30139	0.214995	0.368421	0.736187	-1.03023	-1.21949	-1.53465	+	Cluster -B	3.3306	0.00334694	Q13330	Q13330		MTA1
0.641103	0.771907	1.08224	0.233052	0.519185	0.590766	-1.10039	-1.06051	-1.67735	+	Cluster -B	3.86252	0.000815534	O43290	O43290		SART1
0.826076	0.666593	1.20563	0.0936942	0.354683	0.630091	-1.12683	-1.09336	-1.55657	+	Cluster -B	3.80674	0.000770642	O00468	O00468		AGRN
1.04751	0.637782	1.31277	0.154462	0.494442	0.0207853	-1.15991	-1.33702	-1.17082	+	Cluster -B	4.00378	0.000933333	Q96KR1	Q96KR1		ZFR
1.05461	0.546526	1.25601	0.410654	0.395604	0.0344495	-0.950903	-1.43716	-1.3098	+	Cluster -B	3.65138	0.00117986	Q14839	Q14839		CHD4
0.98935	0.405228	1.15587	0.148209	0.630777	0.476775	-1.10352	-1.30809	-1.39461	+	Cluster -B	3.67371	0.00124242	Q92522	Q92522		H1-10
1.06171	0.308583	0.92836	0.0997843	0.5924	0.799891	-1.01674	-1.51684	-1.25714	+	Cluster -B	3.16143	0.00336327	O95777	O95777		LSM8
1.21567	0.510177	1.28992	-0.0984091	0.274799	0.389758	-0.97468	-1.3811	-1.22614	+	Cluster -B	3.4082	0.00248045	Q99541	Q99541		PLIN2
1.19732	0.120098	1.23532	0.0440267	0.244153	0.760196	-0.994096	-1.30818	-1.29883	+	Cluster -B	2.53992	0.0108661	Q96S66	Q96S66		CLCC1
1.07826	0.415922	1.14234	0.220209	0.268965	0.625096	-0.927285	-1.44236	-1.38115	+	Cluster -B	3.41998	0.00253714	O00148	O00148		DDX39A
-0.135102	-0.059559	1.27993	0.60854	1.19223	0.560762	-1.2141	-0.750785	-1.48191	+	Cluster -B	1.95194	0.0238804	P42167	P42167		TMPO
-0.0785947	-0.372412	0.761924	0.559666	1.45354	1.03055	-1.04512	-1.27148	-1.03808	+	Cluster -B	2.55198	0.0107818	P42126	P42126		ECI1
0.172189	0.125821	0.719954	0.595721	1.24558	0.898484	-1.34517	-1.16888	-1.2437	+	Cluster -B	3.7626	0.000941176	Q9NYF8	Q9NYF8		BCLAF1
0.452936	0.00723165	0.941524	0.443873	1.43881	0.384698	-1.27932	-1.21767	-1.17207	+	Cluster -B	2.53392	0.0109011	P24557	P24557		TBXAS1
0.393603	-0.105331	1.22856	0.203061	1.16464	0.722858	-1.41207	-1.07765	-1.11768	+	Cluster -B	2.23555	0.0171987	O75475	O75475		PSIP1
0.421908	-0.153482	0.602526	0.595783	1.19652	0.987706	-1.17171	-1.5765	-0.902747	+	Cluster -B	3.12319	0.00360938	Q15024	Q15024		EXOSC7
0.365589	-0.148706	0.631194	0.959843	1.10003	0.808969	-1.2962	-1.36842	-1.0523	+	Cluster -B	3.86558	0.000823529	Q9UBX3	Q9UBX3		SLC25A10
0.572261	-0.18281	0.454443	0.906752	0.749613	1.17357	-1.24541	-1.50708	-0.921337	+	Cluster -B	3.38768	0.00263043	Q15020	Q15020		SART3
0.677518	0.0516014	0.485028	0.870513	0.806934	0.930741	-1.35277	-1.50725	-0.962315	+	Cluster -B	4.0012	0.000923077	P40937	P40937		RFC5
0.58191	0.225212	0.558016	0.87613	0.799656	0.863285	-1.45606	-1.34682	-1.10133	+	Cluster -B	5.19071	0.00133333	P33992	P33992		MCM5
0.671593	-0.222986	0.582639	0.71752	1.1573	0.788635	-0.938772	-1.32914	-1.42679	+	Cluster -B	3.1183	0.00359533	Q92979	Q92979		EMG1
0.429916	-0.289314	1.06177	0.688433	0.873099	0.900819	-1.13201	-1.45025	-1.08246	+	Cluster -B	2.68307	0.00862944	Q9NY93	Q9NY93		DDX56
0.607206	-0.531336	0.932622	0.449908	1.01111	1.04717	-1.0846	-1.32562	-1.10646	+	Cluster -B	2.2327	0.0172019	Q9Y320	Q9Y320		TMX2
0.738821	0.100146	0.961995	0.550807	0.724474	0.755371	-1.05531	-1.66404	-1.11226	+	Cluster -B	3.26939	0.00320755	Q8WWY3	Q8WWY3		PRPF31
0.650483	0.22993	1.23013	0.346631	0.848171	0.520277	-1.18386	-1.38999	-1.25177	+	Cluster -B	3.25811	0.00314815	Q15459	Q15459		SF3A1
0.370202	0.238248	0.825585	0.800921	0.953793	0.693663	-1.09671	-1.32429	-1.46141	+	Cluster -B	4.31329	0.000545455	Q8TEM1	Q8TEM1		NUP210
0.363912	0.479302	0.752723	0.937411	0.74513	0.61352	-0.998251	-1.64371	-1.25004	+	Cluster -B	4.09779	0.00105	Q5JTZ9	Q5JTZ9		AARS2
0.321099	0.0904238	0.843573	0.707961	1.0054	0.769295	-0.927248	-1.76858	-1.04192	+	Cluster -B	3.06089	0.00389781	O15525	O15525		MAFG
0.541773	0.168833	0.763818	0.91857	0.245783	1.08908	-1.70176	-0.846086	-1.18001	+	Cluster -B	2.77556	0.00598347	Q15118	Q15118		PDK1
0.771558	0.3723	0.437048	0.679926	0.318978	1.20011	-1.34474	-0.83199	-1.60319	+	Cluster -B	3.01242	0.00438434	Q05D32	Q05D32		CTDSPL2
0.459885	0.292113	0.602153	0.825862	0.631098	1.05917	-1.51169	-0.98988	-1.36871	+	Cluster -B	4.34267	0.000580645	Q9HD26	Q9HD26		GOPC
0.508554	0.0536818	0.633103	0.783445	0.693481	1.15329	-1.37032	-1.12509	-1.33014	+	Cluster -B	4.11707	0.00109091	P38571	P38571		LIPA
0.339495	0.091598	0.669151	0.697945	0.67007	1.31258	-1.29241	-1.28371	-1.20472	+	Cluster -B	3.78973	0.00099115	P18887	P18887		XRCC1
0.87618	0.0378367	0.419108	0.509834	0.535633	1.35238	-1.39597	-1.11948	-1.21552	+	Cluster -B	2.9195	0.00500935	O75607	O75607		NPM3
0.739827	-0.303046	0.696226	0.878276	0.76694	0.900912	-1.23148	-0.913322	-1.53434	+	Cluster -B	2.84775	0.00533724	Q9ULC5	Q9ULC5		ACSL5
0.968107	-0.222915	0.468456	1.04189	0.700618	0.755416	-1.15033	-1.1334	-1.42783	+	Cluster -B	2.94073	0.0051521	Q16880	Q16880		UGT8
0.487205	-0.131827	0.808963	0.939992	0.688562	0.981624	-1.26727	-1.15257	-1.35467	+	Cluster -B	3.54113	0.00233333	P51659	P51659		HSD17B4
0.637362	-0.238825	0.873396	0.979473	0.543191	0.905042	-1.43129	-0.935315	-1.33303	+	Cluster -B	2.79865	0.00564045	P49959	P49959		MRE11
0.426316	0.0692237	0.86464	1.03497	0.467444	0.909322	-1.4692	-0.887226	-1.41549	+	Cluster -B	3.1702	0.00317355	P38435	P38435		GGCX
0.562281	0.190274	0.915107	1.0757	0.586233	0.532379	-1.4195	-1.1026	-1.33988	+	Cluster -B	3.62195	0.0013986	Q9BXP5	Q9BXP5		SRRT
0.54187	0.260932	0.779327	1.07596	0.556119	0.665923	-1.17662	-1.14978	-1.55373	+	Cluster -B	3.94661	0.000893617	P49748	P49748		ACADVL
0.674941	0.0678401	0.964489	0.831831	0.522528	0.752883	-1.09372	-1.06021	-1.66058	+	Cluster -B	3.17754	0.00321339	Q01780	Q01780		EXOSC10
0.637135	-0.0785096	0.754824	1.0562	0.5378	0.856192	-1.08606	-1.09795	-1.57964	+	Cluster -B	3.17004	0.00316049	Q9UMS4	Q9UMS4		PRPF19
0.620411	0.0820058	0.732446	0.908897	0.492815	0.956673	-1.07878	-1.01099	-1.70348	+	Cluster -B	3.24377	0.00306306	O95864	O95864		FADS2
0.919189	0.245876	0.622681	0.942721	0.605689	0.572261	-1.19102	-1.43991	-1.27749	+	Cluster -B	4.10086	0.00106329	Q93009	Q93009		USP7
0.837761	0.203257	0.516927	0.976278	0.714127	0.656579	-1.25585	-1.25573	-1.39335	+	Cluster -B	4.40555	0.000610169	Q7L014	Q7L014		DDX46
0.674652	0.306766	0.579135	1.15078	0.725644	0.422539	-1.12735	-1.16279	-1.56938	+	Cluster -B	3.71763	0.000875	Q96C36	Q96C36		PYCR2
0.840083	0.14959	0.355991	1.11187	0.928727	0.389991	-1.09373	-1.11756	-1.56496	+	Cluster -B	3.22368	0.00314667	Q92804	Q92804		TAF15
0.595434	0.142185	0.603751	0.987513	0.882115	0.655644	-1.06802	-1.29747	-1.50115	+	Cluster -B	4.31787	0.000553846	Q8WXF1	Q8WXF1		PSPC1
0.599748	0.076553	0.580514	1.12619	0.727459	0.698975	-1.13024	-1.07043	-1.60876	+	Cluster -B	3.70902	0.000868217	Q5JRX3	Q5JRX3		PITRM1
0.694193	0.4654	0.157105	1.10907	0.724081	0.6645	-1.12958	-1.0254	-1.65937	+	Cluster -B	3.63097	0.00140845	Q14103	Q14103		HNRNPD
0.881014	0.450512	0.211237	0.946007	0.906505	0.458928	-1.38403	-1.03196	-1.43821	+	Cluster -B	3.68171	0.00103817	O43818	O43818		RRP9
0.352888	0.664969	0.269706	0.721487	0.805177	1.05075	-1.31469	-1.04361	-1.50667	+	Cluster -B	4.49641	0.000654545	Q9BUL9	Q9BUL9		RPP25
0.855727	0.76575	0.202631	0.595468	0.665955	0.829086	-1.45148	-1.14636	-1.31677	+	Cluster -B	4.16938	0.000493151	Q9NTJ3	Q9NTJ3		SMC4
0.771276	0.816023	0.369567	0.6191	0.498099	0.873614	-1.3712	-1.22209	-1.35439	+	Cluster -B	4.75686	0.000818182	Q14240	Q14240		EIF4A2
0.531555	1.10864	0.259107	0.659714	0.368483	0.920413	-1.34684	-1.07528	-1.42579	+	Cluster -B	3.38266	0.0027027	P09914	P09914		IFIT1
0.643179	0.959415	0.171198	0.855525	0.669126	0.590279	-1.25243	-1.13808	-1.49822	+	Cluster -B	3.84101	0.0008	O95347	O95347		SMC2
0.282877	0.568558	0.969189	0.757364	0.557864	0.757818	-1.45085	-0.987274	-1.45555	+	Cluster -B	3.87396	0.00084	P51610	P51610		HCFC1
0.634085	0.711714	0.859664	0.720639	0.365049	0.636906	-1.60548	-1.0628	-1.25979	+	Cluster -B	4.53475	0.000692308	P26358	P26358		DNMT1
0.712604	0.655854	0.61065	0.628908	0.584194	0.65146	-1.82668	-0.728255	-1.28874	+	Cluster -B	3.35133	0.00341667	Q96AZ6	Q96AZ6		ISG20
0.95006	0.691736	0.904922	0.717238	0.0961092	0.513185	-1.33542	-1.20058	-1.33725	+	Cluster -B	4.51117	0.000666667	Q99519	Q99519		NEU1
0.873301	0.718712	0.621599	0.840466	0.221458	0.642914	-1.13429	-1.43245	-1.3517	+	Cluster -B	4.36904	0.000590164	Q9UII4	Q9UII4		HERC5
0.761281	0.574725	0.832116	0.792379	0.658037	0.29656	-1.00002	-1.45433	-1.46075	+	Cluster -B	4.25021	0.000521739	Q8N5M9	Q8N5M9		JAGN1
0.914789	0.601567	0.817849	0.65033	0.496104	0.455881	-1.286	-1.11418	-1.53633	+	Cluster -B	5.07565	0.0012	Q8N556	Q8N556		AFAP1
0.948781	0.74482	0.898017	0.450465	0.505562	0.354155	-1.24328	-1.13552	-1.523	+	Cluster -B	5.53518	0	P98088	P98088		MUC5AC
0.830438	0.618356	0.977736	0.602174	0.517035	0.386328	-1.15503	-1.35112	-1.42592	+	Cluster -B	5.38704	0	Q96T88	Q96T88		UHRF1
0.702161	0.650395	0.955781	0.591645	0.528747	0.519977	-1.20337	-1.20848	-1.53685	+	Cluster -B	5.37248	0	P31942	P31942		HNRNPH3
0.874804	0.52583	0.933466	0.649816	0.392767	0.545123	-1.09919	-1.5147	-1.30791	+	Cluster -B	4.70068	0.000782609	Q5UIP0	Q5UIP0		RIF1
0.724811	0.477102	0.849495	0.687529	0.389548	0.796949	-1.01827	-1.41402	-1.49314	+	Cluster -B	4.32101	0.0005625	O95983	O95983		MBD3
0.823917	0.238253	0.94931	0.887367	0.52575	0.466349	-1.21145	-1.22922	-1.45028	+	Cluster -B	3.81687	0.000777778	Q5JTH9	Q5JTH9		RRP12
0.754893	0.400083	1.02823	0.697744	0.483255	0.565607	-1.21855	-1.27764	-1.43363	+	Cluster -B	4.5338	0.000679245	O94886	O94886		TMEM63A
0.580391	0.478025	0.660338	0.542031	0.823504	0.874719	-1.31698	-1.45687	-1.18516	+	Cluster -B	5.49578	0	P33993	P33993		MCM7
0.552219	0.565816	0.578677	0.740896	0.802945	0.726891	-1.29224	-1.52438	-1.15082	+	Cluster -B	6.088	0	P49736	P49736		MCM2
0.497527	0.48654	0.528211	0.886073	0.916389	0.623313	-1.38828	-1.42545	-1.12433	+	Cluster -B	5.62366	0	P33991	P33991		MCM4
0.446131	0.685716	0.605326	0.659717	0.923576	0.636224	-1.44379	-1.37786	-1.13504	+	Cluster -B	5.33255	0	P25205	P25205		MCM3
0.927235	0.460048	0.552371	0.565405	0.73601	0.710559	-1.20921	-1.50269	-1.23972	+	Cluster -B	4.8631	0.00102857	Q01081	Q01081		U2AF1
0.918499	0.553751	0.34455	0.779649	0.648563	0.696925	-1.45543	-1.30318	-1.18333	+	Cluster -B	4.71362	0.0008	Q00341	Q00341		HDLBP
0.785495	0.60852	0.461512	0.711901	0.615328	0.773365	-1.34091	-1.5295	-1.08571	+	Cluster -B	5.06045	0.00116129	P52701	P52701		MSH6
0.527647	0.681386	0.692015	0.760827	0.704582	0.609146	-1.13159	-1.36132	-1.4827	+	Cluster -B	5.81398	0	Q15646	Q15646		OASL
0.75121	0.61199	0.597455	0.872933	0.607221	0.537309	-1.28513	-1.28684	-1.40615	+	Cluster -B	5.89445	0	Q13547	Q13547		HDAC1
0.713274	0.537221	0.71491	0.599043	0.627833	0.795917	-1.37203	-1.29395	-1.32221	+	Cluster -B	6.70422	0	Q14566	Q14566		MCM6
0.684741	0.373308	0.865525	0.683982	0.536751	0.81207	-1.39672	-1.26401	-1.29565	+	Cluster -B	5.00606	0.00109091	P26368	P26368		U2AF2
0.674911	0.716704	0.658193	0.71375	0.501653	0.723931	-1.33008	-1.39289	-1.26617	+	Cluster -B	6.86001	0	P35249	P35249		RFC4
0.665742	0.503949	0.760626	0.766426	0.553385	0.72914	-1.21119	-1.40487	-1.36322	+	Cluster -B	5.99409	0	O15031	O15031		PLXNB2
0.639	0.228166	0.269239	0.733793	1.05301	0.886943	-1.60648	-1.21209	-0.991581	+	Cluster -B	4.08653	0.00102439	Q96T60	Q96T60		PNKP
0.65833	0.653836	0.0329354	0.72977	0.836786	0.89652	-1.63472	-1.27005	-0.903402	+	Cluster -B	3.5107	0.00259259	P28340	P28340		POLD1
0.911226	0.664109	-0.0151919	0.590093	0.800728	0.862966	-1.58288	-1.11501	-1.11604	+	Cluster -B	3.27701	0.00325359	P12004	P12004		PCNA
0.432431	0.53375	0.630324	0.717519	0.790045	0.745403	-1.83994	-1.13062	-0.878911	+	Cluster -B	3.56388	0.00205333	Q13573	Q13573		SNW1
0.733024	0.243741	0.775488	0.950665	0.481351	0.614863	-1.81017	-1.12422	-0.864739	+	Cluster -B	3.05178	0.00394203	P35250	P35250		RFC2
0.874154	0.441922	0.5728	0.948854	0.346838	0.66304	-1.74253	-1.06027	-1.0448	+	Cluster -B	3.38104	0.00268817	O43709	O43709		BUD23
1.03573	0.414677	0.409952	0.476797	0.834343	0.717884	-1.55825	-1.12556	-1.20556	+	Cluster -B	3.80397	0.000763636	Q9NZB2	Q9NZB2		FAM120A
0.998128	0.422719	0.441213	0.598721	0.654461	0.761739	-1.56089	-0.888948	-1.42715	+	Cluster -B	3.66389	0.00120588	Q9NR12	Q9NR12		PDLIM7
1.0437	0.0408354	0.62145	0.645013	0.771081	0.716313	-1.51918	-1.12919	-1.19001	+	Cluster -B	3.36814	0.00284211	Q9UNQ2	Q9UNQ2		DIMT1
1.05925	0.271946	0.552318	0.688133	0.607738	0.731172	-1.41695	-1.19831	-1.2953	+	Cluster -B	4.07583	0.00101205	P09874	P09874		PARP1
0.824052	0.301925	0.552001	0.65284	0.721744	0.841601	-1.67404	-1.07273	-1.1474	+	Cluster -B	4.00654	0.000954545	Q9NQG5	Q9NQG5		RPRD1B
0.772472	0.17484	0.505016	0.939005	0.740496	0.740577	-1.57039	-1.04285	-1.25917	+	Cluster -B	4.0915	0.00103704	O00469	O00469		PLOD2
-0.0279194	0.092351	1.43117	0.691122	0.274227	0.915124	-0.575761	-1.01302	-1.78729	+	Cluster -B	1.63754	0.0365642	Q96GQ7	Q96GQ7		DDX27
-0.235595	0.495453	1.5044	0.653582	0.578006	0.469531	-0.749193	-1.03877	-1.67742	+	Cluster -B	1.80951	0.0290208	O60499	O60499		STX10
0.26861	-0.165318	0.843799	0.989812	1.16454	0.434231	-0.852511	-0.930715	-1.75245	+	Cluster -B	2.36702	0.0141236	Q9NXH8	Q9NXH8		TOR4A
0.307706	-0.233599	1.20978	0.792229	0.616421	0.746864	-0.709208	-0.821129	-1.90907	+	Cluster -B	1.83341	0.0279018	Q9BZE1	Q9BZE1		MRPL37
0.422493	-0.281236	1.01326	1.00304	0.572594	0.741292	-0.544186	-1.10889	-1.81837	+	Cluster -B	1.98065	0.0232687	P42285	P42285		MTREX
0.474666	-0.159163	1.10687	0.888234	0.602248	0.816912	-1.03133	-1.32977	-1.36867	+	Cluster -B	2.82662	0.00530286	Q96FV9	Q96FV9		THOC1
0.287597	-0.347368	1.17648	0.953133	0.789377	0.673934	-0.846222	-1.11889	-1.56804	+	Cluster -B	2.20125	0.0181457	O75955	O75955		FLOT1
0.2696	0.477501	1.30063	0.621036	0.472698	0.566933	-1.01813	-0.885902	-1.80436	+	Cluster -B	2.58635	0.0101972	Q13753	Q13753		LAMC2
0.345665	0.297552	0.926871	0.630234	0.665446	0.904136	-0.895386	-1.02358	-1.85094	+	Cluster -B	2.95547	0.00493333	Q14978	Q14978		NOLC1
0.299633	0.364415	1.0599	0.913944	0.368786	0.725513	-0.899925	-1.00649	-1.82578	+	Cluster -B	2.68106	0.00867848	Q13428	Q13428		TCOF1
0.232949	0.135334	1.02786	1.10921	0.577666	0.649205	-0.969082	-1.1278	-1.63534	+	Cluster -B	2.86405	0.00512913	P51648	P51648		ALDH3A2
0.201198	0.339836	0.858933	0.992204	0.760018	0.597535	-1.00907	-0.915733	-1.82492	+	Cluster -B	2.96873	0.0047372	Q96RP9	Q96RP9		GFM1
-0.065923	0.286803	0.920455	1.14334	0.716128	0.523989	-0.993312	-0.640982	-1.8905	+	Cluster -B	2.15455	0.0188462	O75683	O75683		SURF6
0.419067	-0.313281	1.34399	0.676287	0.362013	0.819722	-0.965347	-0.469756	-1.8727	+	Cluster -B	1.51469	0.0456079	Q14137	Q14137		BOP1
0.554412	0.0699635	1.42413	0.649973	0.411659	0.51574	-1.08345	-0.826347	-1.71609	+	Cluster -B	2.2807	0.0159797	Q99459	Q99459		CDC5L
0.383009	-0.137516	1.56114	0.573981	0.579347	0.441099	-0.885915	-0.714554	-1.80059	+	Cluster -B	1.67675	0.0343457	P43243	P43243		MATR3
0.486906	-0.175559	1.49848	0.901383	0.384092	0.370992	-0.699871	-1.19266	-1.57377	+	Cluster -B	1.81371	0.0287941	Q99848	Q99848		EBNA1BP2
0.624308	-0.175161	1.6254	0.539814	0.298932	0.598868	-0.939643	-1.22971	-1.34281	+	Cluster -B	1.96921	0.0234022	O75691	O75691		UTP20
0.724904	0.27659	0.894008	0.716746	0.699324	0.57494	-1.44795	-0.906576	-1.53198	+	Cluster -B	3.76131	0.000933333	Q9UQE7	Q9UQE7		SMC3
0.664452	0.35201	0.973582	0.697735	0.531199	0.597961	-1.18222	-0.821553	-1.81316	+	Cluster -B	3.15357	0.00356452	Q9Y4K1	Q9Y4K1		CRYBG1
0.780146	0.316928	1.26718	0.394479	0.493781	0.518578	-0.965097	-1.13038	-1.67561	+	Cluster -B	3.10744	0.00387879	Q13601	Q13601		KRR1
0.992447	0.361486	0.871597	0.549102	0.335229	0.727353	-1.07033	-1.0607	-1.70619	+	Cluster -B	3.43006	0.00256647	O95071	O95071		UBR5
0.734829	0.421189	1.03858	0.344701	0.456718	0.861428	-1.09957	-1.13145	-1.62643	+	Cluster -B	3.57912	0.00208108	O94776	O94776		MTA2
0.639957	-0.120997	1.29509	0.768061	0.137787	0.869387	-1.15609	-0.872325	-1.56088	+	Cluster -B	2.13135	0.0189222	O60287	O60287		URB1
0.465103	0.232868	1.20365	0.980967	-0.00161308	0.813095	-1.03414	-1.17157	-1.48836	+	Cluster -B	2.49924	0.0118809	O60313	O60313		OPA1
0.533205	0.306452	1.10436	0.776257	0.324562	0.792499	-1.06057	-1.18079	-1.59598	+	Cluster -B	3.29682	0.00334975	O60264	O60264		SMARCA5
0.859495	0.566426	1.18704	1.01686	-0.123153	0.046106	-0.875985	-1.08328	-1.5935	+	Cluster -B	2.44768	0.012888	Q13242	Q13242		SRSF9
0.992905	0.436842	1.17931	0.949498	0.0830424	-0.075382	-1.42026	-0.757752	-1.3882	+	Cluster -B	2.48671	0.0121176	O94906	O94906		PRPF6
0.445361	0.465682	1.3119	0.880721	0.484224	0.0612684	-0.694708	-1.51489	-1.43955	+	Cluster -B	2.43316	0.0128281	Q12874	Q12874		SF3A3
0.840866	0.108834	1.16747	0.939824	0.27896	0.38531	-0.897333	-1.32237	-1.50156	+	Cluster -B	2.66796	0.00906266	Q12905	Q12905		ILF2
0.805114	0.25078	1.26683	0.647137	0.374195	0.447029	-0.968907	-1.36477	-1.45741	+	Cluster -B	3.18859	0.00326809	Q8NI27	Q8NI27		THOC2
0.651042	0.452102	1.24943	0.808963	0.31267	0.341644	-1.03245	-1.42454	-1.35887	+	Cluster -B	3.40151	0.00246667	Q02880	Q02880		TOP2B
0.607093	0.453097	0.932326	1.09503	0.332225	0.440423	-1.1552	-1.52644	-1.17856	+	Cluster -B	3.49561	0.00256098	Q14683	Q14683		SMC1A
0.858711	0.63277	0.988852	0.905286	0.412874	0.027874	-1.29815	-1.34309	-1.18513	+	Cluster -B	3.70685	0.000861538	Q09028	Q09028		RBBP4
0.820741	0.16498	0.895373	1.29268	0.498742	-0.0144441	-1.08622	-1.07334	-1.49852	+	Cluster -B	2.36001	0.0142134	Q6ZRP7	Q6ZRP7		QSOX2
0.643045	0.239134	0.998827	1.17599	0.432599	0.322859	-1.29566	-1.18268	-1.33412	+	Cluster -B	3.11542	0.00370769	Q9Y3B9	Q9Y3B9		RRP15
0.792384	0.33126	1.0799	0.998288	0.434866	0.184972	-1.21044	-1.27482	-1.3364	+	Cluster -B	3.2901	0.00331707	Q1KMD3	Q1KMD3		HNRNPUL2
0.755802	0.315991	0.979043	1.12503	0.394962	0.20815	-1.47017	-0.956085	-1.35273	+	Cluster -B	2.93288	0.00508626	Q7Z3K3	Q7Z3K3		POGZ
0.540861	0.260079	1.09263	1.10458	0.57401	0.194675	-1.4124	-0.962772	-1.39166	+	Cluster -B	2.83871	0.00526012	P62316	P62316		SNRPD2
0.712714	0.336327	1.07708	0.979923	0.238867	0.481245	-1.52044	-1.15395	-1.15177	+	Cluster -B	3.27054	0.00322275	P09661	P09661		SNRPA1
0.594861	0.470263	1.04945	1.09443	0.260435	0.331291	-1.12279	-1.11321	-1.56474	+	Cluster -B	3.08996	0.00392537	P17844	P17844		DDX5
0.851142	0.324767	0.951608	1.10397	0.168073	0.333164	-1.13658	-0.948243	-1.6479	+	Cluster -B	2.72508	0.00728421	O14979	O14979		HNRNPDL
1.19924	-0.399112	1.10782	1.06119	0.327397	0.031292	-0.736905	-1.43955	-1.15137	+	Cluster -B	1.55616	0.0425331	Q15393	Q15393		SF3B3
0.987714	-0.244754	1.21087	0.744369	0.541758	0.314031	-1.01409	-0.883808	-1.65608	+	Cluster -B	2.04601	0.0215131	Q9UIG0	Q9UIG0		BAZ1B
1.08758	-0.166672	1.0114	1.11146	0.254316	0.194092	-0.936034	-0.900128	-1.65601	+	Cluster -B	1.88732	0.0260942	Q08945	Q08945		SSRP1
0.921334	-0.319729	0.982331	1.17201	0.331804	0.506351	-1.31851	-1.22792	-1.04767	+	Cluster -B	2.17151	0.0184518	Q53GS9	Q53GS9		USP39
1.05723	-0.0525501	0.996861	1.04274	-0.0171419	0.592789	-1.21187	-1.00556	-1.40249	+	Cluster -B	2.24911	0.0169751	Q15029	Q15029		EFTUD2
0.963751	0.0565062	0.949615	1.17633	0.140949	0.403644	-1.09439	-1.1731	-1.42331	+	Cluster -B	2.4951	0.0119492	Q13838	Q13838		DDX39B
0.827815	0.184247	1.33513	1.13377	-0.0106532	0.0473815	-0.936077	-1.32103	-1.26058	+	Cluster -B	2.11151	0.01954	Q9BVI4	Q9BVI4		NOC4L
0.874472	0.0294003	1.11326	1.25033	0.230713	0.0940198	-0.997195	-1.23327	-1.36173	+	Cluster -B	2.16763	0.018515	Q6P2Q9	Q6P2Q9		PRPF8
1.04342	-0.0855193	1.18757	1.08764	0.227715	0.0624126	-0.906534	-1.23914	-1.37756	+	Cluster -B	2.02161	0.0222013	O75643	O75643		SNRNP200
0.732375	-0.224442	1.25828	1.20728	0.126126	0.396293	-0.913427	-1.16774	-1.41475	+	Cluster -B	1.88054	0.0261024	Q8NI36	Q8NI36		WDR36
0.652606	-0.056782	1.08385	1.06043	0.605702	0.371708	-0.916951	-1.44627	-1.35429	+	Cluster -B	2.62274	0.0093913	Q96SB8	Q96SB8		SMC6
0.786535	-0.167543	1.0602	1.16834	0.4831	0.251581	-0.77425	-1.29048	-1.51749	+	Cluster -B	2.117	0.0196353	Q14573	Q14573		ITPR3
0.642648	-0.353535	1.2502	1.09748	0.462373	0.402269	-0.817406	-1.18587	-1.49816	+	Cluster -B	1.9147	0.0254292	O43390	O43390		HNRNPR
0.791087	-0.118541	1.18023	1.06138	0.601476	0.139652	-1.22446	-1.26849	-1.16234	+	Cluster -B	2.3485	0.0147312	Q9BUQ8	Q9BUQ8		DDX23
1.10431	-0.0185949	0.930214	0.877118	0.532647	0.316814	-1.01784	-1.44458	-1.28009	+	Cluster -B	2.73179	0.00714894	A6NHR9	A6NHR9		SMCHD1
-0.754396	-0.988777	-0.40531	1.36901	1.88267	0.293683	-0.741772	-0.425569	-0.229545	+	Cluster -C	2.0799	0.0202014	Q8TDW0	Q8TDW0		LRRC8C
-0.423077	-1.217	-0.267912	1.2018	1.98294	0.19678	-0.784462	-0.333824	-0.355252	+	Cluster -C	1.65204	0.036	Q15629	Q15629		TRAM1
-0.467375	-0.0286847	-1.06466	0.926841	2.047	0.494523	-0.733388	-0.838255	-0.335998	+	Cluster -C	1.82908	0.0281274	Q9UPT5	Q9UPT5		EXOC7
-0.938925	-0.730844	-0.0179648	1.26435	1.64352	0.584952	-0.580397	0.0415937	-1.26628	+	Cluster -C	1.87451	0.0262414	P02751	P02751		FN1
-1.51371	-0.13581	-0.445887	1.67364	1.05479	0.784852	-0.379106	-0.146178	-0.892584	+	Cluster -C	1.97871	0.0232118	P48730	P48730		CSNK1D
0.394463	-0.194617	-0.758095	0.620536	0.843352	1.80124	-0.367148	-1.07224	-1.26749	+	Cluster -C	1.87299	0.026323	Q96H55	Q96H55		MYO19
0.777694	-0.0190796	-0.89311	0.59968	0.557545	1.79234	-1.15699	-0.851179	-0.806907	+	Cluster -C	1.54047	0.0433802	P42677	P42677		RPS27
0.547937	0.0550622	-1.11046	0.910716	1.17554	1.22213	-1.23154	-0.857197	-0.712196	+	Cluster -C	2.05634	0.0211497	P62913	P62913		RPL11
-0.64926	-0.525601	-0.106147	0.613839	1.27423	1.71302	-0.84597	-0.210804	-1.2633	+	Cluster -C	2.33171	0.0152014	P11021	P11021		HSPA5
0.149302	-0.65013	0.129865	0.43642	0.684373	2.03972	-1.15876	-0.663005	-0.967779	+	Cluster -C	1.78636	0.029858	P18074	P18074		ERCC2
-0.177213	0.0608121	-0.644626	0.135619	1.44087	1.74462	-1.23422	-0.596226	-0.729636	+	Cluster -C	1.84206	0.0274968	P62136	P62136		PPP1CA
0.348279	-0.519074	-0.563589	0.547256	1.51236	1.43564	-1.18236	-0.787284	-0.791231	+	Cluster -C	2.464	0.0124625	Q13895	Q13895		BYSL
0.0303022	-0.80017	-0.679203	0.478582	1.31154	1.79843	-0.977032	-0.376601	-0.785846	+	Cluster -C	2.19698	0.0181079	Q969Q0	Q969Q0		RPL36AL
0.578246	-0.297346	0.00545149	0.370931	1.39928	1.14228	-1.75879	-0.567448	-0.87261	+	Cluster -C	1.99194	0.0229019	Q15637	Q15637		SF1
0.368476	-1.1935	-0.225285	0.680508	1.69201	0.934704	-1.31893	-0.539321	-0.39866	+	Cluster -C	1.63062	0.0371903	Q9NPE3	Q9NPE3		NOP10
-0.315893	-0.877057	-1.24308	1.33561	0.946556	1.30654	-1.06946	-0.202318	0.119099	+	Cluster -C	2.38146	0.0135642	P55145	P55145		MANF
-0.379368	-0.793268	-1.05584	0.952045	1.18954	1.27073	-1.42576	0.359519	-0.117594	+	Cluster -C	1.80867	0.0290489	P06400	P06400		RB1
-0.460808	-0.819126	-0.583238	1.42597	0.930899	1.5255	-1.02885	-0.479788	-0.510564	+	Cluster -C	3.72231	0.000896	P12956	P12956		XRCC6
-0.102937	-0.635759	-0.652684	0.77056	1.03496	1.70568	-1.55422	-0.214147	-0.351447	+	Cluster -C	1.98216	0.0231193	Q6P1X5	Q6P1X5		TAF2
-0.486553	-1.71409	-0.141698	0.966542	1.21639	1.23903	-0.019591	-0.146696	-0.913328	+	Cluster -C	1.88725	0.0260649	Q9Y6M9	Q9Y6M9		NDUFB9
-0.357856	-1.56865	-0.320208	1.13518	0.8818	1.35413	-0.303541	0.289506	-1.11036	+	Cluster -C	1.73774	0.0318129	P16104	P16104		H2AX
-0.219437	-1.35188	-0.746629	1.08036	1.48038	1.14874	-0.508261	-0.0951829	-0.788092	+	Cluster -C	2.73983	0.00682353	P52272	P52272		HNRNPM
-0.0598507	-1.26597	-0.476733	0.954593	1.36058	1.44948	-0.722221	-0.700038	-0.539837	+	Cluster -C	2.83289	0.00524496	Q9H3H5	Q9H3H5		DPAGT1
-0.846753	-0.76926	-0.241479	0.910395	1.46702	1.30233	-0.819238	-1.1267	0.123673	+	Cluster -C	2.44008	0.0128	Q9UNN8	Q9UNN8		PROCR
-0.477073	-0.9324	0.754073	0.932703	1.36084	1.01386	-0.585394	-1.26413	-0.802482	+	Cluster -C	1.89643	0.0258392	Q9NVC6	Q9NVC6		MED17
-0.273723	-0.32884	0.402166	1.26473	1.50056	0.546036	-0.868055	-1.4657	-0.777178	+	Cluster -C	2.5784	0.0105234	Q9P013	Q9P013		CWC15
-0.659121	-0.945313	0.764768	1.5417	0.791533	0.869528	-1.09339	-1.03861	-0.23109	+	Cluster -C	1.52363	0.0447701	Q9HC36	Q9HC36		MRM3
-0.722848	-0.600917	0.906065	1.2887	1.11781	0.755714	-0.895356	-1.31363	-0.535537	+	Cluster -C	1.74397	0.031573	Q96EK4	Q96EK4		THAP11
-0.318293	-0.898166	0.119644	1.13551	1.43167	0.806536	0.0402482	-1.60685	-0.710301	+	Cluster -C	1.75701	0.0311635	P12236	P12236		SLC25A6
-0.441954	-0.500689	0.41748	0.371888	1.86727	1.06779	-0.84432	-0.857481	-1.07999	+	Cluster -C	2.03077	0.0218537	O75362	O75362		ZNF217
-0.338327	-0.0788583	1.25943	0.0508634	1.34533	0.944308	-0.71271	-1.35844	-1.1116	+	Cluster -C	1.48407	0.0486672	P13995	P13995		MTHFD2
0.103334	-0.310023	-0.281004	1.84063	0.0596035	1.2033	-0.79296	-0.326368	-1.49651	+	Cluster -C	1.55288	0.0429017	Q9BT17	Q9BT17		MTG1
0.26307	-0.900922	-0.378129	1.87955	0.0948485	1.25172	-0.856628	-0.346748	-1.00677	+	Cluster -C	1.48537	0.0486326	Q14697	Q14697		GANAB
0.330242	-0.83048	-0.924456	1.25237	0.824245	1.48595	-0.59948	-0.352022	-1.18637	+	Cluster -C	2.12216	0.0193639	P13010	P13010		XRCC5
0.442094	-0.601099	0.639528	1.28631	1.09404	0.522369	-0.882005	-1.20678	-1.29446	+	Cluster -C	2.36843	0.0140657	Q15428	Q15428		SF3A2
0.372911	-0.508911	0.441671	1.22094	1.13498	0.79012	-1.25794	-1.01033	-1.18344	+	Cluster -C	3.17727	0.0032	Q9HCC0	Q9HCC0		MCCC2
0.209668	-0.753794	0.029591	1.20498	1.34576	0.852018	-0.378729	-1.02479	-1.48471	+	Cluster -C	2.39627	0.0134038	Q96IW7	Q96IW7		SEC22A
0.135446	-0.766124	0.350064	1.17608	1.16894	0.869802	-0.490716	-0.702186	-1.74131	+	Cluster -C	2.04984	0.0213755	P11498	P11498		PC
-0.0288675	-0.876297	0.328013	1.43582	1.24224	0.705148	-0.422191	-1.22387	-1.16	+	Cluster -C	2.22612	0.0175192	O96000	O96000		NDUFB10
-0.0507616	-0.519381	-0.184472	1.60285	1.07551	0.9446	-0.609389	-0.853145	-1.40581	+	Cluster -C	3.18812	0.00325424	Q9Y4L1	Q9Y4L1		HYOU1
-0.14191	-0.532757	-0.378203	1.75767	0.91247	1.006	-1.07477	-0.410342	-1.13817	+	Cluster -C	2.94899	0.00485246	P13667	P13667		PDIA4
-0.0181594	-0.918995	-0.0900208	1.74867	0.479642	1.0859	-0.0778612	-0.762809	-1.44637	+	Cluster -C	1.65652	0.0354982	Q9H6K4	Q9H6K4		OPA3
0.241458	-0.93269	-0.0343852	1.4943	0.751602	1.03849	-0.0323583	-1.2939	-1.23252	+	Cluster -C	1.77635	0.0303367	P84243	P84243		H3-3A
0.00773446	-1.16953	0.0607131	1.94002	0.948782	0.372778	-0.32512	-0.784291	-1.05109	+	Cluster -C	1.51859	0.045383	P05141	P05141		SLC25A5
0.333954	-1.35571	-0.0326872	1.54612	0.749751	1.06494	-0.604252	-0.578055	-1.12406	+	Cluster -C	1.74803	0.0315507	Q8NF37	Q8NF37		LPCAT1
0.261904	-1.0892	-0.0739087	1.85704	0.775582	0.73293	-0.623839	-0.734025	-1.10648	+	Cluster -C	1.85307	0.0267609	Q02978	Q02978		SLC25A11
0.146911	-0.651467	0.111577	1.81735	0.619538	0.912246	-0.838798	-0.861727	-1.25563	+	Cluster -C	2.37079	0.0139485	P78527	P78527		PRKDC
-0.0724105	-1.01184	0.319109	1.83011	0.750393	0.778967	-0.599771	-1.02042	-0.974134	+	Cluster -C	1.94394	0.0241522	O60814	O60814		H2BC12
0.0849815	-1.28619	0.655115	0.88431	0.742629	1.51378	-0.895483	-0.988968	-0.710175	+	Cluster -C	1.58583	0.0405918	P35610	P35610		SOAT1
-0.488651	-1.11225	0.566317	1.33814	0.835283	1.30751	-0.734684	-0.835187	-0.87648	+	Cluster -C	2.0893	0.0201589	Q8IY17	Q8IY17		PNPLA6
0.306598	-0.986173	0.086241	1.55827	0.829409	0.918508	-1.46656	-0.483864	-0.762432	+	Cluster -C	1.95376	0.0239328	Q6DN03	Q6DN03		H2BC20P
0.396777	-0.825952	-0.202164	1.50496	0.798717	1.17271	-1.14249	-0.642977	-1.05957	+	Cluster -C	2.53783	0.01096	P47914	P47914		RPL29
0.633048	-1.09329	-0.0187597	1.34015	0.969905	0.918254	-0.993048	-0.493865	-1.2624	+	Cluster -C	1.85263	0.0267318	P31040	P31040		SDHA
0.0953916	-0.641618	0.434672	1.30657	0.762167	1.23225	-1.03201	-0.769235	-1.38819	+	Cluster -C	2.74512	0.00654839	Q9NRG9	Q9NRG9		AAAS
0.258464	-0.632256	0.46066	1.43115	0.512332	1.21425	-1.14591	-0.947389	-1.15131	+	Cluster -C	2.51077	0.0111914	P35659	P35659		DEK
0.226436	-0.859242	0.269584	1.05611	1.00538	1.20724	-0.980461	-0.354281	-1.57077	+	Cluster -C	2.11292	0.0195274	P24752	P24752		ACAT1
0.772137	-1.19898	0.392211	1.17239	0.818765	0.940519	-0.850121	-0.842737	-1.20418	+	Cluster -C	1.60325	0.0391029	Q8TDN6	Q8TDN6		BRIX1
0.401773	-1.22426	-0.0318406	1.35763	0.737549	1.28909	-0.583812	-1.13934	-0.8068	+	Cluster -C	1.93956	0.0242367	Q8N140	Q8N140		EID3
0.463487	-1.14602	0.0187689	0.973668	0.495472	1.66844	-1.30423	-0.351056	-0.818531	+	Cluster -C	1.49901	0.0473627	Q02809	Q02809		PLOD1
-0.0648177	-1.2391	0.0983879	1.11986	0.784292	1.56635	-1.07911	-0.232032	-0.953824	+	Cluster -C	1.95017	0.0238807	Q13162	Q13162		PRDX4
0.233255	-1.37924	0.208005	1.10704	0.741092	1.46996	-0.85236	-0.471519	-1.05623	+	Cluster -C	1.71286	0.0323893	A8MXV4	A8MXV4		NUDT19
-0.482599	-0.751455	-1.16259	1.52014	1.13826	0.613466	-0.0613074	-1.28246	0.468536	+	Cluster -C	1.646	0.0363732	Q9BZQ6	Q9BZQ6		EDEM3
-0.219508	-1.53719	-1.07964	0.924706	1.27677	0.678348	-0.164335	-0.789144	0.909996	+	Cluster -C	1.48797	0.0483377	Q99442	Q99442		SEC62
-1.15938	-1.28299	-1.16586	1.6283	0.354687	0.440694	0.0737814	0.386856	0.723916	+	Cluster -C	2.43489	0.0128723	Q16666	Q16666		IFI16
-1.18381	-1.03647	-0.901102	1.65732	0.629049	0.9365	-0.701627	0.401378	0.198766	+	Cluster -C	2.38095	0.013658	Q969P6	Q969P6		TOP1MT
-1.40832	-0.910453	-0.801189	1.71691	0.644024	0.861715	-0.450887	0.471398	-0.1232	+	Cluster -C	2.37757	0.0136784	Q9BZL4	Q9BZL4		PPP1R12C
-1.45548	-1.09078	-0.759891	1.63855	0.643474	0.791479	-0.409285	0.40887	0.233069	+	Cluster -C	2.48306	0.0121761	Q8WXE9	Q8WXE9		STON2
-1.31559	-1.128	-0.766071	1.6914	0.608335	0.886533	-0.454836	0.428747	0.0494731	+	Cluster -C	2.49168	0.0120677	Q7Z5H4	Q7Z5H4		VN1R5
-1.30031	-1.33689	-0.766692	1.71668	0.416228	0.225653	0.0678756	0.863307	0.114155	+	Cluster -C	1.85983	0.0266216	P02748	P02748		C9
-1.50733	-0.895342	-0.857223	1.80863	0.740686	0.358959	-0.0588295	0.483781	-0.073336	+	Cluster -C	2.09924	0.0199057	O94964	O94964		SOGA1
-0.698545	-1.49104	-0.929528	1.02256	0.267923	1.5349	-0.297834	0.882228	-0.290657	+	Cluster -C	1.76301	0.0309493	P30040	P30040		ERP29
-1.49874	-0.733125	-1.42737	1.12659	0.355732	0.936064	0.625779	0.71138	-0.0963028	+	Cluster -C	2.61641	0.00958654	Q14696	Q14696		MESD
-0.969374	-0.811505	-1.53786	0.817891	0.7887	1.33492	0.434802	0.592922	-0.6505	+	Cluster -C	2.27362	0.016195	Q9H488	Q9H488		POFUT1
-0.660209	-1.36032	-1.55528	1.42227	0.494983	0.844311	0.128188	0.519468	0.166598	+	Cluster -C	2.74256	0.00662735	Q96HE7	Q96HE7		ERO1A
-0.743016	-1.06628	-1.64857	0.953517	0.948897	1.30881	-0.0548541	0.255983	0.0455214	+	Cluster -C	3.4722	0.00265868	Q969H8	Q969H8		MYDGF
-0.881281	-2.00649	-0.394667	1.01852	1.07969	0.677715	-0.175209	0.581779	0.0999386	+	Cluster -C	1.97687	0.0232576	P02788	P02788		LTF
-1.26448	-1.18195	-0.223471	0.959985	1.1775	1.14725	-0.186792	0.561677	-0.989702	+	Cluster -C	1.87206	0.02634	Q9ULX9	Q9ULX9		MAFF
-1.4453	-1.1797	-0.748424	1.04507	1.47598	0.623242	0.187646	0.384114	-0.342638	+	Cluster -C	2.85577	0.00521068	Q9C004	Q9C004		SPRY4
-0.850916	-0.0582225	-0.741928	1.68847	0.287987	1.52586	-0.157459	-0.866196	-0.827591	+	Cluster -C	1.90057	0.0257201	Q9NTN3	Q9NTN3		SLC35D1
-0.335012	-0.724589	-0.977119	2.02988	0.545914	0.874443	-0.43885	0.0405376	-1.01521	+	Cluster -C	1.81718	0.028608	Q6NYC1	Q6NYC1		JMJD6
-0.600099	-0.871535	-1.18641	1.82895	0.626969	0.934907	-0.254125	0.34436	-0.823016	+	Cluster -C	2.07002	0.0206062	P30101	P30101		PDIA3
-0.630687	-0.849716	-1.01208	2.02649	0.416444	0.941701	-0.110109	0.0397311	-0.821777	+	Cluster -C	1.91109	0.0254781	P07237	P07237		P4HB
-0.886362	-0.50281	-0.906232	1.96419	0.312551	0.947119	-1.12023	0.180241	0.0115316	+	Cluster -C	1.51966	0.0453642	Q5NDL2	Q5NDL2		EOGT
-0.731487	-0.566035	-0.980647	2.04368	0.649467	0.77922	-0.889221	0.112089	-0.417071	+	Cluster -C	1.96132	0.0238257	P19971	P19971		TYMP
-0.726639	0.0583479	-1.25561	1.49261	0.682575	1.25348	-1.25839	-0.204193	-0.042188	+	Cluster -C	1.74707	0.0315394	Q8TDX7	Q8TDX7		NEK7
-0.521413	-1.48178	-0.87468	1.55085	0.531692	1.36707	-0.080931	-0.449967	-0.0408409	+	Cluster -C	2.51172	0.0111897	P49755	P49755		TMED10
-0.618444	-1.00841	-0.833855	1.58099	0.896022	1.17412	0.249293	-0.970695	-0.469015	+	Cluster -C	2.62639	0.00941404	Q7Z2W9	Q7Z2W9		MRPL21
-1.35554	-1.01634	-0.282619	1.82335	0.704645	0.622871	0.504961	-0.295388	-0.705941	+	Cluster -C	1.64708	0.0362937	P11387	P11387		TOP1
-0.795654	-1.21182	-0.477814	2.20197	0.420567	0.611608	-0.0376298	-0.445514	-0.265711	+	Cluster -C	1.64256	0.0364838	Q9NZ08	Q9NZ08		ERAP1
-2.09265	-0.0235734	-0.909766	0.932037	1.09325	0.661048	-0.00972669	-0.164865	0.514249	+	Cluster -C	1.51343	0.0457416	Q6PML9	Q6PML9		SLC30A9
-2.07886	-0.463881	-0.941117	1.16154	0.55205	0.438461	0.154231	0.672843	0.504731	+	Cluster -C	1.92961	0.024832	Q96JH7	Q96JH7		VCPIP1
-1.16605	-1.09399	-0.987593	-0.261568	1.51455	1.25271	0.682924	-0.155522	0.214529	+	Cluster -D	1.67729	0.0342995	P26885	P26885		FKBP2
-0.862722	-0.821958	-1.57268	-0.400796	1.22257	0.182259	0.737013	1.36042	0.155897	+	Cluster -D	1.54995	0.0430964	Q8NBL1	Q8NBL1		POGLUT1
-1.08758	-1.06496	-1.29559	-0.417611	1.50114	0.613929	0.420033	0.928014	0.402622	+	Cluster -D	1.77101	0.030568	P13987	P13987		CD59
-1.46701	-0.0598415	-1.75146	0.0427849	0.228455	0.211735	1.04934	0.711015	1.03498	+	Cluster -D	1.99124	0.022938	Q8IY67	Q8IY67		RAVER1
-0.489414	-0.420832	-1.95818	0.166342	-0.38927	-0.104888	1.25108	0.747115	1.19804	+	Cluster -D	1.93176	0.0247311	Q06210	Q06210		GFPT1
-0.554604	-1.70519	-1.25222	0.889149	0.664215	0.125293	-0.13929	1.0321	0.94054	+	Cluster -D	1.92269	0.0251822	P27797	P27797		CALR
-0.740209	-1.09286	-1.78916	0.770688	1.014	-0.0321585	0.45427	1.04341	0.372015	+	Cluster -D	2.2365	0.0172268	Q99567	Q99567		NUP88
-0.328005	-1.09993	-2.00933	0.712122	0.840728	0.663195	-0.0266437	0.949572	0.298297	+	Cluster -D	1.85419	0.0267465	P00367	P00367		GLUD1
-0.573231	-0.655607	-2.21005	0.931177	0.0773366	0.555414	0.657485	0.575024	0.642457	+	Cluster -D	1.7608	0.0310696	Q5MNZ6	Q5MNZ6		WDR45B
-1.05472	-0.508806	-1.92372	0.545487	0.0902252	0.482185	0.295515	0.761198	1.31264	+	Cluster -D	2.0501	0.0213351	Q9NUQ8	Q9NUQ8		ABCF3
-1.07019	-0.757053	-1.88498	0.792108	0.250344	0.58934	0.353925	1.05732	0.669181	+	Cluster -D	2.61363	0.00956355	O95817	O95817		BAG3
-0.750889	-0.909199	-1.8147	1.38671	0.44822	0.117411	0.567081	0.0300314	0.925341	+	Cluster -D	1.85117	0.0266999	Q96SU4	Q96SU4		OSBPL9
-1.23951	-0.773014	-1.62964	1.09916	1.06541	0.0264768	0.607057	0.155922	0.688143	+	Cluster -D	2.39166	0.0134334	O00391	O00391		QSOX1
-0.711427	-1.17973	-1.27012	-0.713157	0.520265	0.766716	0.188574	0.876246	1.52263	+	Cluster -D	1.60867	0.0388319	Q9Y5P4	Q9Y5P4		CERT1
-1.37491	-1.57988	-0.374552	0.368587	0.214582	0.897538	0.247047	0.0450569	1.55653	+	Cluster -D	1.54967	0.04306	O95479	O95479		H6PD
-1.22167	-2.12242	-0.00118482	0.374237	0.484178	0.605223	0.85957	0.48964	0.532424	+	Cluster -D	1.58203	0.0408326	Q96EY7	Q96EY7		PTCD3
-1.12748	-1.9887	0.0145487	0.120266	0.18929	0.148323	1.28543	0.427646	0.930678	+	Cluster -D	1.57211	0.0412326	P24539	P24539		ATP5PB
-0.651612	-2.28383	-0.408946	0.592742	0.546946	0.0689831	0.781018	0.608728	0.745975	+	Cluster -D	1.64448	0.0364235	P16435	P16435		POR
-0.581659	-2.27046	-0.249775	0.0874422	0.138648	0.266519	0.849105	0.684783	1.0754	+	Cluster -D	1.54582	0.0431279	Q9Y277	Q9Y277		VDAC3
-0.612456	-2.09519	-0.494873	0.110868	0.0364819	0.187627	0.683484	1.30318	0.880876	+	Cluster -D	1.9413	0.024285	Q9P0J1	Q9P0J1		PDP1
-0.732317	-1.45919	-1.51586	0.0106846	0.342402	0.566417	0.933061	0.989526	0.865276	+	Cluster -D	3.49787	0.00257669	P62745	P62745		RHOB
-0.498152	-1.61647	-1.11615	-0.371887	0.302993	0.582616	1.46966	1.06279	0.1846	+	Cluster -D	1.8246	0.028245	Q8NBS3	Q8NBS3		SLC4A11
-1.12316	-1.37566	-0.663488	-0.645336	0.229342	0.271485	1.06917	1.44778	0.789871	+	Cluster -D	2.69037	0.00842967	Q13501	Q13501		SQSTM1
-0.538929	-1.65241	-1.03308	-0.526989	0.377921	0.208406	0.939842	1.32326	0.901976	+	Cluster -D	2.47829	0.0121587	P05026	P05026		ATP1B1
-0.597683	-1.59557	-0.984499	-0.529566	-0.134525	0.782977	0.977508	1.25814	0.823217	+	Cluster -D	2.17201	0.0184471	O75190	O75190		DNAJB6
-0.682274	-1.83261	-0.597319	-0.626315	0.63198	0.0978144	1.01955	1.00275	0.986426	+	Cluster -D	1.97989	0.0232402	Q13393	Q13393		PLD1
-0.852077	-1.8839	-0.475435	-0.515016	0.43857	0.421524	1.1913	0.693462	0.981573	+	Cluster -D	1.95512	0.0238942	P62820	P62820		RAB1A
-1.39583	-0.91097	-0.971681	-0.238076	-0.0821877	0.331958	0.512231	1.53195	1.2226	+	Cluster -D	2.90599	0.00497833	Q9BT09	Q9BT09		CNPY3
-1.61328	-0.769904	-0.797938	-0.702638	0.347951	0.386967	0.875464	1.29915	0.974226	+	Cluster -D	2.34617	0.0147237	P02647	P02647		APOA1
-1.58897	-1.32232	-0.679101	0.227505	0.69741	-0.0262761	1.24283	0.467223	0.981692	+	Cluster -D	2.68515	0.00867347	P09601	P09601		HMOX1
-1.43008	-1.18873	-0.536888	-0.502657	0.250965	0.162752	1.50496	0.611703	1.12798	+	Cluster -D	2.5062	0.0114775	P02768	P02768		ALB
-2.25105	-0.519576	-0.663141	0.403896	0.547807	0.328483	0.827743	0.872533	0.4533	+	Cluster -D	1.82092	0.0284295	Q9NZR1	Q9NZR1		TMOD2
-1.93567	-0.679856	-0.574555	-0.289413	0.509029	-0.0345795	1.26824	0.876182	0.860618	+	Cluster -D	2.10812	0.0196308	P02769	P02769		ALB
-1.92289	-0.691648	-0.575093	-0.191115	0.760491	-0.24714	1.048	1.08864	0.730756	+	Cluster -D	1.91943	0.02522	P02656	P02656		APOC3
-1.26657	-1.13144	-1.20639	0.45774	-0.0216091	0.114885	0.662144	1.45981	0.931433	+	Cluster -D	3.71964	0.000888889	P10909	P10909		CLU
-1.30702	-1.32293	-0.960598	0.195057	-0.0815532	0.428704	1.248	1.22592	0.574413	+	Cluster -D	3.59367	0.00166667	Q9NPR2	Q9NPR2		SEMA4B
-1.56507	-1.36789	-0.937366	0.311553	0.419133	0.739701	1.00113	0.68766	0.711154	+	Cluster -D	4.01788	0.000976744	P01033	P01033		TIMP1
-1.4607	-1.22126	-1.24098	0.581201	0.488088	0.307857	0.800603	0.882776	0.862422	+	Cluster -D	6.03938	0	P12259	P12259		F5
-1.37452	-1.35195	-1.10294	0.43617	0.221566	0.31819	1.03307	0.939395	0.881018	+	Cluster -D	5.99521	0	P04114	P04114		APOB
-1.458	-1.40964	-0.980056	0.921086	0.428905	0.155055	0.650306	0.933693	0.758653	+	Cluster -D	3.66371	0.00119708	P04004	P04004		VTN
-1.52885	-1.35127	-1.03396	0.718075	0.601854	0.295233	0.761107	0.911877	0.625934	+	Cluster -D	4.454	0.000631579	P02042	P02042		HBD
-1.246	-1.50473	-1.19939	0.665694	0.601305	0.376654	0.897218	0.713607	0.695641	+	Cluster -D	5.41795	0	P01008	P01008		SERPINC1
-1.32879	-1.46538	-1.18239	0.795421	0.482179	0.656685	0.65827	0.664838	0.719162	+	Cluster -D	5.82411	0	P00734	P00734		F2
-1.73481	-0.696671	-1.2341	0.849089	0.430253	0.271235	0.925873	1.06264	0.126488	+	Cluster -D	2.44097	0.0128111	P35658	P35658		NUP214
-1.42914	-0.952766	-1.4445	0.625956	0.604339	0.261324	1.08896	0.919559	0.326269	+	Cluster -D	3.46281	0.00262722	O95881	O95881		TXNDC12
-1.11368	-0.696648	-0.845289	-0.0250565	0.270141	-0.685699	1.46275	-0.0614189	1.6949	+	Cluster -D	1.57464	0.0412862	Q9UH62	Q9UH62		ARMCX3
-0.640648	-1.41188	-0.976446	0.353554	0.461223	-0.708464	0.992894	0.273795	1.65598	+	Cluster -D	1.74841	0.0316443	Q96L58	Q96L58		B3GALT6
-1.00204	-1.44694	-1.33904	0.425572	0.861782	0.010021	1.07597	0.591136	0.823539	+	Cluster -D	3.40084	0.00245304	Q92504	Q92504		SLC39A7
-0.670185	-1.16851	-1.5643	0.478133	0.588583	-0.491253	1.06311	0.539256	1.22517	+	Cluster -D	2.30434	0.0157237	Q13557	Q13557		CAMK2D
-1.29154	-1.04902	-1.08622	0.667428	0.320444	-0.403744	1.43827	0.324254	1.08013	+	Cluster -D	2.38925	0.0134831	Q8NHU3	Q8NHU3		SGMS2
-0.921257	-1.60249	-0.951424	0.793454	0.463343	-0.317206	1.37328	0.287997	0.874299	+	Cluster -D	2.14918	0.0188588	O94919	O94919		ENDOD1
-1.57314	-0.997154	-0.572682	0.706707	0.701531	-0.763511	1.24956	0.245268	1.00342	+	Cluster -D	1.52159	0.0449876	Q9P0V3	Q9P0V3		SH3BP4
-1.58437	-0.550822	-0.814424	0.605736	0.283033	-0.798161	1.59701	0.416272	0.845728	+	Cluster -D	1.58364	0.0408653	P61225	P61225		RAP2B
-1.80875	-0.848231	-0.754415	0.736919	0.314859	-0.432085	1.01094	0.931134	0.849638	+	Cluster -D	2.27564	0.0161212	P52799	P52799		EFNB2
-1.54714	-1.05818	-1.0132	0.712282	0.842083	-0.365915	0.518	0.874297	1.03777	+	Cluster -D	2.47584	0.0122066	O14967	O14967		CLGN
-1.07306	-1.43069	-0.462829	0.642673	0.00104794	-0.48643	1.84948	0.311637	0.648173	+	Cluster -D	1.55378	0.0427718	Q9UBV7	Q9UBV7		B4GALT7
-1.29417	-1.64208	-0.391919	0.850735	0.117726	0.0289102	1.50034	0.149889	0.680569	+	Cluster -D	1.70271	0.032875	Q13443	Q13443		ADAM9
-1.45012	-1.57299	-0.276429	0.518072	0.671719	-0.0880852	1.37094	-0.0325014	0.859395	+	Cluster -D	1.59259	0.0398429	O00330	O00330		PDHX
-0.911685	-1.78045	-0.553756	0.918006	-0.380515	0.0738072	1.38482	0.60878	0.640987	+	Cluster -D	1.77413	0.0304304	Q15286	Q15286		RAB35
-0.510512	-2.02133	-0.605164	0.605317	-0.37809	0.0561516	1.09062	0.756422	1.00659	+	Cluster -D	1.82023	0.0284585	Q9UFN0	Q9UFN0		NIPSNAP3A
-0.902411	-2.04853	-0.329045	0.91762	-0.0123585	0.0813099	1.02224	0.93494	0.336233	+	Cluster -D	1.60373	0.0391366	P21796	P21796		VDAC1
-0.846194	-1.6123	-0.796941	1.39789	-0.436291	0.111222	0.657306	1.14812	0.377191	+	Cluster -D	1.51765	0.045341	P01911	P01911		HLA-DRB1
-0.895219	-1.77456	-0.828903	1.30894	-0.0131186	0.0664793	0.669285	0.978887	0.488212	+	Cluster -D	1.95821	0.0237545	P01903	P01903		HLA-DRA
-0.689166	-1.92958	-0.793078	1.42058	0.14642	0.873921	0.383057	0.452144	0.135695	+	Cluster -D	1.92936	0.0248826	P14625	P14625		HSP90B1
-1.45379	-1.67493	-0.570888	1.1681	0.321052	0.475786	0.7752	0.474327	0.485138	+	Cluster -D	2.52988	0.0109847	O75695	O75695		RP2
-0.603575	-1.21987	-1.51837	0.716699	-0.702108	0.80259	0.738137	0.733906	1.05259	+	Cluster -D	1.85243	0.0267028	P10398	P10398		ARAF
-0.267119	-1.93264	-1.22482	0.823019	-0.14746	0.640241	0.602038	0.961683	0.545054	+	Cluster -D	1.78592	0.0298642	P50454	P50454		SERPINH1
-0.894791	-1.61468	-1.11545	0.553142	0.0555356	0.563243	1.23032	0.13152	1.09117	+	Cluster -D	2.51992	0.0111775	Q07954	Q07954		LRP1
-0.827907	-1.64754	-1.16509	1.13085	-0.0818536	0.478643	0.948591	0.307851	0.856453	+	Cluster -D	2.35135	0.0145637	Q8IWB1	Q8IWB1		ITPRIP
-0.857469	-1.27003	-1.45826	1.31636	0.0044163	0.641948	0.855576	-0.0368737	0.804329	+	Cluster -D	2.13665	0.0189434	Q93096	Q93096		PTP4A1
-0.844534	0.379398	0.738721	-1.39436	-0.748157	-0.933738	0.38396	1.4821	0.936602	+	Cluster -E	1.68064	0.0339664	Q8IWB7	Q8IWB7		WDFY1
-0.0436298	0.171905	0.453064	-1.46279	-0.324321	-1.6004	1.0841	1.2477	0.474372	+	Cluster -E	2.23653	0.0172549	Q8TCZ2	Q8TCZ2		CD99L2
-0.0543194	0.370967	0.831042	-1.33635	-0.74074	-1.61392	0.915228	0.996435	0.631663	+	Cluster -E	2.90038	0.00494769	P51809	P51809		VAMP7
-0.260194	0.102652	0.446316	-1.6325	-0.60885	-1.157	1.2195	1.13842	0.751651	+	Cluster -E	2.84732	0.00532164	Q8NBJ4	Q8NBJ4		GOLM1
-0.300353	-0.204631	0.337242	-1.42479	-0.905803	-0.955433	1.24415	1.13406	1.07556	+	Cluster -E	3.85472	0.000807692	P46531	P46531		NOTCH1
-0.595742	0.178834	0.845757	-1.72901	-0.463968	-0.955489	1.36374	0.701555	0.654319	+	Cluster -E	1.7005	0.0329367	Q9NVV4	Q9NVV4		MTPAP
-0.713186	0.247262	0.511207	-1.73439	-0.351643	-0.90555	1.01868	1.36478	0.562835	+	Cluster -E	1.72868	0.0319845	Q9H4A5	Q9H4A5		GOLPH3L
-1.26928	-0.236022	0.463373	-1.47834	-0.309559	-0.422695	1.36705	1.02082	0.864655	+	Cluster -E	1.52438	0.0447481	O14965	O14965		AURKA
-0.201468	0.789407	-0.470828	-0.973189	-1.40425	-0.749987	0.446278	1.01111	1.55292	+	Cluster -E	2.00685	0.0226867	P60953	P60953		CDC42
-0.460285	0.225799	-0.362584	-1.1018	-1.51576	-0.00569657	0.42748	1.32071	1.47213	+	Cluster -E	1.7238	0.0322587	O43264	O43264		ZW10
0.0418184	0.515085	-0.455568	-1.55163	-0.700812	-0.833827	1.33041	0.197699	1.45683	+	Cluster -E	1.90663	0.0256249	Q9BRG1	Q9BRG1		VPS25
-0.0537297	-0.00979817	-0.861387	-1.20923	-1.11501	-0.275619	1.43633	0.705317	1.38313	+	Cluster -E	2.34716	0.01475	Q99836	Q99836		MYD88
0.0822022	0.177865	-0.659942	-1.02905	-1.18369	-0.864554	1.19583	0.762314	1.51902	+	Cluster -E	3.06702	0.00392647	O95219	O95219		SNX4
0.831841	-0.171085	-0.879863	-0.815824	-1.20417	-0.902269	1.42182	0.666202	1.05334	+	Cluster -E	1.90912	0.0255225	Q9NZN4	Q9NZN4		EHD2
0.271258	0.683593	-0.456995	-2.02657	-0.538332	-0.627885	0.813268	1.05807	0.8236	+	Cluster -E	1.74353	0.0315269	P43121	P43121		MCAM
0.208937	0.155219	-1.05175	-1.42698	-0.647205	-0.617199	0.851729	1.45212	1.07512	+	Cluster -E	2.07907	0.0202174	Q8IWE2	Q8IWE2		FAM114A1
-0.181675	0.579651	-1.14666	-1.32533	-0.912097	-0.302827	1.11399	0.965188	1.20975	+	Cluster -E	1.76987	0.0307253	Q5VW32	Q5VW32		BROX
-0.901353	0.756034	-1.01937	-0.233627	-0.905183	-0.963636	0.719468	1.19844	1.34923	+	Cluster -E	1.50696	0.046318	Q16512	Q16512		PKN1
-0.950797	0.681596	-0.962892	-0.581001	-1.06594	-0.427829	0.917749	1.61362	0.775501	+	Cluster -E	1.56107	0.0421381	Q12765	Q12765		SCRN1
-0.448575	0.557112	-1.14869	-0.742868	-0.91244	-0.723861	1.31698	1.44877	0.653568	+	Cluster -E	1.90404	0.0256979	Q9H444	Q9H444		CHMP4B
-0.524087	0.703864	-1.11304	-0.721629	-0.900909	-0.807475	0.932519	1.51766	0.913099	+	Cluster -E	1.82534	0.0281734	Q9UMY4	Q9UMY4		SNX12
-0.203836	0.57886	-1.24459	-0.851634	-1.15415	-0.460009	0.957616	1.36431	1.01343	+	Cluster -E	1.79772	0.0295645	P46821	P46821		MAP1B
-0.489297	0.123737	-1.27241	-0.25297	-0.967537	-0.696583	1.66383	1.15078	0.740455	+	Cluster -E	2.04286	0.0215979	P38606	P38606		ATP6V1A
-1.0149	0.215733	-1.21434	-0.237614	-0.477725	-0.879683	1.0543	1.36847	1.18576	+	Cluster -E	2.21615	0.0178864	Q9P265	Q9P265		DIP2B
-0.619709	-0.176774	-1.29254	-0.484566	-0.706728	-0.54542	1.24928	1.32388	1.25257	+	Cluster -E	3.2483	0.00309091	Q96CV9	Q96CV9		OPTN
-0.854918	0.232181	-1.39865	-0.301757	-0.828698	-0.424352	1.03478	1.29239	1.24903	+	Cluster -E	2.12229	0.0193917	O60443	O60443		GSDME
0.104302	-0.35372	-1.30514	-0.0744377	-0.736998	-1.17115	1.30872	0.964878	1.26355	+	Cluster -E	2.00743	0.0227035	Q9BZL6	Q9BZL6		PRKD2
0.281096	-0.348651	-1.06112	-0.428333	-1.08798	-0.963937	1.15023	1.35484	1.10385	+	Cluster -E	2.4899	0.0121266	Q63HN8	Q63HN8		RNF213
-0.201749	0.00110889	-0.827955	-0.589371	-1.26636	-0.813737	1.2358	1.457	1.00526	+	Cluster -E	3.14921	0.00352191	O75369	O75369		FLNB
-0.200982	0.594613	-0.825259	-0.951745	-0.77077	-1.2298	1.29317	0.879981	1.21079	+	Cluster -E	2.45502	0.0126506	Q9UBB4	Q9UBB4		ATXN10
0.0959466	0.36984	-1.23037	-0.600623	-0.683995	-1.25438	0.655826	1.36093	1.28682	+	Cluster -E	1.79423	0.0296779	O60763	O60763		USO1
-0.0410487	-0.347256	-1.25838	-0.638238	-0.573559	-0.887414	1.20094	1.06066	1.48429	+	Cluster -E	2.77609	0.006	Q86V48	Q86V48		LUZP1
0.0614077	0.147501	-1.21983	-0.935587	-0.813301	-0.800953	1.31723	0.953893	1.28964	+	Cluster -E	2.4022	0.0133943	Q9NPQ8	Q9NPQ8		RIC8A
-0.126159	-0.0180487	-1.19222	-0.634978	-0.941218	-0.807994	1.18246	1.2923	1.24586	+	Cluster -E	2.85304	0.00516471	Q14315	Q14315		FLNC
-0.340358	0.0861745	-0.852726	-0.921146	-0.765614	-0.919296	0.907074	1.16788	1.63802	+	Cluster -E	3.11507	0.00369349	Q86TI2	Q86TI2		DPP9
-0.138966	-0.116205	-1.05724	-1.23211	-0.456523	-0.639874	0.8374	1.19879	1.60473	+	Cluster -E	2.47195	0.0121721	O43237	O43237		DYNC1LI2
-0.589451	0.517121	-0.676617	-1.34611	-0.783858	-0.528588	0.655207	1.42424	1.32805	+	Cluster -E	2.10778	0.0196592	Q8N0X7	Q8N0X7		SPART
-1.03228	0.505105	-0.390906	-1.33138	-0.539804	-0.649485	1.04284	0.994283	1.40163	+	Cluster -E	2.04937	0.0214	Q96IF1	Q96IF1		AJUBA
-0.968614	-0.218141	-0.121921	-1.1131	-0.383609	-0.899308	0.862227	1.52412	1.31835	+	Cluster -E	2.78911	0.00582222	Q9NV92	Q9NV92		NDFIP2
-1.01411	-0.173739	-0.426816	-1.3006	-0.329268	-0.324286	0.552695	1.49974	1.51638	+	Cluster -E	2.08671	0.0201366	Q13596	Q13596		SNX1
-0.555163	-0.0390567	-0.121796	-0.92552	-0.481289	-1.36646	0.499479	1.51776	1.47205	+	Cluster -E	2.46408	0.0124878	Q9UK73	Q9UK73		FEM1B
-0.22909	0.546468	-0.445267	-1.02365	0.0631246	-1.84438	0.683283	1.11981	1.1297	+	Cluster -E	1.51286	0.0457829	Q86VS8	Q86VS8		HOOK3
-0.320993	0.325785	-0.735308	-0.753003	-0.161028	-1.70609	1.1687	1.10078	1.08116	+	Cluster -E	1.9496	0.023876	P36894	P36894		BMPR1A
-0.36754	0.277145	-0.535488	-1.12708	-0.287392	-1.38421	1.02268	0.812349	1.58954	+	Cluster -E	2.31892	0.0154545	P53365	P53365		ARFIP2
-0.394677	0.118103	-0.379601	-1.43874	0.0955631	-1.29914	1.02029	0.762814	1.5154	+	Cluster -E	1.8713	0.026275	O15243	O15243		LEPROT
-1.09947	0.383393	-0.389324	-0.404327	-1.01074	-0.767293	1.92965	0.487987	0.870122	+	Cluster -E	1.56754	0.0415385	O95466	O95466		FMNL1
-0.436843	0.101154	-1.14994	0.137625	-0.930651	-1.05626	1.48795	0.396148	1.45083	+	Cluster -E	1.55938	0.0424191	Q15382	Q15382		RHEB
-0.88631	-0.0219018	-0.270523	-0.195627	-0.408511	-1.65099	1.35657	0.71306	1.36423	+	Cluster -E	1.86536	0.0263133	Q6NUK4	Q6NUK4		REEP3
-0.775353	-0.0138214	-0.596623	0.0870224	-0.337316	-1.69211	1.5888	0.767128	0.972277	+	Cluster -E	1.56327	0.0419488	P51636	P51636		CAV2
-1.16619	-0.0188573	-0.401716	0.121727	-0.804814	-1.26614	1.34088	1.04564	1.14947	+	Cluster -E	1.99778	0.0227397	O75204	O75204		TMEM127
-0.541173	-0.979537	-0.256394	0.245877	-0.693692	-1.24661	0.579635	1.2606	1.63129	+	Cluster -E	1.82382	0.0282908	Q13445	Q13445		TMED1
0.00491854	-0.289217	-0.60021	-0.0164605	-0.807403	-1.54084	0.696936	1.90341	0.648866	+	Cluster -E	1.59266	0.0398428	Q14746	Q14746		COG2
0.395235	-0.38771	0.436583	-0.173893	-1.16309	-1.79909	0.611288	0.625109	1.45557	+	Cluster -E	1.65831	0.0354202	Q15035	Q15035		TRAM2
0.00271734	0.0939217	0.458805	-0.465109	-1.36231	-1.56624	0.515176	0.779623	1.54342	+	Cluster -E	2.29622	0.0157538	P57105	P57105		SYNJ2BP
0.0887254	0.284398	-0.0804338	-0.325529	-1.01805	-1.88182	0.747522	0.721905	1.46328	+	Cluster -E	2.0673	0.0207126	P49407	P49407		ARRB1
-0.263219	0.587127	-0.00926176	-0.191868	-1.40115	-1.62599	0.746008	0.911438	1.24691	+	Cluster -E	2.01698	0.0223249	Q92783	Q92783		STAM
-0.376828	0.147596	-0.0951237	-0.0288103	-0.920933	-1.86393	1.38967	1.0232	0.725163	+	Cluster -E	1.77809	0.0302169	Q96GZ6	Q96GZ6		SLC41A3
-0.297866	0.0918626	0.0110438	-0.230063	-0.867972	-1.78388	1.71281	0.840342	0.52373	+	Cluster -E	1.7657	0.0309102	P13646	P13646		KRT13
-0.191063	-0.626169	0.28231	0.0694201	-0.768572	-1.88871	1.26168	0.879317	0.981796	+	Cluster -E	1.55693	0.0425421	P27701	P27701		CD82
-0.392004	-0.193061	0.150344	-0.325178	-0.674148	-1.7952	1.52389	0.515677	1.18968	+	Cluster -E	1.90222	0.02579	Q16563	Q16563		SYPL1
-0.184416	-0.423336	0.286143	-0.346748	-1.1874	-1.49789	1.13457	1.41094	0.808141	+	Cluster -E	2.52476	0.0111217	O75410	O75410		TACC1
-0.498761	-0.442355	-0.0999253	0.0642807	-0.935007	-1.59216	1.00737	1.27115	1.2254	+	Cluster -E	2.16005	0.0188	Q96GR4	Q96GR4		ZDHHC12
-0.399342	-0.827836	-0.00244937	0.31354	-1.2637	-1.2153	1.42963	0.920856	1.0446	+	Cluster -E	1.74838	0.031613	P11234	P11234		RALB
-0.406183	-0.432399	0.181791	0.0582313	-1.12071	-1.61599	1.26711	1.03052	1.03763	+	Cluster -E	1.97507	0.0232887	Q01628	Q01628		IFITM3
-0.208687	-0.81185	0.151744	-0.13682	-1.2547	-1.23715	1.387	1.05287	1.05759	+	Cluster -E	2.3013	0.0156569	Q92896	Q92896		GLG1
-0.285528	-0.616681	0.166253	-0.0356767	-1.2613	-1.39897	1.26795	1.16022	1.00373	+	Cluster -E	2.20663	0.0181033	C9JQL5	C9JQL5
0.534401	-0.62305	0.600709	-0.752807	-1.08246	-1.49157	1.01659	0.479595	1.31859	+	Cluster -E	2.11138	0.0195126	Q96JJ7	Q96JJ7		TMX3
0.0344822	-0.149713	0.693693	-0.651991	-0.787276	-1.86715	1.13636	0.345153	1.24644	+	Cluster -E	1.96995	0.0234307	P16035	P16035		TIMP2
-0.300726	-0.405811	0.101581	-0.867871	-0.0606301	-1.71558	1.45097	0.503671	1.2944	+	Cluster -E	1.78751	0.0298374	Q9NY26	Q9NY26		SLC39A1
-0.0896219	-0.431127	0.0790338	-1.04967	-0.152746	-1.57871	1.2045	0.419781	1.59855	+	Cluster -E	1.87676	0.0262439	Q2T9J0	Q2T9J0		TYSND1
-0.236807	-0.419584	0.360579	-1.14045	-0.152361	-1.48788	1.34533	0.236376	1.4948	+	Cluster -E	1.65943	0.0353675	P82914	P82914		MRPS15
0.204059	-0.0694395	0.171919	-1.24433	-0.26748	-1.55653	0.307111	0.605168	1.84952	+	Cluster -E	1.63095	0.0372057	Q9Y385	Q9Y385		UBE2J1
-0.0276471	0.417909	-0.0463163	-0.473419	-0.402218	-2.18269	0.52637	1.12251	1.06551	+	Cluster -E	1.57581	0.0410561	Q13670	Q13670		PMS2P11
-0.14099	0.39353	0.612237	-0.605109	-0.364139	-2.24042	0.941691	0.876146	0.527051	+	Cluster -E	1.52387	0.0447841	Q8TCG2	Q8TCG2		PI4K2B
-0.872814	0.0347153	-0.769853	-0.23851	-1.26597	-0.191954	0.964346	0.369997	1.97004	+	Cluster -E	1.49517	0.0476865	Q9UNI6	Q9UNI6		DUSP12
-1.37765	-0.665328	-0.401594	-0.975906	-0.42273	0.511337	1.36214	0.590998	1.37873	+	Cluster -E	1.77709	0.0302949	P04150	P04150		NR3C1
-0.927988	-0.514134	-0.902647	-0.691142	-0.714188	0.377645	1.62255	0.256233	1.49367	+	Cluster -E	1.79054	0.0296456	O60637	O60637		TSPAN3
-0.146883	-1.19788	-0.814924	-0.66605	0.322455	-0.848552	0.393739	1.68099	1.27711	+	Cluster -E	1.66636	0.0347094	Q7Z7K6	Q7Z7K6		CENPV
-0.426008	-0.474988	-1.1192	-0.155074	-1.41626	0.0474695	0.999938	1.08232	1.46181	+	Cluster -E	2.03433	0.0217194	Q9P0V9	Q9P0V9		SEPTIN10
0.171748	-0.37817	-1.37769	-0.804471	-0.928972	-0.157869	0.850019	0.976938	1.64847	+	Cluster -E	1.84252	0.0274618	Q5GLZ8	Q5GLZ8		HERC4
0.478624	-1.0452	-1.13253	-0.552091	-0.616849	-0.629245	0.795928	1.22343	1.47794	+	Cluster -E	1.88484	0.0260916	Q9UHB6	Q9UHB6		LIMA1
0.474931	-0.965959	-1.35603	-0.328557	-0.321388	-0.837157	0.649108	1.52197	1.16308	+	Cluster -E	1.55777	0.0425136	P06396	P06396		GSN
0.0803278	-1.03417	-1.34854	0.126246	-0.806452	-0.542709	1.17133	1.14486	1.20911	+	Cluster -E	2.10349	0.0198384	P18085	P18085		ARF4
-0.317938	-0.882992	-1.61623	-0.193706	-0.286393	-0.257649	0.942695	1.20457	1.40764	+	Cluster -E	2.76156	0.00632787	Q0VDF9	Q0VDF9		HSPA14
-0.265909	-0.31033	-1.56799	-0.719367	-0.526195	-0.144298	0.922485	1.69181	0.919796	+	Cluster -E	2.04873	0.0214698	Q9UNF1	Q9UNF1		MAGED2
-0.39639	-0.445474	-1.66904	-0.953595	0.182875	-0.0160691	0.713081	1.47544	1.10918	+	Cluster -E	1.76314	0.0309801	Q9NZT2	Q9NZT2		OGFR
-0.372358	-0.880759	-0.934358	0.588292	-1.29436	-0.387408	0.580072	1.51953	1.18135	+	Cluster -E	1.55879	0.0424374	Q8IZQ1	Q8IZQ1		WDFY3
-1.0627	-0.261013	-0.894205	0.620116	-1.07776	-0.592002	0.651644	1.66867	0.947251	+	Cluster -E	1.55028	0.0431092	O60502	O60502		OGA
-0.834826	-1.07423	-0.561804	0.106274	-0.501725	-0.29634	0.642274	2.23332	0.287053	+	Cluster -E	1.53048	0.0442402	Q9HBF4	Q9HBF4		ZFYVE1
-0.329538	-0.593266	-0.764037	-0.168023	-1.30949	-0.204184	0.80079	2.06907	0.498676	+	Cluster -E	1.60918	0.0388663	Q9UPW5	Q9UPW5		AGTPBP1
0.538552	-0.575193	-0.29866	-1.8279	-0.332578	-0.568178	1.47156	0.593849	0.998548	+	Cluster -E	1.5953	0.0395629	Q9BUJ0	Q9BUJ0		ABHD14A
-0.00216255	-0.389498	-0.375088	-1.84815	-0.00706071	-0.694894	0.798174	1.26508	1.2536	+	Cluster -E	1.82641	0.0281864	Q6NYC8	Q6NYC8		PPP1R18
0.488773	-0.25666	-0.718858	-1.54599	-0.404965	-0.831148	0.812839	0.869618	1.58639	+	Cluster -E	1.95859	0.0238118	P62330	P62330		ARF6
0.268334	-0.400094	-0.512854	-1.598	-0.66973	-0.551697	0.986499	0.959396	1.51815	+	Cluster -E	2.45886	0.012621	Q9NTX5	Q9NTX5		ECHDC1
-0.291119	-0.193853	0.587903	-2.07957	-0.321761	-0.536657	0.991887	0.663293	1.17988	+	Cluster -E	1.54708	0.0431655	P55268	P55268		LAMB2
-0.0552872	-0.849194	0.37922	-1.66182	-0.396987	-0.674086	0.884869	1.4687	0.904589	+	Cluster -E	1.88685	0.0260358	O95425	O95425		SVIL
-0.178215	-0.33682	0.089256	-1.47991	-0.61173	-0.885775	1.57893	0.4993	1.32497	+	Cluster -E	2.557	0.0106788	P29728	P29728		OAS2
-0.247456	-0.789221	0.120373	-1.24331	-0.803177	-0.66441	1.1599	0.859542	1.60776	+	Cluster -E	2.8685	0.00504819	O95772	O95772		STARD3NL
-0.559694	-1.06848	0.0833754	-1.58932	0.09794	-0.337131	1.24202	0.871782	1.2595	+	Cluster -E	1.62579	0.0376114	Q8IY95	Q8IY95		TMEM192
-1.02542	-0.754911	-0.146383	-1.30116	-0.0434956	-0.34404	1.52208	0.91222	1.18112	+	Cluster -E	2.22074	0.0175898	Q9NS25	Q9NS25		SPANXB1
-0.86009	-0.62308	-0.347672	-1.62023	0.149758	-0.184646	1.12837	1.08616	1.27142	+	Cluster -E	1.86011	0.0266507	Q8IYQ7	Q8IYQ7		THNSL1
-0.412937	-0.64236	-0.120433	-1.70548	-0.15132	-0.514151	1.19625	1.09401	1.25641	+	Cluster -E	2.20515	0.018078	P54760	P54760		EPHB4
-0.46911	-0.682431	-0.372458	-1.60675	-0.177547	-0.3187	1.21183	1.01298	1.40218	+	Cluster -E	2.30236	0.0157108	P36897	P36897		TGFBR1
-0.142109	-0.680261	-0.331955	-1.57627	-0.557926	-0.37122	1.21088	1.15934	1.28951	+	Cluster -E	2.71068	0.00775065	P10586	P10586		PTPRF
-0.436058	-1.01505	-0.00493167	-1.3601	-0.303549	-0.555548	1.13934	1.18026	1.35563	+	Cluster -E	2.52802	0.0109607	Q9H7F0	Q9H7F0		ATP13A3
-0.583604	-0.888677	-0.194569	-1.34029	-0.388128	-0.366596	1.10546	1.32073	1.33567	+	Cluster -E	2.85578	0.00522619	P01137	P01137		TGFB1
-0.535221	-0.469224	-0.157089	-1.63374	-0.705482	0.144667	1.37699	0.52779	1.45131	+	Cluster -E	1.68765	0.0335061	Q9UBN6	Q9UBN6		TNFRSF10D
0.23667	-1.17255	-0.544208	-0.994639	-0.946669	-0.0440657	0.926799	0.879349	1.65931	+	Cluster -E	1.83734	0.027833	Q9BZ29	Q9BZ29		DOCK9
0.248666	-1.37622	-0.891464	-0.856103	-0.510475	0.013444	1.12437	0.641537	1.60624	+	Cluster -E	1.6583	0.035388	Q7L523	Q7L523		RRAGA
-0.288846	-0.683504	-0.919507	-1.08278	-0.69914	-0.0964194	1.37204	0.902983	1.49517	+	Cluster -E	2.85701	0.00524179	P53350	P53350		PLK1
-0.576109	-0.835097	-1.00614	-0.92688	-0.580685	0.202961	1.04924	1.18093	1.49178	+	Cluster -E	2.89493	0.00491743	P19474	P19474		TRIM21
-0.376505	-0.878514	-0.86121	-1.4681	0.0484797	0.0414994	0.904534	1.21233	1.37749	+	Cluster -E	1.94059	0.0242275	P28827	P28827		PTPRM
-0.0671175	-0.714216	-0.736703	-1.43672	-0.493452	-0.180735	0.849213	1.29566	1.48407	+	Cluster -E	2.3117	0.0156104	Q6L8Q7	Q6L8Q7		PDE12
-0.408112	-0.549302	-0.908529	-1.05061	-0.550209	-0.206469	0.57237	1.30358	1.79728	+	Cluster -E	2.41529	0.0130749	Q8WX93	Q8WX93		PALLD
-0.536913	-1.21384	-0.632619	-0.716203	-0.657906	-0.0441402	1.16977	1.48724	1.14461	+	Cluster -E	3.33504	0.00338144	Q9Y6M5	Q9Y6M5		SLC30A1
-0.256124	-1.14741	-0.4117	-1.11127	-0.534175	-0.306674	1.05504	1.21022	1.50209	+	Cluster -E	2.84598	0.0052907	Q9HA77	Q9HA77		CARS2
-0.588915	-1.2407	-0.655604	-0.940367	-0.0405072	-0.253792	1.20918	1.01067	1.50004	+	Cluster -E	2.96691	0.00496599	Q3SXM5	Q3SXM5		HSDL1
-0.375188	-1.54543	-0.379446	-0.689683	-0.347497	-0.336978	1.09171	1.07865	1.50386	+	Cluster -E	2.57665	0.0104988	O14672	O14672		ADAM10
-1.26481	0.0917194	0.164852	-0.701999	-1.50935	-0.053012	1.20867	1.02384	1.04009	+	Cluster -E	1.5784	0.0409965	Q96D31	Q96D31		ORAI1
-0.576135	-0.661561	-0.205875	-1.05765	-1.34542	0.336864	1.14364	1.32189	1.04425	+	Cluster -E	1.96086	0.0237969	Q5VVQ6	Q5VVQ6		YOD1
0.122059	-0.744405	-0.667608	-0.4264	-1.44012	-0.227775	1.77931	1.13695	0.467997	+	Cluster -E	1.70254	0.0329007	P18433	P18433		PTPRA
0.260297	-0.287165	-0.501681	-1.14181	-1.08321	-0.581026	1.68317	1.36735	0.284078	+	Cluster -E	2.11684	0.0195795	Q8WUH6	Q8WUH6		TMEM263
0.234338	0.0147443	-0.498637	-1.31	-1.08061	-0.589462	1.87675	0.793963	0.558911	+	Cluster -E	2.1449	0.0188755	Q9H8Y8	Q9H8Y8		GORASP2
-0.0641608	-0.0827019	-0.485798	-1.07786	-1.24464	-0.568709	1.75027	1.08984	0.683754	+	Cluster -E	2.78848	0.0059169	O75165	O75165		DNAJC13
-0.895578	-0.237708	-0.26993	-0.475224	-1.06292	-0.543724	1.81621	1.43697	0.231905	+	Cluster -E	1.90753	0.0256544	P30044	P30044		PRDX5
-0.509346	-0.256959	-0.173056	-1.28956	-0.845597	-0.619006	1.58237	1.3304	0.780745	+	Cluster -E	3.31116	0.0034	Q8IVF2	Q8IVF2		AHNAK2
-0.552551	-0.144218	-0.459583	-0.958781	-1.16402	-0.510151	1.46527	1.36281	0.961221	+	Cluster -E	3.72895	0.000903226	Q9UKK3	Q9UKK3		PARP4
-0.648481	0.189935	-0.447812	-0.709896	-1.27968	-0.74217	1.52142	1.27701	0.83967	+	Cluster -E	2.95711	0.00494983	O60493	O60493		SNX3
0.154716	-0.638331	0.164671	-0.759128	-1.60401	-0.708538	0.988928	1.31974	1.08195	+	Cluster -E	2.72379	0.00737008	Q86XL3	Q86XL3		ANKLE2
-0.0831033	-0.874297	-0.316629	-0.719395	-1.07867	-0.727704	1.29552	1.4799	1.02438	+	Cluster -E	3.56222	0.00227815	P32004	P32004		L1CAM
0.0234811	-0.551689	-0.195842	-0.962173	-1.21912	-0.778839	1.43845	0.969065	1.27667	+	Cluster -E	3.96975	0.000913043	P17405	P17405		SMPD1
-0.837878	-0.597539	-0.261446	0.0645925	-1.2057	-0.886375	1.28467	1.18373	1.25594	+	Cluster -E	2.65018	0.00925123	Q5BJH2	Q5BJH2		TMEM128
-0.595435	-0.227912	-0.33929	0.136566	-1.63081	-0.842425	1.10823	1.23875	1.15233	+	Cluster -E	2.05863	0.021	Q96RF0	Q96RF0		SNX18
-0.621196	-0.70575	-0.74421	-0.0915121	-1.15828	-0.3997	1.43427	1.57996	0.70643	+	Cluster -E	2.64727	0.0092285	Q9BV73	Q9BV73		CEP250
-0.538689	-0.594636	-0.466653	-0.310333	-1.31789	-0.586811	1.481	1.31503	1.01897	+	Cluster -E	3.25101	0.00310502	Q8IV08	Q8IV08		PLD3
-0.548546	-0.937097	-0.0214686	-0.328401	-1.24836	-0.599287	1.55223	1.30552	0.825413	+	Cluster -E	2.5356	0.0109357	Q86TX2	Q86TX2		ACOT1
-0.492056	-0.142138	0.185912	-0.233029	-1.80342	-0.735185	1.20904	1.43694	0.573934	+	Cluster -E	1.86181	0.026518	Q99570	Q99570		PIK3R4
-0.884051	0.0541955	0.122714	-1.19967	-0.461918	-1.0524	1.57403	1.28192	0.565188	+	Cluster -E	2.20142	0.0181739	Q8N131	Q8N131		TMEM123
-1.08016	-0.181638	0.0333333	-0.710227	-0.740034	-0.956214	1.24616	1.65628	0.73249	+	Cluster -E	2.51328	0.0112138	Q9H8M9	Q9H8M9		EVA1A
-1.1911	-0.256414	0.0595376	-0.889229	-0.608492	-0.84177	1.25758	1.16168	1.30822	+	Cluster -E	2.84352	0.00527536	Q8NHS3	Q8NHS3		MFSD8
-1.28563	0.00986977	-0.208289	-0.799815	-0.521244	-0.877412	1.48838	1.09351	1.10063	+	Cluster -E	2.54491	0.0108135	O95807	O95807		TMEM50A
-0.686174	-0.284313	0.0642585	-0.426398	-0.318531	-1.78905	1.11938	1.2444	1.07643	+	Cluster -E	2.06402	0.0207957	Q96ER9	Q96ER9		CCDC51
-0.503185	-0.140736	-0.129813	-0.784268	-0.370771	-1.58196	1.65059	0.945526	0.914613	+	Cluster -E	2.4772	0.0121333	P49447	P49447		CYB561
-0.854848	-0.138061	-0.235262	-0.486235	-0.526057	-1.41914	1.58458	1.08202	0.992999	+	Cluster -E	2.63046	0.00938875	P02794	P02794		FTH1
-0.756669	-0.142304	-0.43062	-0.370914	-0.579363	-1.43959	1.3753	1.30827	1.03589	+	Cluster -E	2.85318	0.00517994	P02792	P02792		FTL
-0.618508	-0.505036	-0.15291	-0.557227	-0.85496	-1.15859	1.39975	1.2442	1.20327	+	Cluster -E	4.19301	0.0005	Q9BT67	Q9BT67		NDFIP1
-0.656892	-0.778089	0.046061	-0.612519	-0.579564	-1.18246	1.54474	1.15442	1.0643	+	Cluster -E	3.07327	0.00388192	Q8IX12	Q8IX12		CCAR1
-0.816573	-0.385465	0.002634	-0.610417	-0.394183	-1.40322	1.63948	1.16233	0.805409	+	Cluster -E	2.41793	0.0131296	Q14118	Q14118		DAG1
-0.657679	-0.684914	-0.293643	-0.64811	-0.328758	-1.18156	1.64236	1.26899	0.883313	+	Cluster -E	3.07573	0.0038963	O43760	O43760		SYNGR2
-0.626665	-0.898625	0.0124067	-0.801904	-0.521599	-0.958295	0.93231	1.41738	1.44499	+	Cluster -E	3.17089	0.00318672	Q9H330	Q9H330		TMEM245
-0.956444	-1.06904	0.317054	-0.649784	-0.611724	-0.711214	1.32463	1.11368	1.24285	+	Cluster -E	2.45778	0.0125956	Q8TE58	Q8TE58		ADAMTS15
-0.835799	-0.935978	0.143188	-0.688635	-0.768565	-0.712129	1.1577	1.26011	1.3801	+	Cluster -E	3.10303	0.00386415	P51151	P51151		RAB9A
-0.591803	-1.20249	0.408601	-0.913652	-0.645528	-0.610852	0.939017	1.07715	1.53956	+	Cluster -E	2.11669	0.0195518	P33897	P33897		ABCD1
-0.707082	-1.08714	0.313704	-1.18388	-0.129412	-0.762559	1.1835	1.23116	1.14171	+	Cluster -E	2.08311	0.0201308	Q16762	Q16762		TST
-0.531306	-0.780505	-0.390249	-1.08215	-0.335259	-0.778637	1.32642	1.2988	1.27289	+	Cluster -E	4.03417	0.000988235	P40189	P40189		IL6ST
-0.418043	-0.809607	-0.663286	-0.958131	-0.507197	-0.58754	1.18655	1.38946	1.36779	+	Cluster -E	4.68893	0.000765957	Q9UHD2	Q9UHD2		TBK1
-0.505911	-0.953101	-0.694682	-0.648787	-0.253725	-0.822046	1.13604	1.10506	1.63715	+	Cluster -E	3.75285	0.000918033	Q9BQS8	Q9BQS8		FYCO1
-0.712966	-0.665658	-0.0973393	-1.24775	-0.383443	-0.684017	1.46166	1.25846	1.07105	+	Cluster -E	3.18121	0.00324051	Q14596	Q14596		NBR1
-0.506148	-0.416377	-0.138849	-1.18627	-0.542397	-1.006	1.41518	1.20897	1.17189	+	Cluster -E	4.16021	0.000486486	Q04721	Q04721		NOTCH2
-0.534732	-0.30091	-0.0110005	-1.32257	-0.590328	-0.954954	1.32722	1.15676	1.23051	+	Cluster -E	3.83835	0.000792453	P28370	P28370		SMARCA1
-0.297636	-0.415393	0.00181296	-0.910681	-0.749135	-1.31994	1.35104	1.02313	1.3168	+	Cluster -E	4.15118	0.00096	Q9Y519	Q9Y519		TMEM184B
-0.296552	-0.620116	-0.208444	-1.0216	-0.505935	-1.14039	1.45726	1.04055	1.29522	+	Cluster -E	3.87173	0.000831683	Q96DB5	Q96DB5		RMDN1
-0.286546	-0.559853	-0.35365	-1.05294	-0.312132	-1.20053	1.33758	0.995951	1.43212	+	Cluster -E	3.37667	0.00287234	Q9UEU0	Q9UEU0		VTI1B
-0.355193	-0.511582	-0.360164	-1.18834	-0.228093	-1.12497	1.22336	1.17863	1.36635	+	Cluster -E	3.34932	0.00339896	Q9BXF6	Q9BXF6		RAB11FIP5
-0.459245	-0.436271	-0.546785	-1.14097	-0.313325	-0.961671	1.35291	1.19685	1.30851	+	Cluster -E	3.90669	0.000865979	Q96RI0	Q96RI0		F2RL3
-0.55569	-0.711108	-0.0922699	-1.03766	-0.262668	-1.11527	1.11868	1.39456	1.26143	+	Cluster -E	3.19294	0.00317597	Q5BKZ1	Q5BKZ1		ZNF326
-0.379145	-0.476762	-0.350087	-0.96033	-0.405092	-1.23352	1.14171	1.48749	1.17574	+	Cluster -E	3.78529	0.000973913	O43752	O43752		STX6
-0.445614	-1.04264	-0.0600845	-0.728576	-0.211898	-1.17037	1.48003	1.4061	0.773057	+	Cluster -E	2.416	0.0131	Q6RW13	Q6RW13		AGTRAP
-0.232655	-1.17028	-0.134034	-0.718433	-0.31136	-1.13959	1.44573	1.10513	1.15548	+	Cluster -E	2.62743	0.00943689	Q9HD23	Q9HD23		MRS2
-0.416839	-1.09371	-0.117616	-0.841798	0.138684	-1.20452	1.55946	0.825964	1.15037	+	Cluster -E	1.99058	0.0228677	O96005	O96005		CLPTM1
0.0453278	-0.713716	-0.0642325	-1.10463	-0.370151	-1.31253	1.60005	0.934203	0.985684	+	Cluster -E	2.58344	0.0102482	O14880	O14880		MGST3
-0.0712895	-1.03813	0.0681725	-0.109752	-1.10463	-1.09525	1.74201	0.52883	1.08004	+	Cluster -E	1.73169	0.0319457	Q9Y672	Q9Y672		ALG6
-0.446238	-0.807785	0.888978	-0.444256	-0.941334	-1.29325	1.58651	0.836145	0.62123	+	Cluster -E	1.5285	0.04444	Q8NCH0	Q8NCH0		CHST14
0.0375998	-0.863789	0.516796	-0.709142	-1.11399	-1.12072	1.63324	0.756077	0.863932	+	Cluster -E	2.13705	0.0189709	Q9BWH2	Q9BWH2		FUNDC2
-0.861727	-0.555429	0.511918	-0.650066	-0.707204	-1.17202	1.69626	0.834313	0.903951	+	Cluster -E	2.04705	0.0214626	Q68CQ7	Q68CQ7		GLT8D1
-0.710838	-0.4694	0.63328	-0.815079	-1.12877	-0.930748	1.46228	0.90572	1.05355	+	Cluster -E	2.42533	0.0130506	Q9NU53	Q9NU53		GINM1
-0.242883	-0.285551	0.644734	-0.894042	-1.55596	-0.759398	1.57572	0.67909	0.838295	+	Cluster -E	2.29627	0.0157808	Q9P2R3	Q9P2R3		ANKFY1
-0.556275	-0.501934	0.473399	-1.21532	-0.945826	-0.49396	1.57927	1.4328	0.227854	+	Cluster -E	1.78223	0.0299838	P07942	P07942		LAMB1
-0.467987	-0.414393	-0.158241	-0.677586	-0.619197	-1.15317	1.84473	1.39496	0.250873	+	Cluster -E	2.11584	0.019587	Q8N5M1	Q8N5M1		ATPAF2
-0.361687	-0.798791	-0.0825148	-0.227192	-0.835325	-1.11105	2.05779	0.882962	0.475808	+	Cluster -E	1.7937	0.029654	P14923	P14923		JUP
-0.542421	-1.10687	-0.0782637	-0.791143	-0.878119	-0.367352	1.61852	1.17533	0.970318	+	Cluster -E	2.84714	0.00530612	Q86Y82	Q86Y82		STX12
-0.20196	-1.10178	0.0280988	-0.917111	-0.809945	-0.543418	1.89104	0.884215	0.770857	+	Cluster -E	2.14031	0.0189825	Q15836	Q15836		VAMP3
-0.541	-1.07057	0.237788	-0.769216	-0.67798	-0.81229	1.71889	0.900197	1.01418	+	Cluster -E	2.39894	0.0134042	Q9HC07	Q9HC07		TMEM165
-0.482069	-1.249	0.191538	-1.11157	-0.38177	-0.503322	1.58085	1.22813	0.727223	+	Cluster -E	2.00814	0.0227321	Q9H078	Q9H078		CLPB
-0.498883	-0.551643	0.0427808	-1.13899	-0.534702	-0.766884	2.08394	0.674654	0.689728	+	Cluster -E	2.00846	0.0227154	O43790	O43790		KRT86
-0.666746	-0.7057	0.164495	-0.760286	-0.516488	-1.06747	1.88987	1.0466	0.615728	+	Cluster -E	2.20222	0.0181649	P56557	P56557		TMEM50B
-0.964215	-0.510806	0.198883	-0.979366	-0.562778	-0.753026	1.79744	1.13472	0.639146	+	Cluster -E	2.22534	0.0175208	O00622	O00622		CCN1
-1.16842	-1.00162	-0.984593	0.597174	0.220898	-0.515097	1.35153	1.47102	0.0291087	+	Cluster -E	1.84485	0.0271974	Q15084	Q15084		PDIA6
-0.881153	-1.47315	-0.920241	0.814308	0.13525	0.0149622	1.64406	0.880818	-0.214853	+	Cluster -E	1.60332	0.0391373	Q02241	Q02241		KIF23
-0.951369	-1.01969	-0.863328	0.733584	-0.493176	-0.273149	1.87419	0.969904	0.0230321	+	Cluster -E	1.4736	0.0498325	Q969G5	Q969G5		CAVIN3
-0.795697	-1.01188	-0.891652	0.468735	-0.812801	0.0281212	2.04733	0.542509	0.425337	+	Cluster -E	1.51145	0.0458474	Q9NX47	Q9NX47		MARCHF5
-0.841926	-0.921533	-1.3013	0.140968	-0.0128552	0.127154	2.08606	0.584228	0.139208	+	Cluster -E	1.6724	0.0345102	Q9H0H5	Q9H0H5		RACGAP1
-0.632489	-0.531656	-1.06167	0.0518751	-0.355239	-0.835664	1.83717	1.40448	0.123189	+	Cluster -E	1.71677	0.0324453	Q9Y6M1	Q9Y6M1		IGF2BP2
-1.19313	-0.845835	-0.820136	0.0863506	-0.451395	-0.0969187	1.92044	1.08684	0.313788	+	Cluster -E	2.15729	0.0188316	Q12846	Q12846		STX4
-0.930908	-0.714541	-0.614109	-0.191583	-0.488351	-0.564426	2.11697	1.01641	0.370538	+	Cluster -E	2.02599	0.0220332	P23634	P23634		ATP2B4
-1.32216	-0.74708	-0.448713	-0.512122	0.280796	-0.427591	2.09001	0.613106	0.473751	+	Cluster -E	1.58077	0.0408873	Q8TAD4	Q8TAD4		SLC30A5
-0.449195	-1.16787	-1.02888	-0.147963	0.398993	-0.932004	1.66804	1.119	0.53988	+	Cluster -E	1.92742	0.0250457	P15151	P15151		PVR
-0.866274	-0.689311	-0.972362	-0.365342	0.569577	-1.05675	1.67123	0.871286	0.837948	+	Cluster -E	1.93021	0.0248188	Q9NPF0	Q9NPF0		CD320
-0.703125	-0.883904	-1.04974	0.101087	-0.0183041	-0.913345	1.86293	0.902374	0.702018	+	Cluster -E	2.22958	0.0173784	P01111	P01111		NRAS
-0.999839	-0.62717	-1.00909	-0.0396588	-0.158241	-0.776365	1.82332	0.755481	1.03157	+	Cluster -E	2.68047	0.00871717	O75521	O75521		ECI2
-0.0465953	-0.883818	-1.25517	-0.708025	0.323124	-0.942281	1.30252	1.17036	1.03988	+	Cluster -E	2.01223	0.0226751	Q8N5I4	Q8N5I4		DHRSX
-0.324147	-0.497384	-0.783053	-1.24052	-0.0542624	-0.847775	1.41666	1.0051	1.32538	+	Cluster -E	2.80212	0.00554366	Q9UL26	Q9UL26		RAB22A
0.0161041	-0.635025	-1.08208	-1.21158	0.120347	-0.73633	1.43041	0.771756	1.3264	+	Cluster -E	1.96391	0.0237527	P13726	P13726		F3
-0.0258641	-1.00333	-0.887446	-0.979509	0.17853	-0.582364	1.98376	0.849296	0.466922	+	Cluster -E	1.51147	0.0458851	P49759	P49759		CLK1
-0.437022	-0.240969	-0.454421	-0.675645	-0.218845	-1.44244	1.74215	0.398436	1.32875	+	Cluster -E	1.9876	0.022963	P08962	P08962		CD63
-0.269	-0.299498	-1.16433	-0.699142	-0.0391703	-0.931858	1.72746	0.23124	1.4443	+	Cluster -E	1.67659	0.0343138	Q6PCB7	Q6PCB7		SLC27A1
-0.676963	-0.561348	-0.616486	-0.798459	-0.0266069	-1.02997	1.67591	0.649267	1.38465	+	Cluster -E	2.56326	0.0105806	Q8NBN3	Q8NBN3		TMEM87A
-0.679726	-0.166974	-0.801173	-0.957665	-0.012159	-1.06115	1.63704	0.846941	1.19487	+	Cluster -E	2.46244	0.0125172	Q8IYU8	Q8IYU8		MICU2
-1.17696	-0.202225	-0.937538	-0.659114	0.0922595	-0.750303	1.59099	0.832957	1.20993	+	Cluster -E	2.43855	0.0127747	Q969W9	Q969W9		PMEPA1
-0.266184	-0.828391	-0.67863	-0.318957	0.474506	-1.67219	1.2809	0.986948	1.022	+	Cluster -E	1.47569	0.0496277	Q6P587	Q6P587		FAHD1
-0.519646	-0.540382	-0.280812	-0.314082	-0.0104602	-1.73216	1.65516	0.836041	0.906334	+	Cluster -E	1.71623	0.03241	P23786	P23786		CPT2
0.387001	-0.562415	-0.600914	-0.356196	-0.57667	-1.64689	1.33253	0.713346	1.31021	+	Cluster -E	1.92456	0.0250632	O15091	O15091		PRORP
-0.70866	-0.93419	-0.171171	-1.0977	0.109171	-0.799496	1.09495	0.807442	1.69966	+	Cluster -E	2.17018	0.0185225	P80723	P80723		BASP1
-0.508408	-1.32492	-0.0542128	-0.968513	0.00952579	-0.688372	1.34125	0.668914	1.52473	+	Cluster -E	1.98565	0.0229458	P62879	P62879		GNB2
-0.945167	-0.842816	-0.345948	-0.710637	0.456087	-1.05148	1.45772	0.56192	1.42032	+	Cluster -E	1.82647	0.0282163	P49768	P49768		PSEN1
-0.682719	-1.39982	-0.23043	-0.636543	0.0750211	-0.789764	1.16614	1.19174	1.30638	+	Cluster -E	2.54719	0.0108869	Q8NC56	Q8NC56		LEMD2
-1.0266	-1.30619	-0.539773	-0.442347	0.179147	-0.510066	1.26	1.07676	1.30907	+	Cluster -E	3.33323	0.0033641	P04920	P04920		SLC4A2
-0.862154	-1.69644	0.021841	-0.483501	0.283203	-0.567284	1.24707	0.839982	1.21728	+	Cluster -E	1.79384	0.0296475	Q03518	Q03518		TAP1
-1.13093	-1.64811	-0.282062	-0.0300254	0.462514	-0.507072	1.35391	0.762848	1.01893	+	Cluster -E	2.0992	0.0198781	O94905	O94905		ERLIN2
-0.327455	-1.52858	-0.671533	-0.918198	0.429457	-0.306455	0.821846	0.949565	1.55136	+	Cluster -E	1.81966	0.0285714	P20339	P20339		RAB5A
-0.794315	-1.45476	-0.361662	-1.03252	0.352244	0.0148427	0.967729	0.747655	1.56079	+	Cluster -E	1.80446	0.0291796	P08754	P08754		GNAI3
-0.912255	-1.2649	0.16556	-1.27226	-0.0571502	-0.0555162	0.956528	1.32877	1.11122	+	Cluster -E	1.70208	0.0328696	Q8TC26	Q8TC26		TMEM163
-0.759222	-1.78057	-0.0335092	-0.860379	0.299068	-0.0279283	0.860093	1.27601	1.02645	+	Cluster -E	1.59991	0.0393439	Q8TAA9	Q8TAA9		VANGL1
-0.0328271	-1.22726	0.731925	-0.99209	-0.929213	-0.743121	1.29266	0.748335	1.15159	+	Cluster -E	1.71615	0.0323789	Q9NPL8	Q9NPL8		TIMMDC1
-0.288739	-1.39617	0.55229	-1.10694	-0.747665	-0.33869	1.29174	0.903643	1.13053	+	Cluster -E	1.63453	0.0368941	Q13637	Q13637		RAB32
0.129577	-1.67785	-0.25135	-0.672071	-0.117547	-0.793434	1.13089	0.813119	1.43866	+	Cluster -E	1.64065	0.0364977	Q9NR31	Q9NR31		SAR1A
0.305314	-1.30249	-0.0846862	-0.832359	-0.753835	-0.849438	1.01441	1.08015	1.42294	+	Cluster -E	2.17392	0.0184	Q99536	Q99536		VAT1
0.320693	-1.29209	0.109073	-0.755391	-0.760148	-0.968902	1.06301	0.699826	1.58392	+	Cluster -E	1.8318	0.0280384	P53701	P53701		HCCS
-0.264661	-1.27917	-0.369595	-0.751272	-0.937475	-0.0147076	1.41889	0.721665	1.47632	+	Cluster -E	2.22361	0.0175566	Q96J02	Q96J02		ITCH
-0.268508	-1.62824	-0.513157	-0.27839	-0.882231	0.09062	1.12632	0.941159	1.41244	+	Cluster -E	2.06008	0.02096	Q01973	Q01973		ROR1
-0.457342	-1.65474	-0.381117	-0.00409415	-0.923982	-0.0150761	1.11432	0.920367	1.40166	+	Cluster -E	2.02152	0.022173	P48735	P48735		IDH2
-0.503072	-1.49528	-0.110711	-0.177726	-0.845686	-0.504549	1.42183	1.00196	1.21323	+	Cluster -E	2.33796	0.0150337	Q53EU6	Q53EU6		GPAT3
-0.736407	-1.43517	0.143114	-0.112914	-0.875088	-0.513303	0.879419	1.16716	1.48319	+	Cluster -E	1.99962	0.0227416	Q15800	Q15800		MSMO1
-0.747456	-1.40431	-0.0150465	-0.368767	-0.411971	-0.644705	1.03319	0.829112	1.72995	+	Cluster -E	2.21956	0.0176317	Q14699	Q14699		RFTN1
-0.609863	-1.44958	-0.0497279	-0.572433	-0.447996	-0.521795	1.37499	0.790304	1.4861	+	Cluster -E	2.38754	0.0134579	Q9UHN6	Q9UHN6		CEMIP2
-0.771463	-1.08602	-0.314856	-0.0453079	-0.936267	-0.468283	1.21553	0.631143	1.77553	+	Cluster -E	2.31552	0.0154276	Q9NRX5	Q9NRX5		SERINC1
-0.772143	-1.30179	-0.137046	-0.0713822	-0.180387	-0.992353	0.605021	1.77175	1.07833	+	Cluster -E	1.89004	0.0260652	Q6NTF9	Q6NTF9		RHBDD2
-1.21222	-1.21837	0.314937	-0.359608	-0.27456	-0.681962	0.970207	1.62204	0.83954	+	Cluster -E	1.803	0.0291701	Q13586	Q13586		STIM1
-1.72675	-0.971589	-0.178675	-0.00824601	-0.0135771	-0.42693	0.897426	1.44451	0.983836	+	Cluster -E	2.19243	0.0181628	Q92743	Q92743		HTRA1
-1.37604	-0.618724	-0.0303648	-0.76516	0.188358	-0.814243	1.27197	1.58304	0.561169	+	Cluster -E	1.74394	0.0315421	Q9Y282	Q9Y282		ERGIC3
-1.14723	-1.73397	0.17129	-0.0189905	-0.470553	0.140164	0.5991	1.33318	1.12701	+	Cluster -E	1.57316	0.041268	P98196	P98196		ATP11A
-1.11483	-0.754542	0.0174333	-0.233294	-1.02087	-0.570503	0.810677	1.46009	1.40584	+	Cluster -E	2.42778	0.013076	Q96PC5	Q96PC5		MIA2
-1.19617	-0.854394	0.0531429	0.352675	-1.15469	-0.463538	0.925154	1.7052	0.632616	+	Cluster -E	1.47076	0.0499277	Q6NUQ1	Q6NUQ1		RINT1
-0.767135	-1.35749	-0.0460848	-0.358599	-1.00521	0.0977625	1.12916	1.64394	0.663664	+	Cluster -E	1.83388	0.0278889	P78325	P78325		ADAM8
-1.22611	-1.20114	0.120265	-0.409605	-0.796794	-0.0305984	1.13411	1.35642	1.05346	+	Cluster -E	2.15582	0.0187478	Q9Y2G8	Q9Y2G8		DNAJC16
-1.04535	-1.0128	0.374087	-0.74068	-0.864742	-0.196508	1.1004	1.6112	0.774399	+	Cluster -E	1.85828	0.0266667	Q9C0H2	Q9C0H2		TTYH3
-0.586777	-1.91843	-0.188982	-0.38571	-0.297925	0.304094	1.13273	1.44102	0.499977	+	Cluster -E	1.57781	0.0409257	Q96CS3	Q96CS3		FAF2
-0.564624	-1.75062	-0.17743	-0.501315	-0.308556	-0.217777	1.2948	1.25078	0.974741	+	Cluster -E	2.22882	0.0173226	Q99714	Q99714		HSD17B10
-0.609264	-1.81521	-0.492259	-0.36152	-0.0258547	-0.0240414	1.26031	1.37539	0.692451	+	Cluster -E	2.25643	0.0169067	P04439	P04439		HLA-A
-1.28555	-1.63074	-0.282096	0.263252	0.00640657	-0.0808032	1.31443	1.2766	0.41851	+	Cluster -E	2.13065	0.0189237	Q9ULG6	Q9ULG6		CCPG1
-0.878938	-1.78474	-0.260872	0.0560588	-0.239909	-0.0346479	1.21917	1.49822	0.425666	+	Cluster -E	1.9147	0.0253998	P30084	P30084		ECHS1
-0.920994	-1.703	-0.154096	-0.0800581	-0.275635	-0.18132	1.48802	1.25209	0.575	+	Cluster -E	2.04271	0.0215698	P05023	P05023		ATP1A1
-0.94405	-1.73585	-0.494086	0.417507	-0.198667	0.0975658	1.50361	1.15169	0.202278	+	Cluster -E	1.88221	0.0261607	Q16698	Q16698		DECR1
-0.839798	-1.74657	-0.341135	0.277943	-0.463196	0.0166623	1.60577	1.01606	0.474268	+	Cluster -E	1.84686	0.0269405	O95831	O95831		AIFM1
-0.36144	-1.85974	-0.448101	-0.0933489	-0.191859	-0.30301	1.59888	0.56409	1.09453	+	Cluster -E	1.82418	0.0282954	Q6DD88	Q6DD88		ATL3
-0.477914	-1.58042	-0.574375	-0.132021	-0.244812	-0.573861	1.47174	0.789654	1.32201	+	Cluster -E	2.57556	0.0104744	P51148	P51148		RAB5C
-0.750839	-1.66079	-0.616425	-0.0653748	0.0883724	-0.271959	1.73881	0.821487	0.716713	+	Cluster -E	2.32469	0.015304	Q9UJS0	Q9UJS0		SLC25A13
-0.82692	-1.76056	-0.417425	0.10908	-0.0330803	-0.413235	1.40152	1.04566	0.894964	+	Cluster -E	2.44066	0.0127857	Q12769	Q12769		NUP160
-0.724293	-1.54018	-0.584767	-0.00611921	-0.122709	-0.512213	1.554	1.27987	0.656414	+	Cluster -E	2.58949	0.0101038	P35613	P35613		BSG
-0.868776	-1.32896	-0.87187	-0.539307	-0.143128	0.181305	1.47566	1.01223	1.08285	+	Cluster -E	3.54775	0.00237908	Q8N697	Q8N697		SLC15A4
-0.791727	-1.50717	-0.824376	-0.121448	-0.339077	0.108997	1.57077	0.966123	0.937912	+	Cluster -E	3.2071	0.00307826	Q7Z5G4	Q7Z5G4		GOLGA7
-0.922376	-1.43683	-0.518799	-0.438647	0.0694795	-0.267576	1.63999	0.713984	1.16078	+	Cluster -E	2.72758	0.00711111	Q9Y3E5	Q9Y3E5		PTRH2
-0.880611	-1.29335	-0.628424	-0.214781	-0.463344	-0.131407	1.7549	0.735063	1.12196	+	Cluster -E	2.97561	0.00464828	P23469	P23469		PTPRE
-0.626478	-1.73917	-0.676911	-0.0938697	-0.103237	-0.159934	1.03413	0.856827	1.50864	+	Cluster -E	2.68427	0.0086514	Q5JS37	Q5JS37		NHLRC3
-0.228172	-1.84326	-0.965267	-0.146095	-0.198261	0.20139	1.12941	0.760508	1.28974	+	Cluster -E	2.1389	0.0189854	O75051	O75051		PLXNA2
-0.548651	-1.37242	-0.774417	1.05592	-0.716062	-0.689245	1.13129	0.923375	0.990211	+	Cluster -E	1.54337	0.0432975	P61019	P61019		RAB2A
-0.671922	-1.36734	-0.966589	0.654015	-0.477577	-0.443798	1.51489	0.719286	1.03903	+	Cluster -E	2.27726	0.0160809	Q8NCN5	Q8NCN5		PDPR
-0.678683	-1.47632	-0.772154	0.564238	-0.674698	-0.354673	1.17346	0.996153	1.22268	+	Cluster -E	2.4333	0.0128532	Q9NP72	Q9NP72		RAB18
-0.515876	-1.87663	-0.394744	0.696797	-0.168128	-0.650046	1.41394	0.790252	0.70444	+	Cluster -E	1.47166	0.0499132	Q9NSE4	Q9NSE4		IARS2
-0.729167	-1.57748	-0.520528	0.856729	-0.435429	-0.524824	1.53109	1.00493	0.394678	+	Cluster -E	1.53164	0.0441937	Q9NTJ5	Q9NTJ5		SACM1L
-0.0425829	-1.5249	-1.23378	0.516482	-0.568414	-0.165905	1.56387	0.847461	0.607767	+	Cluster -E	1.60711	0.0389187	P30405	P30405		PPIF
-0.302766	-1.43396	-1.21111	0.229261	-0.437572	-0.181255	1.61085	0.970643	0.755913	+	Cluster -E	2.32791	0.0151479	P31689	P31689		DNAJA1
-0.328985	-1.5127	-1.0539	0.0101905	-0.357191	-0.271014	1.50929	1.0525	0.951809	+	Cluster -E	2.75874	0.00640872	Q9ULH0	Q9ULH0		KIDINS220
-0.521208	-1.43278	-1.39121	0.624381	-0.127264	-0.277092	1.01725	1.07278	1.03514	+	Cluster -E	2.71166	0.00777083	Q9H3Z4	Q9H3Z4		DNAJC5
0.124077	-1.29498	-0.811892	0.440116	-0.63389	-1.0958	1.51116	0.786703	0.974509	+	Cluster -E	1.48165	0.048941	P78383	P78383		SLC35B1
-0.363406	-1.81898	-0.460461	0.0723417	-0.371004	-0.49109	1.23994	1.20087	0.991789	+	Cluster -E	2.14983	0.0188866	Q8N2K0	Q8N2K0		ABHD12
-0.144506	-1.60122	-0.448954	0.0901948	-0.492988	-0.882113	1.47443	1.00968	0.995482	+	Cluster -E	1.93746	0.0242837	P61106	P61106		RAB14
-0.224093	-1.31822	-0.659714	-0.0290688	-0.796915	-0.682232	1.15899	1.47282	1.07844	+	Cluster -E	2.66218	0.00920698	Q9UP95	Q9UP95		SLC12A4
-0.244352	-1.53294	-0.444937	0.16095	-0.91821	-0.541354	1.39847	0.955413	1.16697	+	Cluster -E	2.04922	0.0213719	Q9H5V8	Q9H5V8		CDCP1
-0.423324	-1.41024	-0.739251	0.126436	-0.605653	-0.612156	1.26072	1.0432	1.36027	+	Cluster -E	2.81635	0.00538636	P21926	P21926		CD9
-0.28564	-1.3524	-0.343036	-0.191371	-0.881866	-0.4406	1.93469	0.819762	0.740455	+	Cluster -E	1.90324	0.0257829	Q6IQ22	Q6IQ22		RAB12
-0.538493	-1.39286	-0.62419	0.180029	-0.878314	-0.309413	1.5804	1.08434	0.898498	+	Cluster -E	2.4161	0.0131252	Q13277	Q13277		STX3
-0.414286	-1.28498	-0.481188	0.102724	-0.970595	-0.5451	1.57822	1.30307	0.712144	+	Cluster -E	2.22925	0.0173505	Q9P2R7	Q9P2R7		SUCLA2
-0.601762	-1.72045	-0.199319	0.361079	-0.80812	-0.26272	1.33908	1.2642	0.628017	+	Cluster -E	1.66302	0.034979	Q7Z3C6	Q7Z3C6		ATG9A
-0.746095	-1.82842	-0.211035	0.200759	-0.472812	-0.235033	1.12516	1.33037	0.837098	+	Cluster -E	2.00719	0.022675	Q08431	Q08431		MFGE8
-0.825199	-1.51776	0.0767058	0.0713916	-0.810507	-0.436297	1.40788	1.24809	0.785703	+	Cluster -E	1.8874	0.0261235	Q9BQP7	Q9BQP7		MGME1
-0.927453	-1.6587	0.242338	0.18498	-0.803931	-0.225645	1.15607	1.32977	0.702571	+	Cluster -E	1.49353	0.0479935	P51149	P51149		RAB7A
-0.602601	-1.45323	-0.187655	0.366027	-0.517709	-0.831847	1.64857	1.25414	0.324312	+	Cluster -E	1.50063	0.0470875	Q02218	Q02218		OGDH
-0.625065	-1.66166	-0.166624	0.055248	-0.392454	-0.628182	1.63368	0.949925	0.835136	+	Cluster -E	1.95282	0.023909	P30519	P30519		HMOX2
-0.526038	-1.59039	0.145844	-0.232653	-0.540393	-0.641544	1.6499	1.17357	0.561712	+	Cluster -E	1.67093	0.0344788	Q8WTT2	Q8WTT2		NOC3L
-0.7615	-1.36389	0.120358	0.103007	-0.795008	-0.684435	1.73335	1.01342	0.6347	+	Cluster -E	1.67197	0.0345092	P04040	P04040		CAT
-1.04296	-1.33639	-0.216761	0.555768	-0.751445	-0.448871	1.65456	0.859591	0.726508	+	Cluster -E	1.73377	0.0318716	Q15738	Q15738		NSDHL
-1.23715	-1.25932	-0.172409	0.509121	-0.321632	-0.703087	1.68008	0.89817	0.606224	+	Cluster -E	1.70784	0.0325671	P08195	P08195		SLC3A2
-0.80244	-1.34451	-0.380436	0.168067	-0.762372	-0.519286	1.47389	1.12867	1.03842	+	Cluster -E	2.66002	0.00916129	Q6NUK1	Q6NUK1		SLC25A24
-1.01472	-1.29831	-0.421832	0.341804	-0.444215	-0.656744	1.60553	0.93015	0.958339	+	Cluster -E	2.4234	0.0130252	P58335	P58335		ANTXR2
-0.835139	-1.49991	-0.026348	0.439885	-0.859224	-0.53169	1.40713	0.806772	1.09852	+	Cluster -E	1.69247	0.0331816	P23229	P23229		ITGA6
-0.713373	-1.09153	-0.242866	0.422775	-0.878186	-0.973487	1.61626	0.920549	0.939857	+	Cluster -E	1.87813	0.0262667	O15427	O15427		SLC16A3
-0.944843	-1.50052	-0.197211	0.676466	-0.910675	-0.261149	1.21967	1.21821	0.700051	+	Cluster -E	1.6194	0.0381741	Q99732	Q99732		LITAF
-1.00653	-1.24951	-0.452754	0.512445	-0.963636	-0.268399	1.24733	1.19794	0.983107	+	Cluster -E	2.213	0.0179811	Q5JWF2	Q5JWF2		GNAS
-1.08603	-1.49107	-0.339134	0.65181	-0.599921	-0.369868	1.30008	0.963987	0.970143	+	Cluster -E	2.06096	0.0210027	P11233	P11233		RALA
-1.10494	-1.3808	-0.581739	0.727593	-0.401656	-0.517816	1.2266	1.06435	0.968408	+	Cluster -E	2.35736	0.0143568	O14786	O14786		NRP1
-0.558168	-0.913504	-0.653485	0.576241	-0.497964	-1.26485	1.5925	0.518205	1.20102	+	Cluster -E	1.58535	0.0405913	Q10472	Q10472		GALNT1
-0.829053	-0.886099	-0.465314	0.622658	-0.227622	-1.444	1.4338	0.654506	1.14113	+	Cluster -E	1.47845	0.0493603	P28799	P28799		GRN
-1.01369	-0.695097	-0.60568	0.085706	-0.342538	-1.07191	1.48429	0.682486	1.47643	+	Cluster -E	2.47002	0.0123436	Q15012	Q15012		LAPTM4A
-1.03014	-1.08414	-0.687767	0.453862	-0.145638	-0.853814	1.51421	0.492076	1.34136	+	Cluster -E	2.13993	0.0189898	P61026	P61026		RAB10
-0.565312	-0.925398	-0.760994	0.0254399	-0.291388	-0.977669	1.64215	0.298183	1.55499	+	Cluster -E	2.00118	0.022695	Q5W0Z9	Q5W0Z9		ZDHHC20
-0.630655	-1.29417	-0.525949	0.320479	-0.442525	-0.821736	1.48332	0.385382	1.52585	+	Cluster -E	1.90074	0.0257494	Q9H0U4	Q9H0U4		RAB1B
-0.712315	-1.30178	-0.668633	0.391695	-0.0883771	-1.06073	1.33154	1.23927	0.869327	+	Cluster -E	2.21184	0.0179906	Q86T03	Q86T03		PIP4P1
-0.695773	-1.13001	-0.829511	0.219366	0.069908	-1.14823	1.2353	0.971149	1.3078	+	Cluster -E	2.38032	0.0136327	Q2PZI1	Q2PZI1		DPY19L1
-1.12219	-1.02719	0.136393	-0.0748769	0.0296487	-1.23526	1.56827	0.556831	1.16837	+	Cluster -E	1.52219	0.0449187	Q8WW59	Q8WW59		SPRYD4
-1.07243	-1.0548	-0.306344	-0.0731976	0.0239083	-1.00526	1.694	0.625141	1.16898	+	Cluster -E	2.09729	0.0199061	P61006	P61006		RAB8A
-1.25325	-0.988202	0.358606	-0.717396	-0.088017	-0.708694	1.60372	0.651848	1.14138	+	Cluster -E	1.67745	0.0343315	Q01650	Q01650		SLC7A5
-0.740733	-0.416439	-0.615343	0.0524483	-0.546308	-1.2901	1.87103	0.763413	0.922023	+	Cluster -E	2.03665	0.0215876	Q13530	Q13530		SERINC3
-0.910845	-0.731678	-0.347101	0.157407	-0.613702	-1.05984	1.8941	0.578317	1.03334	+	Cluster -E	1.93088	0.0247633	Q9H2H9	Q9H2H9		SLC38A1
-0.721726	-1.00689	0.237302	-0.146176	-0.588836	-1.23534	1.41729	0.565928	1.47846	+	Cluster -E	1.82575	0.0282032	Q6ZXV5	Q6ZXV5		TMTC3
-0.432873	-1.00477	-0.2099	-0.0357556	-0.776935	-1.09839	1.55877	0.490922	1.50893	+	Cluster -E	2.05167	0.0212999	Q9Y6I9	Q9Y6I9		TEX264
-0.909661	-0.779648	-0.14005	-0.662748	-0.485031	-0.816103	1.62294	0.756898	1.4134	+	Cluster -E	2.9957	0.00472982	Q9NWD8	Q9NWD8		TMEM248
-1.05336	-0.41496	-0.17496	-0.595886	-0.488626	-1.05335	1.62214	0.973976	1.18503	+	Cluster -E	2.98266	0.00471329	Q8IY34	Q8IY34		SLC15A3
-0.900316	-0.751568	-0.2769	-0.394461	-0.569698	-0.94483	1.68914	0.99202	1.15662	+	Cluster -E	3.29954	0.00336634	P30530	P30530		AXL
-0.895519	-1.01921	-0.353211	-0.228738	-0.364004	-0.887914	1.36547	0.769001	1.61413	+	Cluster -E	2.88967	0.0049848	Q9HCD5	Q9HCD5		NCOA5
-0.865016	-1.05703	-0.294506	-0.308685	-0.414962	-0.876611	1.48457	0.956148	1.37609	+	Cluster -E	3.26514	0.00319249	P31641	P31641		SLC6A6
-0.978352	-0.979548	-0.321774	0.0759171	-0.352444	-1.11255	1.47257	0.971703	1.22448	+	Cluster -E	2.54092	0.0108904	Q8NCG7	Q8NCG7		DAGLB
-0.751446	-0.907601	-0.174456	-0.0988823	-0.601103	-1.17861	1.62267	1.09485	0.994578	+	Cluster -E	2.5735	0.0104501	Q9NQC3	Q9NQC3		RTN4
-0.729356	-1.06869	-0.0738059	0.0553072	-0.841316	-0.987346	1.52458	0.884402	1.23622	+	Cluster -E	2.31382	0.0154704	P10301	P10301		RRAS
-0.750111	-1.01782	-0.286191	-0.191666	-0.675374	-0.811959	1.7595	0.737932	1.23569	+	Cluster -E	2.69832	0.00810256	O14817	O14817		TSPAN4
-1.4555	-0.309062	-0.555652	-0.0403452	-0.119968	-0.961175	1.65974	0.57876	1.20319	+	Cluster -E	1.91633	0.0254326	P23497	P23497		SP100
-1.59508	-0.412914	-0.591394	0.15488	-0.164257	-0.887329	1.14436	1.07029	1.28144	+	Cluster -E	2.26579	0.0164615	Q9P2K5	Q9P2K5		MYEF2
-1.33217	-0.557029	-0.991244	-0.0679144	0.0813223	-0.73901	1.35422	1.07196	1.17987	+	Cluster -E	3.1295	0.00362353	P05067	P05067		APP
-1.61125	-0.823786	-0.617597	0.0839091	0.260318	-0.547471	0.95449	0.697891	1.60349	+	Cluster -E	2.32168	0.0153895	Q96D15	Q96D15		RCN3
-1.42211	-0.628279	-0.431633	0.084674	-0.66989	-0.441904	1.80709	0.725913	0.976136	+	Cluster -E	2.18955	0.0182454	P26022	P26022		PTX3
-1.00413	-0.726243	-0.889477	0.556771	-0.661844	-0.800979	1.47778	0.990265	1.05786	+	Cluster -E	2.37298	0.0139742	O00214	O00214		LGALS8
-1.05106	-1.0609	-0.78359	-0.0981727	-0.779767	0.181311	1.5053	1.21915	0.867728	+	Cluster -E	3.09761	0.00383521	P56749	P56749		CLDN12
-1.51256	-0.552822	-0.621141	-0.0953019	-0.824154	0.00289273	1.19015	1.15728	1.25566	+	Cluster -E	2.72662	0.00719789	Q9Y653	Q9Y653		ADGRG1
-0.682524	-1.23333	-1.07717	0.108685	-0.403849	-0.316912	1.18713	1.55889	0.859083	+	Cluster -E	3.47214	0.00264286	P17931	P17931		LGALS3
-0.593135	-0.841127	-1.29866	0.11448	-0.580294	-0.443996	1.57206	1.24979	0.820888	+	Cluster -E	2.98175	0.00469686	P09603	P09603		CSF1
-1.00715	-0.666389	-0.828956	0.259624	-0.810127	-0.653329	1.0615	1.52181	1.12302	+	Cluster -E	2.92028	0.005025	P19440	P19440		GGT1
-0.797906	-0.92041	-0.770614	-0.0224553	-0.854016	-0.424893	1.07446	1.64914	1.0667	+	Cluster -E	3.41499	0.00250847	P05362	P05362		ICAM1
-1.27868	-1.33983	-0.945933	0.195223	0.108094	-0.0311665	1.18321	1.06378	1.0453	+	Cluster -E	5.39622	0	P07996	P07996		THBS1
-1.00271	-1.48636	-0.905103	0.55971	-0.235444	-0.174291	1.27911	0.98859	0.976507	+	Cluster -E	3.28249	0.00328502	P55085	P55085		F2RL1
-0.83753	-1.46946	-1.02637	0.288377	-0.141365	-0.171345	1.44773	1.08418	0.825786	+	Cluster -E	3.51693	0.002625	P11279	P11279		LAMP1
-0.754842	-1.61099	-0.982275	0.103851	0.080638	-0.18432	1.15298	1.29812	0.896842	+	Cluster -E	3.54345	0.00236364	P01130	P01130		LDLR
-1.3399	-1.24726	-0.640145	0.303617	-0.258725	-0.130989	1.56285	0.665273	1.08528	+	Cluster -E	2.89652	0.00493252	P61224	P61224		RAP1B
-1.1561	-1.29441	-0.675043	0.00642546	-0.0617331	-0.384413	1.40966	0.890516	1.2651	+	Cluster -E	3.77261	0.000965517	Q16678	Q16678		CYP1B1
-1.0334	-1.24308	-0.80968	0.00723225	-0.250909	-0.341258	1.41531	1.08094	1.17484	+	Cluster -E	4.68885	0.00075	Q06481	Q06481		APLP2
-0.980862	-1.12999	-0.797272	0.116385	-0.32334	-0.572622	1.50376	1.22101	0.962931	+	Cluster -E	3.76329	0.000957265	Q9NY35	Q9NY35		CLDND1
-0.925098	-0.896874	-0.951761	0.135872	-0.490895	-0.62435	1.48989	1.08764	1.17557	+	Cluster -E	3.83804	0.000785047	P00749	P00749		PLAU
-1.08989	-1.2722	-0.592981	0.331906	-0.46128	-0.422116	1.45391	1.27164	0.781014	+	Cluster -E	2.86235	0.00511377	Q6ZUX7	Q6ZUX7		LHFPL2
-1.25205	-1.11206	-0.538055	0.39979	-0.380459	-0.55942	1.33975	1.42771	0.674797	+	Cluster -E	2.53226	0.0108772	Q15031	Q15031		LARS2
-1.61783	-0.973601	-0.571758	0.185796	-0.298245	-0.0457961	1.37808	1.28381	0.659545	+	Cluster -E	2.73678	0.006976	P19367	P19367		HK1
-1.29858	-1.29512	-0.582724	0.293006	-0.492025	0.0887013	1.47331	1.17698	0.636449	+	Cluster -E	2.66843	0.00908543	O95302	O95302		FKBP9
-1.57303	-0.923329	-0.604618	-0.0441204	0.0476665	-0.400006	1.35409	0.991867	1.15148	+	Cluster -E	3.24099	0.00304933	P09758	P09758		TACSTD2
-1.55445	-1.14692	-0.712802	-0.0302029	0.308347	-0.0754237	1.36254	1.1398	0.709111	+	Cluster -E	3.24478	0.00307692	P69905	P69905		HBA1
-1.57486	-0.841233	-0.716914	-0.185515	-0.097375	-0.0979966	1.36337	1.26699	0.88353	+	Cluster -E	3.45563	0.00261176	Q15025	Q15025		TNIP1
-1.35809	-0.762745	-0.989151	-0.0646746	-0.00740291	-0.341157	1.27903	1.52249	0.721702	+	Cluster -E	3.41593	0.00252273	Q15582	Q15582		TGFBI
-1.32461	-1.02898	-0.870263	-0.065903	0.0559149	-0.318097	1.30887	1.33578	0.907274	+	Cluster -E	4.3028	0.000537313	O95166	O95166		GABARAP
-1.02912	-1.23479	-0.599822	-0.437843	0.112188	-0.275889	1.64848	1.36014	0.456664	+	Cluster -E	2.53514	0.0108874	Q99653	Q99653		CHP1
-1.23775	-1.22301	-0.066337	-0.256023	-0.536847	-0.269905	1.52241	0.826013	1.24145	+	Cluster -E	2.47277	0.0122222	Q14344	Q14344		GNA13
-1.26746	-1.02204	0.0627829	-0.354154	-0.579446	-0.176166	1.94255	0.929132	0.464793	+	Cluster -E	1.66668	0.0347266	Q9BXN6	Q9BXN6		SPANXD
-1.18025	-1.2831	-0.04078	-0.402353	-0.217532	-0.450579	1.60938	1.09574	0.869486	+	Cluster -E	2.39936	0.0134297	Q9BWM7	Q9BWM7		SFXN3
-1.13085	-1.34631	0.219487	-0.409083	-0.39196	-0.396889	1.55798	1.22648	0.671141	+	Cluster -E	1.91322	0.025452	P29590	P29590		PML
-1.20734	-1.21026	-0.147996	-0.331483	-0.424404	-0.27725	1.29668	1.57393	0.728123	+	Cluster -E	2.54643	0.0108378	Q96JG6	Q96JG6		VPS50
-1.19156	-1.03324	-0.129586	-0.0604482	-0.453863	-0.655194	1.80419	1.10794	0.611754	+	Cluster -E	2.13231	0.0189422	Q6PIU2	Q6PIU2		NCEH1
-1.30285	-1.17384	-0.000414039	0.0297593	-0.490036	-0.507238	1.51137	1.33635	0.59691	+	Cluster -E	2.02756	0.0219591	O95292	O95292		VAPB
-0.787922	-0.552134	-1.14162	-0.45174	-0.00102966	-0.861807	1.15748	1.35751	1.28127	+	Cluster -E	3.44808	0.00259649	P36941	P36941		LTBR
-0.83069	-0.455068	-0.844892	-0.932158	-0.230402	-0.570999	0.991125	1.56174	1.31134	+	Cluster -E	3.59253	0.00165517	P29966	P29966		MARCKS
-1.05502	-0.769951	-0.741675	-0.250456	-0.00560595	-0.910497	1.59874	0.971547	1.16292	+	Cluster -E	3.16494	0.00337705	Q96QD8	Q96QD8		SLC38A2
-0.860961	-0.9538	-0.546217	-0.542364	0.0935184	-0.963613	1.47482	1.18314	1.11548	+	Cluster -E	3.11817	0.0035814	P04233	P04233		CD74
-0.765778	-0.591087	-0.49214	-0.853286	-0.23182	-0.970844	1.21301	1.30763	1.38431	+	Cluster -E	4.00989	0.000965517	Q8NC54	Q8NC54		KCT2
-0.817119	-0.672487	-0.534866	-0.611018	-0.421788	-0.900803	1.29397	1.26801	1.3961	+	Cluster -E	5.05347	0.001125	P52926	P52926		HMGA2
-1.15026	-0.725066	-0.302964	-0.467229	-0.213181	-0.952609	1.14421	1.22805	1.43906	+	Cluster -E	3.19761	0.00320346	P78536	P78536		ADAM17
-1.17579	-0.637387	-0.426085	-0.528705	-0.226752	-0.847107	1.4493	1.09974	1.29278	+	Cluster -E	3.48194	0.00254545	O00560	O00560		SDCBP
-0.800908	-1.29024	-0.481252	0.0657081	-0.395144	-0.747821	1.34353	1.52613	0.779987	+	Cluster -E	2.75239	0.00653659	Q92692	Q92692		NECTIN2
-0.670279	-1.32894	-0.552584	0.142482	-0.699122	-0.498949	1.00786	1.70393	0.895604	+	Cluster -E	2.56133	0.0105321	P09382	P09382		LGALS1
-0.825655	-0.988028	-0.24844	-0.33341	-0.666111	-0.746871	1.45995	1.54735	0.801217	+	Cluster -E	3.11753	0.00356757	P08727	P08727		KRT19
-0.448004	-1.24489	-0.030759	-0.304213	-0.678316	-0.928778	1.33951	1.59743	0.698021	+	Cluster -E	2.28242	0.0159932	O14662	O14662		STX16
-0.837736	-1.01793	-0.170343	-0.962684	-0.268528	-0.528876	1.40663	1.45887	0.920607	+	Cluster -E	2.96635	0.00494915	Q86VP1	Q86VP1		TAX1BP1
-0.821364	-0.89061	-0.380871	-0.962911	-0.376559	-0.377914	1.6829	1.26414	0.863184	+	Cluster -E	3.14165	0.00365217	Q14126	Q14126		DSG2
-0.880298	-0.908775	-0.468525	-1.01557	-0.243413	-0.329942	1.1531	1.45468	1.23874	+	Cluster -E	3.54228	0.00234839	Q96AP7	Q96AP7		ESAM
-1.23066	-0.810764	-0.343457	-0.67661	-0.390434	-0.379695	1.41681	1.33542	1.07938	+	Cluster -E	3.57974	0.00209524	Q9Y5G2	Q9Y5G2		PCDHGB2
-1.31587	-0.845574	-0.18531	-0.465012	-0.404205	-0.505821	1.49904	1.3997	0.823049	+	Cluster -E	2.82248	0.00540171	P08729	P08729		KRT7
-1.05623	-0.902894	-0.901169	-0.615018	-0.181354	-0.144628	1.32187	1.19564	1.28378	+	Cluster -E	5.08774	0.00124138	Q15036	Q15036		SNX17
-0.69815	-0.678941	-0.824046	-0.717398	-0.737482	-0.301796	1.28731	1.33526	1.33524	+	Cluster -E	5.31884	0	Q9HAU4	Q9HAU4		SMURF2
-0.582749	-0.525663	-0.901518	-0.867814	-0.553131	-0.518858	1.44448	1.34857	1.15668	+	Cluster -E	4.81279	0.0009	Q14764	Q14764		MVP
-0.717493	-0.677998	-0.49022	-0.777232	-0.631807	-0.648532	1.6589	1.15223	1.13215	+	Cluster -E	4.67996	0.000734694	Q9NQX7	Q9NQX7		ITM2C
-0.878651	-0.658709	-0.440364	-0.73777	-0.549111	-0.677403	1.49221	1.4093	1.0405	+	Cluster -E	4.62264	0.00072	Q7Z4F1	Q7Z4F1		LRP10
-1.01715	-0.726745	-0.430959	-0.577069	-0.583178	-0.608368	1.4377	1.28364	1.22213	+	Cluster -E	4.8257	0.000947368	Q13571	Q13571		LAPTM5
-1.03214	-0.44205	-0.59312	-0.702284	-0.618412	-0.535645	1.54328	1.11903	1.26135	+	Cluster -E	4.29958	0.000529412	P61020	P61020		RAB5B
-1.09547	-0.839972	-0.691146	-0.154957	-0.368344	-0.684403	1.04773	1.45811	1.32845	+	Cluster -E	4.22032	0.000514286	O43854	O43854		EDIL3
-0.751994	-1.12706	-0.620094	-0.662749	-0.347539	-0.388409	1.34752	1.29697	1.25335	+	Cluster -E	4.79601	0.000857143	Q14517	Q14517		FAT1
-0.856731	-1.06129	-0.679659	-0.150412	-0.589362	-0.539354	1.32069	1.22438	1.33175	+	Cluster -E	4.83644	0.000972973	P35625	P35625		TIMP3
-0.882545	-0.984564	-0.60385	-0.405517	-0.627438	-0.416492	1.23858	1.22833	1.45349	+	Cluster -E	5.25891	0	Q8NG11	Q8NG11		TSPAN14
-0.782141	-0.95289	-0.549513	-0.442095	-0.690592	-0.536534	1.34438	1.24876	1.36062	+	Cluster -E	5.46339	0	P11169	P11169		SLC2A3
-0.913756	-1.04789	-0.648757	-0.430512	-0.477492	-0.383855	1.36976	1.2319	1.3006	+	Cluster -E	5.7571	0	Q16739	Q16739		UGCG
-0.929633	-0.951383	-0.644008	-0.436287	-0.502282	-0.464926	1.38471	1.31777	1.22603	+	Cluster -E	6.10639	0	P37173	P37173		TGFBR2
-1.0453	-0.839979	-0.617511	-0.389036	-0.397396	-0.626804	1.37029	1.28356	1.26217	+	Cluster -E	5.32293	0	Q9BXS4	Q9BXS4		TMEM59
-0.979555	-0.909702	-0.738269	-0.272435	-0.475974	-0.528114	1.35645	1.23436	1.31324	+	Cluster -E	6.08408	0	P05121	P05121		SERPINE1
-0.936894	-0.999145	-0.729537	-0.226746	-0.248255	-0.7046	1.45027	1.12284	1.27208	+	Cluster -E	4.57253	0.000705882	P23458	P23458		JAK1
-0.904855	-1.02873	-0.477623	-0.414998	-0.277059	-0.779193	1.21075	1.29235	1.37936	+	Cluster -E	4.21014	0.000507042	O43291	O43291		SPINT2
-0.441147	-0.750296	-0.479162	-0.462673	-0.839239	-0.962203	1.38018	1.25615	1.29838	+	Cluster -E	4.80435	0.000878049	Q8TC07	Q8TC07		TBC1D15
-0.810723	-0.953588	-0.354138	-0.370156	-0.577538	-0.838204	1.48942	1.22367	1.19126	+	Cluster -E	4.0418	0.001	Q8NC42	Q8NC42		RNF149
-0.688136	-0.897491	-0.513045	-0.371173	-0.718337	-0.760849	1.44975	1.24211	1.25717	+	Cluster -E	4.85736	0.001	Q14145	Q14145		KEAP1
-0.654162	-0.933388	-0.443222	-0.606088	-0.504677	-0.808369	1.4522	1.26834	1.22937	+	Cluster -E	4.82558	0.000923077	Q13137	Q13137		CALCOCO2
-0.500266	-1.05065	-0.635632	-0.51834	-0.533306	-0.702141	1.20206	1.39842	1.33985	+	Cluster -E	4.76983	0.000837209	Q96PD2	Q96PD2		DCBLD2
-0.39621	-1.14472	-0.530007	-0.32911	-0.663195	-0.820967	1.27596	1.29992	1.30833	+	Cluster -E	3.76305	0.000949153	P60033	P60033		CD81
-0.50324	-1.06613	-0.642639	-0.429772	-0.584552	-0.695464	1.50566	1.23247	1.18366	+	Cluster -E	4.42621	0.00062069	P04899	P04899		GNAI2
-0.812234	-0.759638	-0.685371	-0.256112	-0.570998	-0.854446	1.31886	1.32323	1.2967	+	Cluster -E	4.8889	0.00105882	P50281	P50281		MMP14
-0.948269	-0.604885	-0.471157	-0.223838	-0.789651	-0.861313	1.42373	1.18012	1.29526	+	Cluster -E	3.92036	0.000875	O15554	O15554		KCNN4
-1.05946	-0.934339	-0.370459	0.144943	-0.771253	-0.753268	1.26174	1.31751	1.16458	+	Cluster -E	2.95162	0.00490066	Q92930	Q92930		RAB8B
-1.18293	-1.05263	-0.349771	0.0756764	-0.474385	-0.699863	1.46707	1.25029	0.966542	+	Cluster -E	2.92713	0.00508861	Q9Y4F1	Q9Y4F1		FARP1
-1.07497	-0.813685	-0.65711	-0.0123637	-0.432344	-0.799793	1.53843	1.23004	1.02179	+	Cluster -E	3.52483	0.00264151	O14763	O14763		TNFRSF10B
-0.815313	-1.02894	-0.35649	-0.213661	-0.600309	-0.756094	1.77274	1.1275	0.870559	+	Cluster -E	2.96115	0.00491582	P00533	P00533		EGFR
-0.762506	-0.858306	-0.373415	-0.353802	-0.844232	-0.69735	1.5967	1.28803	1.00487	+	Cluster -E	3.79728	0.00075	O75509	O75509		TNFRSF21
-0.633281	-1.00457	-0.307056	-0.125396	-0.876939	-0.834405	1.65788	1.13528	0.988491	+	Cluster -E	2.92467	0.0050566	Q658P3	Q658P3		STEAP3
-0.639285	-1.03451	-0.455789	-0.0433832	-0.85349	-0.79806	1.45739	1.28483	1.0823	+	Cluster -E	3.26045	0.00316279	O75197	O75197		LRP5
-0.866709	-0.926231	-0.419972	-0.344019	-0.816781	-0.451993	1.75413	1.06795	1.00362	+	Cluster -E	3.32796	0.00332995	Q86UT6	Q86UT6		NLRX1
-1.05347	-0.957328	-0.506268	-0.214709	-0.623791	-0.485213	1.57373	1.14736	1.11969	+	Cluster -E	3.94663	0.000903226	A6NCE7	A6NCE7		MAP1LC3B2
-0.66025	-1.32288	-0.563134	-0.193878	-0.264436	-0.662715	1.78052	0.9394	0.947366	+	Cluster -E	2.79413	0.00576536	P83111	P83111		LACTB
-1.10238	-0.99537	-0.649672	-0.514837	-0.153228	-0.37384	1.58173	1.15386	1.05374	+	Cluster -E	4.13143	0.000947368	Q13772	Q13772		NCOA4
-0.768449	-1.05762	-0.644251	-0.463778	-0.411518	-0.53403	1.6258	1.23438	1.01947	+	Cluster -E	4.3377	0.000571429	Q9Y287	Q9Y287		ITM2B
-0.818592	-1.05623	-0.638501	-0.547695	-0.217342	-0.527203	1.74394	0.944297	1.11733	+	Cluster -E	3.58572	0.00191781	O94925	O94925		GLS
-0.729714	-1.11286	-0.667164	-0.36094	-0.605901	-0.289674	1.53292	1.54028	0.693053	+	Cluster -E	3.27879	0.00326923	P11310	P11310		ACADM
-0.796037	-1.48816	-0.66329	-0.202596	-0.439829	-0.0321964	1.20205	1.4369	0.983164	+	Cluster -E	3.42086	0.00255172	Q14498	Q14498		RBM39
-0.795357	-1.31482	-0.583004	-0.442173	-0.51258	-0.139598	1.34515	1.34158	1.10079	+	Cluster -E	3.89896	0.000857143	Q12913	Q12913		PTPRJ
-0.833669	-1.28747	-0.710191	-0.0905103	-0.666154	-0.123688	1.44259	1.23536	1.03374	+	Cluster -E	3.67287	0.00122388	P11166	P11166		SLC2A1
-0.66937	-1.43021	-0.567357	-0.0564956	-0.588488	-0.413794	1.34127	1.29719	1.08726	+	Cluster -E	3.31434	0.00343434	P48960	P48960		ADGRE5
-0.855516	-1.19148	-0.501677	-0.122474	-0.62201	-0.526374	1.4165	1.31126	1.09178	+	Cluster -E	3.7984	0.000756757	P29317	P29317		EPHA2
-0.886484	-1.20636	-0.697488	-0.0390264	-0.545578	-0.366567	1.45937	1.37018	0.911948	+	Cluster -E	3.78831	0.000982456	P08648	P08648		ITGA5
-0.997469	-1.38925	-0.440768	-0.109871	-0.370588	-0.33425	1.37904	1.41172	0.851432	+	Cluster -E	3.18894	0.00328205	O60884	O60884		DNAJA2
-0.680092	-1.41887	-0.246925	-0.365911	-0.628462	-0.329727	1.69322	1.03819	0.938576	+	Cluster -E	2.59507	0.00994799	Q9BTV4	Q9BTV4		TMEM43
-0.615883	-1.43012	-0.251763	-0.489839	-0.527661	-0.333013	1.70143	1.18887	0.757984	+	Cluster -E	2.47663	0.0121242	Q6YN16	Q6YN16		HSDL2
-0.617635	-1.30988	-0.315407	-0.497436	-0.37966	-0.6935	1.45317	1.30944	1.0509	+	Cluster -E	3.2641	0.00317757	P15260	P15260		IFNGR1
-0.886897	-1.1645	-0.448263	-0.540453	-0.410287	-0.376825	1.42053	1.46791	0.93879	+	Cluster -E	3.75778	0.00092562	P05787	P05787		KRT8
-0.785134	-1.18879	-0.324033	-0.541911	-0.416457	-0.553459	1.50503	1.44466	0.86009	+	Cluster -E	3.29119	0.00333333	P05783	P05783		KRT18
-0.881019	-1.19659	-0.0325033	-0.573204	-0.620881	-0.476978	1.46609	1.25786	1.05721	+	Cluster -E	2.96905	0.00475342	A5PLL7	A5PLL7		PEDS1
0.130901	1.15851	-0.111452	-1.22397	-1.17072	-1.11022	0.568269	1.45276	0.305921	+	Cluster -F	2.0665	0.0206846	P46976	P46976		GYG1
0.488677	0.66501	0.42954	-1.76207	-1.2059	-0.748514	0.432196	1.28728	0.413774	+	Cluster -F	2.65384	0.00929703	Q3KQU3	Q3KQU3		MAP7D1
0.587442	1.49444	0.654348	-1.0614	-1.05235	-0.842387	-0.988102	1.0186	0.1894	+	Cluster -F	1.47677	0.0496077	Q9UBC2	Q9UBC2		EPS15L1
0.561886	1.74002	0.163159	-1.31843	-0.886405	-0.972133	-0.574995	0.609551	0.677353	+	Cluster -F	1.54648	0.0431643	Q9NQ88	Q9NQ88		TIGAR
0.631392	0.8696	0.878419	-1.95015	-0.507642	-0.834423	-0.524469	0.783873	0.653403	+	Cluster -F	1.66894	0.0346042	Q99942	Q99942		RNF5
0.970013	0.808669	0.87332	-1.20569	-1.18879	-1.2769	-0.280053	0.983137	0.316303	+	Cluster -F	2.97386	0.0046323	Q9H4L5	Q9H4L5		OSBPL3
0.131086	0.545722	0.893479	-0.533187	-1.55441	-1.53737	1.1449	0.233442	0.676335	+	Cluster -F	2.27956	0.0160608	Q96EU7	Q96EU7		C1GALT1C1
0.346399	0.679058	0.347511	-0.404663	-1.2856	-1.86994	1.2389	0.460711	0.487624	+	Cluster -F	2.13663	0.0189159	P0CG38	P0CG38		POTEI
0.534843	0.662608	-0.355176	-1.09425	-0.895469	-1.41545	1.58258	0.773831	0.206483	+	Cluster -F	2.01104	0.0227238	Q9NY65	Q9NY65		TUBA8
1.20196	0.305505	0.216601	-1.7293	-0.338575	-1.3698	0.379833	0.219772	1.11401	+	Cluster -F	1.7481	0.0315819	P55196	P55196		AFDN
0.843812	1.01866	-0.350064	-1.08202	-0.789363	-1.61882	0.532328	0.283833	1.16163	+	Cluster -F	1.89156	0.0260293	Q32MZ4	Q32MZ4		LRRFIP1
0.523014	0.86612	-0.421659	-1.51675	-0.387967	-1.48365	0.528577	0.750739	1.14158	+	Cluster -F	1.86795	0.0264	Q6WCQ1	Q6WCQ1		MPRIP
0.452777	1.63031	0.836833	-1.269	-0.463312	-1.58016	0.283787	0.173545	-0.0647765	+	Cluster -F	2.22593	0.0174912	Q9Y6I3	Q9Y6I3		EPN1
0.976271	1.33376	0.549788	-0.225699	-1.17947	-1.86047	0.179937	0.159886	0.0659923	+	Cluster -F	2.04571	0.021532	Q96K17	Q96K17		BTF3L4
1.20543	0.179409	1.72815	-1.17473	-0.572871	-1.0779	0.28446	0.168861	-0.740814	+	Cluster -F	1.7544	0.0312206	Q7Z434	Q7Z434		MAVS
1.65653	-0.0900136	1.68604	-0.611757	-0.764907	-1.11129	-0.157835	-0.332967	-0.273802	+	Cluster -F	1.6729	0.034531	Q10589	Q10589		BST2
1.11481	1.00142	1.36548	-1.02299	-1.20278	-1.15414	0.158774	-0.078043	-0.182534	+	Cluster -F	5.19963	0.00138462	P02787	P02787		TF
1.57492	0.87785	1.08484	-1.06346	-1.28388	-0.559288	-0.656243	0.169256	-0.143994	+	Cluster -F	2.87646	0.00507879	O95793	O95793		STAU1
1.27703	1.40342	1.08343	-0.655945	-0.896712	-0.631305	-0.291068	-0.0623669	-1.22649	+	Cluster -F	2.91218	0.00499379	Q9UPN3	Q9UPN3		MACF1
1.26619	1.15859	0.583121	-0.586502	-1.29412	-1.10799	0.665488	0.286378	-0.971155	+	Cluster -F	1.80177	0.029256	P07992	P07992		ERCC1
1.43757	1.00141	1.01633	0.00374405	-0.384303	-1.69822	-0.700403	-0.0671032	-0.609023	+	Cluster -F	1.84036	0.0277078	Q9BRK5	Q9BRK5		SDF4
1.73054	-0.204086	0.473668	-1.10192	-1.10992	-1.14413	0.607033	0.783802	-0.0349902	+	Cluster -F	1.62433	0.0376598	Q9NNW5	Q9NNW5		WDR6
0.816033	0.401006	1.30607	-0.745825	-1.49821	-1.26766	0.605806	0.747865	-0.365077	+	Cluster -F	2.23282	0.0172298	Q15075	Q15075		EEA1
1.02684	0.590278	1.06582	-0.801583	-1.53145	-1.34466	0.787085	0.213749	-0.00608732	+	Cluster -F	3.06287	0.00391209	Q9NZD8	Q9NZD8		SPG21
1.09146	0.178528	1.05111	-0.187022	-1.52706	-1.54045	0.233122	0.912542	-0.212217	+	Cluster -F	1.57787	0.0409611	P0DJI8	P0DJI8		SAA1
0.779935	0.718074	1.16189	-0.276762	-1.83418	-1.0776	-0.538086	0.714425	0.352305	+	Cluster -F	1.70617	0.0326603	A0MZ66	A0MZ66		SHTN1
