# Supplementary material for: Computational ranking identifies Plexin-B2 in circulating tumor cell clustering with monocytes in breast cancer metastasis
Source: Nat Commun. 2025 Aug 16;16:7649. doi: 10.1038/s41467-025-62862-z (PMC12357858; doi:10.1038/s41467-025-62862-z)
Supplement: Supplementary file 44 — Source Data [file 41467_2025_62862_MOESM44_ESM.zip]

Archive with 2 entries (2 files):
- Uncropped source blots.pdf
- Source Data Raw Data.xlsx
