# Supplementary material for: Computational ranking identifies Plexin-B2 in circulating tumor cell clustering with monocytes in breast cancer metastasis
Source: Nat Commun. 2025 Aug 16;16:7649. doi: 10.1038/s41467-025-62862-z (PMC12357858; doi:10.1038/s41467-025-62862-z)
Supplement: Supplementary file 44 — Source Data [file 41467_2025_62862_MOESM44_ESM.zip › Source Data Raw Data.xlsx]

## Sheet: 1. Fig 1a CTC mass spec
Protein.Group	Protein.Ids	Protein.Names	Genes	First.Protein.Description	Emma_1CTC_425-2singles_R1_25Aug23_Oak_WBEH-CoAnn23-07-05.raw	Emma_2CTC_425-2homo_R1_25Aug23_Oak_WBEH-CoAnn23-07-05.raw	Emma_3CTC_425-2hetro_R1_25Aug23_Oak_WBEH-CoAnn23-07-05.raw	Emma_10CTC_395-1singles_R1_25Aug23_Oak_WBEH-CoAnn23-07-05.raw	Emma_11CTC_315-1singles_R1_25Aug23_Oak_WBEH-CoAnn23-07-05.raw	Emma_12CTC_SL-singles_R1_25Aug23_Oak_WBEH-CoAnn23-07-05.raw	Emma_13PDX_205-1singles_R1_29Aug23_Oak_WBEH-CoAnn23-07-06.raw	Emma_14PDX_205-1Homo_R1_29Aug23_Oak_WBEH-CoAnn23-07-06.raw	Emma_15PDX_205-1Hetro_R1_25Aug23_Oak_WBEH-CoAnn23-07-05.raw	Emma_16PDX_092-1singles_R1_29Aug23_Oak_WBEH-CoAnn23-07-06.raw	Emma_17PDX_092-1Homo_R1_29Aug23_Oak_WBEH-CoAnn23-07-06.raw	Emma_18PDX_092-1Hetro_R1_25Aug23_Oak_WBEH-CoAnn23-07-05.raw	Emma_19PDX_M2-1singles_R1_29Aug23_Oak_WBEH-CoAnn23-07-06.raw	Emma_20PDX_M2-1homo_R1_29Aug23_Oak_WBEH-CoAnn23-07-06.raw	Emma_21PDX_M2-1hetro_R1_25Aug23_Oak_WBEH-CoAnn23-07-05.raw	Emma_22PDX_205-2singles_R1_29Aug23_Oak_WBEH-CoAnn23-07-06.raw	Emma_23PDX_092-2singles_R1_29Aug23_Oak_WBEH-CoAnn23-07-06.raw	Emma_24PDX_M2-2singles_R1_25Aug23_Oak_WBEH-CoAnn23-07-05.raw	Emma_25PDX_M2-3singles_R1_29Aug23_Oak_WBEH-CoAnn23-07-06.raw
A0A024R1R8;Q9Y2S6	Q9Y2S6;A0A024R1R8	TMA7B_HUMAN;TMA7_HUMAN	TMA7;TMA7B	Translation machinery-associated protein 7B							18975.5	62497.7	11224.4	61257.5			31057				5491.01
A0A024RBG1	A0A024RBG1	NUD4B_HUMAN	NUDT4B	Diphosphoinositol polyphosphate phosphohydrolase NUDT4B							13859.1	14572.2
A0A024RBG1;Q9NZJ9	Q9NZJ9;A0A024RBG1	NUD4B_HUMAN;NUDT4_HUMAN	NUDT4;NUDT4B	Diphosphoinositol polyphosphate phosphohydrolase NUDT4B			13211.3				174497	292684	26854.7	135883	413930		34542.6	92570.7		21730.3			3159.62
A0A075B6H9	A0A075B6H9	LV469_HUMAN	IGLV4-69	Immunoglobulin lambda variable 4-69			78091
A0A075B6I6	A0A075B6I6	LV150_HUMAN	IGLV1-50	Probable non-functional immunoglobulin lambda variable 1-50	11515.5				34387.6
A0A087X1C5;P10635	A0A087X1C5;P10635	CP2D6_HUMAN;CP2D7_HUMAN	CYP2D6;CYP2D7	Putative cytochrome P450 2D7							48977.9			319531	970821		57983.2	230889
A0A0B4J1V2	A0A0B4J1V2	HV226_HUMAN	IGHV2-26	Immunoglobulin heavy variable 2-26			27150.8		18563.7											24466.9	4625.99	204389
A0A0B4J2D5;P0DPI2	A0A0B4J2D5;P0DPI2	GAL3A_HUMAN;GAL3B_HUMAN	GATD3;GATD3B	Putative glutamine amidotransferase-like class 1 domain-containing protein 3B, mitochondrial			113817				2120000	3170000	432175	7170000	16900000		1620000	3670000	19837.5	494135	92459.1	212478	288209
A0A0C4DH41;P01824;P01825;P06331;P0DP06;P0DP08	P01824;P01825;P06331;A0A0C4DH41;P0DP06;P0DP08	HV434_HUMAN;HV439_HUMAN;HV459_HUMAN;HV461_HUMAN;HVD34_HUMAN;HVD82_HUMAN	IGHV4-30-4;IGHV4-34;IGHV4-38-2;IGHV4-39;IGHV4-59;IGHV4-61	Immunoglobulin heavy variable 4-61			336533						8390.62						6654.78
A0A0C4DH43	A0A0C4DH43	HV70D_HUMAN	IGHV2-70D	Immunoglobulin heavy variable 2-70D	9257.05	5686.88	95487.6		108949	61394.1										113099	61186	886362
A0A0U1RRE5	A0A0U1RRE5	NBDY_HUMAN	NBDY	Negative regulator of P-body association							105179	162608	8733.13	182988	562372		33207.4	285069					2830.75
A0A0U1RRL7	A0A0U1RRL7	MMPOS_HUMAN	MMP24OS	Protein MMP24OS							2342.3			117654	356110		42664.1	52543.8
A0A3B3IRV3;Q9ULC4	Q9ULC4;A0A3B3IRV3	MCTS1_HUMAN;MCTS2_HUMAN	MCTS1;MCTS2	Malignant T-cell-amplified sequence 2			32827.5				348927	441859	84247.2	690352	2210000		265523	981349				150485	70763.9
A0AV96	A0AV96	RBM47_HUMAN	RBM47	RNA-binding protein 47			55769				145107	296450	13530.7	390099	958617		156104	390296		121968			68020.2
A0AVT1	A0AVT1	UBA6_HUMAN	UBA6	Ubiquitin-like modifier-activating enzyme 6			60750.9				383363	632487	7303.24	431775	1480000		172693	671783		16578		39913.2	53677
A0FGR8	A0FGR8	ESYT2_HUMAN	ESYT2	Extended synaptotagmin-2			76144.5				30286.6	76204.7		103241	280926		828638	1510000	7580.71	64869			192979
A0JLT2	A0JLT2	MED19_HUMAN	MED19	Mediator of RNA polymerase II transcription subunit 19											20178.4		14483.4
A0JNW5	A0JNW5	BLT3B_HUMAN	BLTP3B	Bridge-like lipid transfer protein family member 3B								20547		38413.7	130964		7430	62394.5
A0MZ66	A0MZ66	SHOT1_HUMAN	SHTN1	Shootin-1			16827.7				165824	281004		897374	2630000		232162	1060000				107554	57893.2
A0PJW6	A0PJW6	TM223_HUMAN	TMEM223	Transmembrane protein 223													36915.8	33331.8					8800.98
A1A4S6	A1A4S6	RHG10_HUMAN	ARHGAP10	Rho GTPase-activating protein 10							12771	8134.22			44979.8		8557.21	41132.7
A1IGU5	A1IGU5	ARH37_HUMAN	ARHGEF37	Rho guanine nucleotide exchange factor 37							6778.58							28044.8
A1L020	A1L020	MEX3A_HUMAN	MEX3A	RNA-binding protein MEX3A							9654.69	20302.6					43668.9	143228
A1L020;Q5U5Q3;Q86XN8	Q5U5Q3;Q6ZN04;Q86XN8;A1L020	MEX3A_HUMAN;MEX3C_HUMAN;MEX3D_HUMAN	MEX3A;MEX3C;MEX3D	RNA-binding protein MEX3A							24952.8	55340.4			99387.5		77733.6	214759
A1L0T0	A1L0T0	HACL2_HUMAN	ILVBL	2-hydroxyacyl-CoA lyase 2										95097.4	226267		355220	480223		34162	11835.1		84554.2
A1L390	A1L390	PKHG3_HUMAN	PLEKHG3	Pleckstrin homology domain-containing family G member 3										21948.4	49509.8		11719.9	30460.6
A1X283	A1X283	SPD2B_HUMAN	SH3PXD2B	SH3 and PX domain-containing protein 2B							18854.9	39863.7	2861.61	148171	534031		572389	2100000				428664	116987
A1Z1Q3	A1Z1Q3	MACD2_HUMAN	MACROD2	ADP-ribose glycohydrolase MACROD2							81579	165600		48842.6	337875		100539	434396					36775.9
A2RRP1	A2RRP1	NBAS_HUMAN	NBAS	NBAS subunit of NRZ tethering complex										21677.8	50982.7		13793.9	37578.2					4473.05
A2RTX5	A2RTX5	SYTC2_HUMAN	TARS3	Threonine--tRNA ligase 2, cytoplasmic										30340.1	122639		6961.23	44758.4
A2RTX5;P26639	A2RTX5;P26639	SYTC2_HUMAN;SYTC_HUMAN	TARS1;TARS3	Threonine--tRNA ligase 2, cytoplasmic							806498	1370000	167279	983450	3750000		835578	3190000	19602.9				321308
A2RU49	A2RU49	HYKK_HUMAN	HYKK	Hydroxylysine kinase										16250.4	33161.8
A2RUC4	A2RUC4	TYW5_HUMAN	TYW5	tRNA wybutosine-synthesizing protein 5							19002	24700.2		51578.1	68424		8800.8	51378.7
A3KMH1	A3KMH1	VWA8_HUMAN	VWA8	von Willebrand factor A domain-containing protein 8							45654.9	77451.2
A3KN83	Q9Y2G9;A3KN83	SBNO1_HUMAN	SBNO1	Protein strawberry notch homolog 1							4864.84	25134.7		138568	396024		9707.84	123122
A4D126	A4D126	ISPD_HUMAN	CRPPA	D-ribitol-5-phosphate cytidylyltransferase							15055.5	44560.2		7998.6	135019		15106.5	83266.1
A4D1E9	A4D1E9	GTPBA_HUMAN	GTPBP10	GTP-binding protein 10							12841.9	30041		20354.6	44293.6		24680.7	81277
A4D1P6	A4D1P6	WDR91_HUMAN	WDR91	WD repeat-containing protein 91								7800.16		16906.5	82119.8		4426.03	38630					2340.51
A4D1S0	A4D1S0	KLRG2_HUMAN	KLRG2	Killer cell lectin-like receptor subfamily G member 2											31882.4		10963.2	103041					5579.6
A4D1S5	A4D1S5	RAB19_HUMAN	RAB19	Ras-related protein Rab-19										41635.2	130784
A4D1S5;Q86YS6	Q86YS6;A4D1S5	RAB19_HUMAN;RAB43_HUMAN	RAB19;RAB43	Ras-related protein Rab-19								35450.9		102441	373283			20655.4
A4D2B0	A4D2B0	MBLC1_HUMAN	MBLAC1	Metallo-beta-lactamase domain-containing protein 1							24363.1	19094.3		137122	401219		21932	141993
A4FU69	A4FU69	EFCB5_HUMAN	EFCAB5	EF-hand calcium-binding domain-containing protein 5	192148		574658
A5D8V6	A5D8V6	VP37C_HUMAN	VPS37C	Vacuolar protein sorting-associated protein 37C							67338.8	148979		102777	312881		50858	453859					21551.4
A5PLN9	A5PLN9	TPC13_HUMAN	TRAPPC13	Trafficking protein particle complex subunit 13							36709.5	84061.1			132513		50362.7	175180
A5YKK6	A5YKK6	CNOT1_HUMAN	CNOT1	CCR4-NOT transcription complex subunit 1			19605.1				80433	165270		218646	651417		165612	478851		20972.5		166493	27268
A6NC98	A6NC98	CC88B_HUMAN	CCDC88B	Coiled-coil domain-containing protein 88B			70540.6
A6NCE7;Q9GZQ8;Q9H492	Q9GZQ8;Q9H492;A6NCE7	MLP3A_HUMAN;MLP3B_HUMAN;MP3B2_HUMAN	MAP1LC3A;MAP1LC3B;MAP1LC3B2	Microtubule-associated proteins 1A/1B light chain 3 beta 2							63850.4	101270	81054.7	411383	1500000		2350000	8180000		25497.9		1290000	772740
A6NCS6	A6NCS6	CB072_HUMAN	C2orf72	Uncharacterized protein C2orf72							99257.6	148329	8864.35				22785.6	9864.68					5794.66
A6ND36	A6ND36	FA83G_HUMAN	FAM83G	Protein FAM83G		25315.6	80526.9			28480.5				80075.5	270921		27027.3	162069
A6NDG6	A6NDG6	PGP_HUMAN	PGP	Glycerol-3-phosphate phosphatase							276514	459601	24424.7	809179	2270000		236533	894105				267570	43291.7
A6NDY2;A6NIJ5;A6NJQ4;A6NKC0;A6NNJ1;A8MX19;A8MXJ8;A8MXZ1;D6RGX4;P0C7V4;P0C7W8;P0C7W9;P0C7X0;P0DV73;P0DV74;P0DV75;P0DV76;Q658T7;Q86YD7	Q86YD7;A6NDY2;A6NIJ5;A6NJQ4;A6NKC0;A6NNJ1;A8MX19;A8MXJ8;A8MXZ1;D6RGX4;P0C7V4;P0C7W8;P0C7W9;P0C7X0;P0DV73;P0DV74;P0DV75;P0DV76;Q658T7	F90A1_HUMAN;F90A2_HUMAN;F90A5_HUMAN;F90A7_HUMAN;F90A8_HUMAN;F90A9_HUMAN;F90AA_HUMAN;F90AC_HUMAN;F90AD_HUMAN;F90AE_HUMAN;F90AF_HUMAN;F90AG_HUMAN;F90AH_HUMAN;F90AI_HUMAN;F90AJ_HUMAN;F90AK_HUMAN;F90AN_HUMAN;F90AO_HUMAN;F90AP_HUMAN	FAM90A1;FAM90A10;FAM90A12P;FAM90A13P;FAM90A14;FAM90A15P;FAM90A16;FAM90A17;FAM90A18;FAM90A19;FAM90A20P;FAM90A23;FAM90A24P;FAM90A26;FAM90A2P;FAM90A5P;FAM90A7;FAM90A8;FAM90A9	Putative protein FAM90A10	282675	245492			1520000												1770000
A6NED2	A6NED2	RCCD1_HUMAN	RCCD1	RCC1 domain-containing protein 1								2642.61			9085.74		3782.61	33835
A6NEE1	A6NEE1	PLHD1_HUMAN	PLEKHD1	Pleckstrin homology domain-containing family D member 1								2616.6			33648.3			18614.7
A6NFI3	A6NFI3	ZN316_HUMAN	ZNF316	Zinc finger protein 316							2993.21	18299.5		25665.9	73688.5		31888.3	132784
A6NFN3;O43251;Q9NWB1	O43251;Q9NWB1;A6NFN3	RFOX1_HUMAN;RFOX2_HUMAN;RFOX3_HUMAN	RBFOX1;RBFOX2;RBFOX3	RNA binding protein fox-1 homolog 3							47751.6	76078.7	4442.99	123482	285447		299057	692080					30388.3
A6NFQ2	A6NFQ2	TCAF2_HUMAN	TCAF2	TRPM8 channel-associated factor 2													16028.7	94933.1
A6NHL2	A6NHL2	TBAL3_HUMAN	TUBAL3	Tubulin alpha chain-like 3											137863			81230.2
A6NHL2;P68366;Q9NY65	A6NHL2;P0DPH7;P0DPH8;P68363;P68366;Q6PEY2;Q71U36;Q9BQE3;Q9NY65	TBA4A_HUMAN;TBA8_HUMAN;TBAL3_HUMAN	TUBA4A;TUBA8;TUBAL3	Tubulin alpha chain-like 3			247599				1970000	5350000		13100000	38100000		11200000	29100000		3360000	198945	2890000	2520000
A6NHR9	A6NHR9	SMHD1_HUMAN	SMCHD1	Structural maintenance of chromosomes flexible hinge domain-containing protein 1			334845				658182	1010000	41262.7	441243	1090000		651549	1640000		89013.6	10954.5	128220	87313.4
A6NI72;P14598	P14598;A6NI72;A8MVU1	NCF1B_HUMAN;NCF1_HUMAN	NCF1;NCF1B	Putative neutrophil cytosol factor 1B			903251						81967.9
A6NIH7	A6NIH7	U119B_HUMAN	UNC119B	Protein unc-119 homolog B							16768.3	30351.9		102876	92680.2
A6NIH7;Q13432	A6NIH7;Q13432	U119A_HUMAN;U119B_HUMAN	UNC119;UNC119B	Protein unc-119 homolog B							164559	246314	26919.7	550267	1330000		127357	305231		59622.6			19517.4
A6NJ78	A6NJ78	MET15_HUMAN	METTL15	12S rRNA N4-methylcytidine (m4C) methyltransferase							18329.6	25569		18087.8	27431.7		31305.3	55041		4793.8
A6NK44	A6NK44	GLOD5_HUMAN	GLOD5	Glyoxalase domain-containing protein 5										33535.8	76038.6
A6NKD9	A6NKD9	CC85C_HUMAN	CCDC85C	Coiled-coil domain-containing protein 85C										6495.58	43385.2			27506.6
A6ZKI3;Q17RB0;Q9BWD3	A6ZKI3;Q17RB0;Q9BWD3	RTL8A_HUMAN;RTL8B_HUMAN;RTL8C_HUMAN	RTL8A;RTL8B;RTL8C	Retrotransposon Gag-like protein 8C							75201.3	148991			53168.5		20782.2	98442.6		23418.1
A7E2V4	A7E2V4	ZSWM8_HUMAN	ZSWIM8	Zinc finger SWIM domain-containing protein 8											20651.4
A7KAX9	A7KAX9	RHG32_HUMAN	ARHGAP32	Rho GTPase-activating protein 32											12542.4		18560.6	33591
A7MBM2	A7MBM2	DISP2_HUMAN	DISP2	Protein dispatched homolog 2										13940.8	55077.7
A8CG34	A8CG34	P121C_HUMAN	POM121C	Nuclear envelope pore membrane protein POM 121C								38028.6		18847.6	61926.6		29132.7	28192.5
A8K0Z3	A8K0Z3;C4AMC7;Q6VEQ5	WASH1_HUMAN	WASHC1	WASH complex subunit 1							25115	73423.1		245612	701527		120092	363996		5998.37			37444.9
A8K2U0	A8K2U0	A2ML1_HUMAN	A2ML1	Alpha-2-macroglobulin-like protein 1													1380000	3490000	49765.5				379754
A8MSI8	A8MSI8	LYRM9_HUMAN	LYRM9	LYR motif-containing protein 9										61483.3	141499
A8MT69	A8MT69	CENPX_HUMAN	CENPX	Centromere protein X							77566.8	96919.6		95842.3	226101		104035	317402
A8MTJ3	A8MTJ3	GNAT3_HUMAN	GNAT3	Guanine nucleotide-binding protein G(t) subunit alpha-3							536343	739355	8515.52
A8MTJ3;P04899;P08754;P63096	A8MTJ3;P04899;P08754;P11488;P19087;P63096	GNAI1_HUMAN;GNAI2_HUMAN;GNAI3_HUMAN;GNAT3_HUMAN	GNAI1;GNAI2;GNAI3;GNAT3	Guanine nucleotide-binding protein G(t) subunit alpha-3			704959				700376	922084	34913.5	636496	2010000		1140000	1470000		211822	28490.3	308494	582779
A8MV81;Q9Y241	Q9Y241;A8MV81	HIG1A_HUMAN;HIG1C_HUMAN	HIGD1A;HIGD1C	HIG1 domain family member 1C													10921.1
A8MW92	A8MW92	P20L1_HUMAN	PHF20L1	PHD finger protein 20-like protein 1							6594.61	10546.4		6684			47211.5	100975
A8MWD9;P62308	P62308;A8MWD9	RUXGL_HUMAN;RUXG_HUMAN	SNRPG;SNRPGP15	Putative small nuclear ribonucleoprotein G-like protein 15			599838			22877.1	2870000	5230000	430450	8770000	21400000		9640000	28000000		330324	100339	2400000	2180000
A8MXV4	A8MXV4	NUD19_HUMAN	NUDT19	Acyl-coenzyme A diphosphatase NUDT19		9147.7		200768			29277.6	40762.7		23071.5	55797.1		14644.1	52803					51134.8
A9UHW6	A9UHW6	MI4GD_HUMAN	MIF4GD	MIF4G domain-containing protein																			18362.7
B0I1T2	B0I1T2	MYO1G_HUMAN	MYO1G	Unconventional myosin-Ig			128423
B1AK53	B1AK53	ESPN_HUMAN	ESPN	Espin							17169.6	45853.6		109615	404379		135060	453408					21182.5
B1ANS9	B1ANS9	WDR64_HUMAN	WDR64	WD repeat-containing protein 64			123428				2150000	3870000	118361	4260000	14100000		2460000	8270000					446969
B5ME19;Q99613	Q99613;B5ME19	EIF3C_HUMAN;EIFCL_HUMAN	EIF3C;EIF3CL	Eukaryotic translation initiation factor 3 subunit C-like protein			92981.5				128657	399536	5769.56	880313	2600000		407739	1490000		88594.5		219870	149952
B7ZAP0;Q9Y3P9	Q9Y3P9;B7ZAP0	RBG10_HUMAN;RBGP1_HUMAN	RABGAP1;RABGAP1L	Rab GTPase-activating protein 1-like, isoform 10							29567.2	57913.6		135365	358315		55391.7	240429					5587.85
B7ZAQ6;P0CG08	B7ZAQ6;P0CG08	GPHRA_HUMAN;GPHRB_HUMAN	GPR89A;GPR89B	Golgi pH regulator A										3121.14	5039.41		10324.1	23683.2
B9A064	A0M8Q6;P0CF74;P0CG04;P0DOY2;P0DOY3;B9A064	IGLL5_HUMAN	IGLL5	Immunoglobulin lambda-like polypeptide 5			527933			55146.2			3843.16						9472.62	146988	62309	696576
C0HLS1	C0HLS1	OSCRI_HUMAN	SCRIB	SCRIB overlapping open reading frame protein										5862	36021.5			3057.67
C4AMC7;Q6VEQ5	C4AMC7;Q6VEQ5	WASH2_HUMAN;WASH3_HUMAN	WASH2P;WASH3P	Putative WAS protein family homolog 3							19881.1	58793.8		172298	583751		85083.6	365926					17985.7
C9J798;O43374	O43374;C9J798	RAS4B_HUMAN;RASL2_HUMAN	RASA4;RASA4B	Ras GTPase-activating protein 4B									18748.1
C9JLW8	C9JLW8	MCRI1_HUMAN	MCRIP1	Mapk-regulated corepressor-interacting protein 1			95317.5				296813	489400	23885.5	242661	768628		300906	1200000					93269
C9JRZ8	C9JRZ8	AK1BF_HUMAN	AKR1B15	Aldo-keto reductase family 1 member B15							9277.65		316722	92959.8	52870.7		443132	331933	21845				54679.5
C9JRZ8;O60218	C9JRZ8;O60218	AK1BA_HUMAN;AK1BF_HUMAN	AKR1B10;AKR1B15	Aldo-keto reductase family 1 member B15								141836	302207	273627	911532		275621	369482					78034.3
C9JRZ8;P15121	C9JRZ8;P15121	AK1BF_HUMAN;ALDR_HUMAN	AKR1B1;AKR1B15	Aldo-keto reductase family 1 member B15			249742						441127				306489	687817			24263.8		107368
E9PAV3	E9PAV3	NACAM_HUMAN	NACA	Nascent polypeptide-associated complex subunit alpha, muscle-specific form			32487.6				304645	444796	14400.7	647348	1550000		486590	1800000					149350
E9PRG8	E9PRG8	CK098_HUMAN	C11orf98	Uncharacterized protein C11orf98							29319.4	108057		205416	729747		185666	712739					105040
L0R6Q1	L0R6Q1	S35U4_HUMAN	SLC35A4	SLC35A4 upstream open reading frame protein							21491.9	47910.4		220027	532920		637738	740008		51722			182263
L0R819	L0R819	ASURF_HUMAN	ASDURF	ASNSD1 upstream open reading frame protein							24770.1	55007.8			252579		87008.1	332552
L0R8F8	L0R8F8	MIDUO_HUMAN	MIEF1	MIEF1 upstream open reading frame protein			614066				104096	133922	8912.9	92343.1	163446		179897	352787		43676.5	684291		23801.1
M0R2J8	M0R2J8	DCDC1_HUMAN	DCDC1	Doublecortin domain-containing protein 1							32169.7	61015.7					96253.2	356499					4776.72
O00115	O00115	DNS2A_HUMAN	DNASE2	Deoxyribonuclease-2-alpha			18975.6				1140000	1680000	836762	1160000	2940000		2060000	4330000	121439	77934.1	38159.4	636507	745619
O00116	O00116	ADAS_HUMAN	AGPS	Alkyldihydroxyacetonephosphate synthase, peroxisomal							2625.49	4922.73		31707.1	87584.6
O00139	O00139	KIF2A_HUMAN	KIF2A	Kinesin-like protein KIF2A							47203.2	103183	15043.6	139803	453228		61911.9	161076		59710.4			14099.3
O00141	O00141	SGK1_HUMAN	SGK1	Serine/threonine-protein kinase Sgk1														21278.2
O00142	O00142	KITM_HUMAN	TK2	Thymidine kinase 2, mitochondrial							38514	43129.1		123765	362301		212136	629758					35576
O00148	O00148	DX39A_HUMAN	DDX39A	ATP-dependent RNA helicase DDX39A							8249.08	39724.9		122062	276011		91176.1	476017
O00148;Q13838	O00148;Q13838	DX39A_HUMAN;DX39B_HUMAN	DDX39A;DDX39B	ATP-dependent RNA helicase DDX39A			368763			22135.2	2190000	3100000	92573.6	4800000	12000000		4740000	12800000	7120.14	511232	29491	1250000	733909
O00151	O00151	PDLI1_HUMAN	PDLIM1	PDZ and LIM domain protein 1		20104.3	73013.5				35690.7	56541.8	235397	539181	1400000		902729	1760000				419188	162947
O00154	O00154	BACH_HUMAN	ACOT7	Cytosolic acyl coenzyme A thioester hydrolase							235202	325306	37361	996232	2600000		307375	813301		93431			49438.6
O00159	O00159	MYO1C_HUMAN	MYO1C	Unconventional myosin-Ic		70779.9					117160	220700	56456.9	278662	650066		277766	366228			3456.24		98618.9
O00160	O00160	MYO1F_HUMAN	MYO1F	Unconventional myosin-If			146462						8641.8	3453.22			83682.7	21013.8					28443.1
O00160;Q12965	O00160;Q12965	MYO1E_HUMAN;MYO1F_HUMAN	MYO1E;MYO1F	Unconventional myosin-If			193532						4714.44				81504.3	144064
O00161	O00161	SNP23_HUMAN	SNAP23	Synaptosomal-associated protein 23			76757.4				24358.5	54485.7		52370.5	127635		34999.9	92840.1					13328.7
O00165	O00165	HAX1_HUMAN	HAX1	HCLS1-associated protein X-1										13940.1	47255.9		44260.9	82828.8					3316.03
O00170	O00170	AIP_HUMAN	AIP	AH receptor-interacting protein			31779.8				88927.4	153564		301259	942116		199279	705941		41668.6			47930
O00178	O00178	GTPB1_HUMAN	GTPBP1	GTP-binding protein 1			6133.4				101983	169929		97853.4	349068		214252	635029		28715.8			31943
O00182	O00182	LEG9_HUMAN	LGALS9	Galectin-9			242418										67269.5	143894					13035.5
O00186	O00186	STXB3_HUMAN	STXBP3	Syntaxin-binding protein 3			12564.6				69154.6	121587	27631.8	127205	358532		67818.5	157598					4973.66
O00192	O00192	ARVC_HUMAN	ARVCF	Splicing regulator ARVCF	211544							9599.58		6318.25	12768.2	6391.66	6804.47	7764.49
O00193	O00193	SMAP_HUMAN	SMAP	Small acidic protein			6737.69				95450.3	226647		885911	2590000		383386	1000000					117311
O00194	O00194	RB27B_HUMAN	RAB27B	Ras-related protein Rab-27B			25079.6				51874.8	102586		50258	145564		135558	237383					42120.5
O00194;P51159	O00194;P51159	RB27A_HUMAN;RB27B_HUMAN	RAB27A;RAB27B	Ras-related protein Rab-27B			324096										5132.34						10984
O00203	O00203;Q13367	AP3B1_HUMAN	AP3B1	AP-3 complex subunit beta-1			61225.8				92048.3	277942		333468	958206		75857.4	198551		35624.8		18968.9	14080.6
O00204	O00204	ST2B1_HUMAN	SULT2B1	Sulfotransferase 2B1	6950000	6200000	31600000	93389.5	56800000	35600000	172221	157889	99209.6	2020000	5640000	34876.3	829111	1690000	10017.7	78100000	39000000	459000000	366376
O00214	O00214	LEG8_HUMAN	LGALS8	Galectin-8							122004	200012	39245.4	2901.15	72652.2			27863.1
O00217	O00217	NDUS8_HUMAN	NDUFS8	NADH dehydrogenase [ubiquinone] iron-sulfur protein 8, mitochondrial							53179.7	62136.8		39102.9	176837		594729	666406		221149			164686
O00221	O00221	IKBE_HUMAN	NFKBIE	NF-kappa-B inhibitor epsilon							7488.69			17374.9	27103.7		34624.9	29102.3
O00231	O00231	PSD11_HUMAN	PSMD11	26S proteasome non-ATPase regulatory subunit 11			156091				639344	1120000	34629.1	3130000	9760000		1620000	5580000		156829		618042	281057
O00232	O00232	PSD12_HUMAN	PSMD12	26S proteasome non-ATPase regulatory subunit 12			77873.5				260592	424499	20906.2	1150000	3240000		500653	1570000		246777	24211.1	588287	139165
O00233	O00233	PSMD9_HUMAN	PSMD9	26S proteasome non-ATPase regulatory subunit 9			23225.3				40269.8	60878.8		255307	852672		51991.6	205121					19252.9
O00241	O00241	SIRB1_HUMAN	SIRPB1	Signal-regulatory protein beta-1			324365
O00241;Q5TFQ8	O00241;P78324;Q5TFQ8	SIRB1_HUMAN;SIRBL_HUMAN	SIRPB1	Signal-regulatory protein beta-1			38628.6								79542.8
O00244	O00244	ATOX1_HUMAN	ATOX1	Copper transport protein ATOX1			243056				918003	1210000	132789	5050000	22600000		977901	3530000				482444	295405
O00255	O00255	MEN1_HUMAN	MEN1	Menin							4440.97	4654.04			7660			7239.59
O00257	O00257	CBX4_HUMAN	CBX4	E3 SUMO-protein ligase CBX4								7786.71		18288.2	76766.7			27598.5
O00258	O00258	GET1_HUMAN	GET1	Guided entry of tail-anchored proteins factor 1										16767.5	32791.2		22752.4	28483.2		85454.5			6947.79
O00264	O00264	PGRC1_HUMAN	PGRMC1	Membrane-associated progesterone receptor component 1							386954	674129	64378.9	838724	1960000		7100000	12300000	47544.9	804329	24224		2260000
O00267	O00267	SPT5H_HUMAN	SUPT5H	Transcription elongation factor SPT5							9433.1	61176.7	8655.68	384775	985687		387197	1380000		104107		134152	55355.1
O00268	O00268	TAF4_HUMAN	TAF4	Transcription initiation factor TFIID subunit 4							13079.9	27915		40157.5	119134		18748.8	78505.4
O00273	O00273	DFFA_HUMAN	DFFA	DNA fragmentation factor subunit alpha							30121.7	91642.5		127455	239861		62481.9	177522		9070.85		70127.1	7494.56
O00287	O00287	RFXAP_HUMAN	RFXAP	Regulatory factor X-associated protein							3111.3			18791.5	74434.7			13234.3
O00291	O00291	HIP1_HUMAN	HIP1	Huntingtin-interacting protein 1			30094.3				51560.6	105831		183996	457053		49953.6	212538					15998.9
O00291;O75146	O00291;O75146	HIP1R_HUMAN;HIP1_HUMAN	HIP1;HIP1R	Huntingtin-interacting protein 1			11503.1				95377.1	186452		369959	742861		76959.8	167086					11853.9
O00299	O00299	CLIC1_HUMAN	CLIC1	Chloride intracellular channel protein 1			4130000			24578.2	4260000	7680000	2020000	16900000	56400000		9050000	28200000	81596.5	117856	204140	4040000	2520000
O00303	O00303	EIF3F_HUMAN	EIF3F	Eukaryotic translation initiation factor 3 subunit F			70320.8				152992	320487		876900	2210000		407354	1340000				163575	177336
O00308	O00308	WWP2_HUMAN	WWP2	NEDD4-like E3 ubiquitin-protein ligase WWP2								8979.69		42208.9	152349		34493.3	107320
O00329	O00329	PK3CD_HUMAN	PIK3CD	Phosphatidylinositol 4,5-bisphosphate 3-kinase catalytic subunit delta isoform			71945.4								9922.4		3476.96	21670.1
O00330	O00330	ODPX_HUMAN	PDHX	Pyruvate dehydrogenase protein X component, mitochondrial			4260				171900	294805	11886.6	490641	1030000		928683	2270000		72526.3		111165	186251
O00338	O00338	ST1C2_HUMAN	SULT1C2	Sulfotransferase 1C2										10569.5	59864.6
O00391	O00391	QSOX1_HUMAN	QSOX1	Sulfhydryl oxidase 1			68656.6					9249.6		97813.9	272613		119769	221689					37413.4
O00399	O00399	DCTN6_HUMAN	DCTN6	Dynactin subunit 6							130899	199163	32362.4	228076	602334		183760	588287
O00400	O00400	ACATN_HUMAN	SLC33A1	Acetyl-coenzyme A transporter 1											65546		36652.4	54095.5
O00401	O00401	WASL_HUMAN	WASL	Actin nucleation-promoting factor WASL							16793.4	86845.3		120306	334433		28911.5	112989
O00410	O00410	IPO5_HUMAN	IPO5	Importin-5			94126.9				151765	253498	12410.7	629589	2190000		954256	3400000		42960.2		562727	306311
O00410;O60518	O00410;O60518	IPO5_HUMAN;RNBP6_HUMAN	IPO5;RANBP6	Importin-5										5521.8	79072.8		19183.4	195953					9328.84
O00411	O00411	RPOM_HUMAN	POLRMT	DNA-directed RNA polymerase, mitochondrial											3914.29					6858.36
O00418	O00418	EF2K_HUMAN	EEF2K	Eukaryotic elongation factor 2 kinase							7860.51	23518.9						67083.7
O00422	O00422	SAP18_HUMAN	SAP18	Histone deacetylase complex subunit SAP18			52662.9				274379	474458	56834.9	443243	1260000		797479	1680000		86353			159805
O00423;O95834	O00423;O95834	EMAL1_HUMAN;EMAL2_HUMAN	EML1;EML2	Echinoderm microtubule-associated protein-like 1										61969.4	289363		23859.2	44010.2
O00425	O00425	IF2B3_HUMAN	IGF2BP3	Insulin-like growth factor 2 mRNA-binding protein 3													195460	635747		180584			64752.4
O00429	O00429	DNM1L_HUMAN	DNM1L	Dynamin-1-like protein			106571				189824	295176	75822.8	815757	2580000		414082	1190000		133126		204933	69199.7
O00442	O00442	RTCA_HUMAN	RTCA	RNA 3'-terminal phosphate cyclase			40464.5				359223	554015	61171.3	368429	932292		94473	226129		100919		163360	33459.3
O00443	O00443	P3C2A_HUMAN	PIK3C2A	Phosphatidylinositol 4-phosphate 3-kinase C2 domain-containing subunit alpha							44483.6			46354	141625		6614.21	23854.8
O00459	O00459	P85B_HUMAN	PIK3R2	Phosphatidylinositol 3-kinase regulatory subunit beta							8208.43	29675.4		104790	209103		75399.2	170305					16433.6
O00461	O00461	GOLI4_HUMAN	GOLIM4	Golgi integral membrane protein 4							37966.8	27832.8		84056.2	390504		135286	229415		71090.2			47778.6
O00462	O00462	MANBA_HUMAN	MANBA	Beta-mannosidase							19871.7	15682.3	19123.7	95801.7	241772		40872.5	53239.7					2618.9
O00462;Q9NQW7	O00462;Q9NQW7	MANBA_HUMAN;XPP1_HUMAN	MANBA;XPNPEP1	Beta-mannosidase			194388				309036	469684	49373.5	548359	1730000		566889	2010000					135391
O00468	O00468	AGRIN_HUMAN	AGRN	Agrin										7131.54	24708.3		5780.9	22489.6
O00469	O00469	PLOD2_HUMAN	PLOD2	Procollagen-lysine,2-oxoglutarate 5-dioxygenase 2							19019.3	36326	96515.8	22625.3	58888.5		1490000	2620000	26581.8	199564		81556.7	387349
O00471	O00471	EXOC5_HUMAN	EXOC5	Exocyst complex component 5							18357.7	45344.8		129358	434723		73761.5	196922		8792.19			10169.2
O00479	O00479	HMGN4_HUMAN	HMGN4	High mobility group nucleosome-binding domain-containing protein 4							8389.82	6704.66	3398.11	35652.4	156965		70771.6	130096			5784.73	26826.9	20070.3
O00483	O00483	NDUA4_HUMAN	NDUFA4	Cytochrome c oxidase subunit NDUFA4										12938.4			34384.1						14810.6
O00487	O00487	PSDE_HUMAN	PSMD14	26S proteasome non-ATPase regulatory subunit 14			256383				692872	838321	63066.7	1860000	4370000		1070000	2900000		64027.9		213832	244776
O00499	O00499	BIN1_HUMAN	BIN1	Myc box-dependent-interacting protein 1										5015.29			28789.3	104704
O00499;Q9UBW5	O00499;P49418;Q9UBW5	BIN1_HUMAN;BIN2_HUMAN	BIN1;BIN2	Myc box-dependent-interacting protein 1			491340						24982.8				160255	316031					8949.89
O00505	O00505	IMA4_HUMAN	KPNA3	Importin subunit alpha-4			67990.8				79460.3	174429	7026.36	270346	616108		448098	1600000		77650.7		266293	104912
O00505;O00629	O00505;O00629	IMA3_HUMAN;IMA4_HUMAN	KPNA3;KPNA4	Importin subunit alpha-4			124829				40125.2	141361		437081	1500000		402056	1150000		12600.7		101022	102776
O00506	O00506	STK25_HUMAN	STK25	Serine/threonine-protein kinase 25							65259.8	132250		45864.5	50434.5		45554	97354.8
O00506;Q9P289;Q9Y6E0	O00506;Q9P289;Q9Y6E0	STK24_HUMAN;STK25_HUMAN;STK26_HUMAN	STK24;STK25;STK26	Serine/threonine-protein kinase 25							11630.6	24479.8					42610.3	94769					7461.89
O00512	O00512	BCL9_HUMAN	BCL9	B-cell CLL/lymphoma 9 protein								6341.67		23720.9	88311.9			14144.9
O00515	O00515	LAD1_HUMAN	LAD1	Ladinin-1							253076	396911	29481.6	99725.7	367440		981778	2730000				244526	146021
O00519	O00519	FAAH1_HUMAN	FAAH	Fatty-acid amide hydrolase 1											12527.9		3123.59	13121.7
O00534	O00534	VMA5A_HUMAN	VWA5A	von Willebrand factor A domain-containing protein 5A								7862.53	177262	52206.8			127653	27060.1	5158.65				27923.7
O00541	O00541	PESC_HUMAN	PES1	Pescadillo homolog							73460.4	128383		85140.9	338068		342082	1010000		49845.6			73429.8
O00560	O00560	SDCB1_HUMAN	SDCBP	Syntenin-1			40279.1				11242.4		17673.1	14640			63738.1	112427					22860.8
O00562	O00562	PITM1_HUMAN	PITPNM1	Membrane-associated phosphatidylinositol transfer protein 1										14651.1	57298.9			33107.4
O00566	O00566	MPP10_HUMAN	MPHOSPH10	U3 small nucleolar ribonucleoprotein protein MPP10								13579.7		29884.2	113552		70281.1	166466		21035.8		13450	5439.25
O00567	O00567	NOP56_HUMAN	NOP56	Nucleolar protein 56			40429.6				101921	172145		145342	477509		535719	1310000		202745	6287.78	191071	119374
O00571	O00571;O15523	DDX3X_HUMAN	DDX3X	ATP-dependent RNA helicase DDX3X			126124				254009	449694	26599.5	1090000	3600000		724888	1990000	6260.08	206696	4442.96	603489	144875
O00584	O00584	RNT2_HUMAN	RNASET2	Ribonuclease T2			197731				1290000	1860000	356767	3820000	9070000		882041	1410000	77995.9	106919	105865		260132
O00592	O00592	PODXL_HUMAN	PODXL	Podocalyxin										267054	585346		40444.5	35295		77379.7			6982.7
O00602	O00602	FCN1_HUMAN	FCN1	Ficolin-1			2090000
O00625	O00625	PIR_HUMAN	PIR	Pirin							81269.3	171521	14240.9	165780	527771		476772	1800000				157137	94900.9
O00628	O00628	PEX7_HUMAN	PEX7	Peroxisomal targeting signal 2 receptor										13585.1	28013.3		6354.48	29269.3
O00629	O00629	IMA3_HUMAN	KPNA4	Importin subunit alpha-3			48237.2				55063.9	114957		555689	1760000		393267	1140000				128397	71655.8
O00635	O00635	TRI38_HUMAN	TRIM38	E3 ubiquitin-protein ligase TRIM38							3254.49			14313	51913.6		25053.5	116369					2035.19
O00712	O00712	NFIB_HUMAN	NFIB	Nuclear factor 1 B-type							24307.4	54827.5		8389.45	24986.6		10729.4	13396.1
O00712;P08651	O00712;P08651;Q12857;Q14938	NFIB_HUMAN;NFIC_HUMAN	NFIB;NFIC	Nuclear factor 1 B-type							8680.78	17373.7
O00743	O00743	PPP6_HUMAN	PPP6C	Serine/threonine-protein phosphatase 6 catalytic subunit			10567.6				8139.15	26683.2	2261.61	49124	117681		18491	6739.11
O00746	O00746	NDKM_HUMAN	NME4	Nucleoside diphosphate kinase, mitochondrial							380586	362566	126598	53706.9	141446		24455.3			142585
O00748	O00748;P22303;Q5XG92	EST2_HUMAN	CES2	Cocaine esterase									86754.7	149576	207867		86714	130101
O00750	O00750	P3C2B_HUMAN	PIK3C2B	Phosphatidylinositol 4-phosphate 3-kinase C2 domain-containing subunit beta							23879.1	67446.8			52292.9
O00754	O00754	MA2B1_HUMAN	MAN2B1	Lysosomal alpha-mannosidase			212597		35571.8	8442.94	376952	556428	248342	906238	2070000		282203	647756	10391.9	50433.1	22390.4		93566.3
O00762	O00762	UBE2C_HUMAN	UBE2C	Ubiquitin-conjugating enzyme E2 C							10105.5	19913.5		93793.2	413839		24327.6	116869
O00763	O00763	ACACB_HUMAN	ACACB	Acetyl-CoA carboxylase 2							53146.2	103525		15809.5	50528.3		72739.8						40178.9
O00763;Q13085	O00763;Q13085	ACACA_HUMAN;ACACB_HUMAN	ACACA;ACACB	Acetyl-CoA carboxylase 2							26292.9	110901		119707	406669		25616.2	115746		17374.8			10452
O00764	O00764	PDXK_HUMAN	PDXK	Pyridoxal kinase			87134.6				127595	86087.7	11047	1950000	5570000		424556	1480000	4040.37	59457.9		114300	140886
O00767	O00767	SCD_HUMAN	SCD	Stearoyl-CoA desaturase										55433.7	154004		43867.4	107613					43357.7
O14497	O14497	ARI1A_HUMAN	ARID1A	AT-rich interactive domain-containing protein 1A			38570.2				93495	205327	29625.9	166549	472400		275237	805386					37341.4
O14498	O14498	ISLR_HUMAN	ISLR	Immunoglobulin superfamily containing leucine-rich repeat protein													133466	306311					32863.7
O14519	O14519	CDKA1_HUMAN	CDK2AP1	Cyclin-dependent kinase 2-associated protein 1							6837.63	5414.6		10607.8	57544.7		15351.7	81835
O14521	O14521	DHSD_HUMAN	SDHD	Succinate dehydrogenase [ubiquinone] cytochrome b small subunit, mitochondrial													105370	61164.3		131003			87772
O14523	O14523	C2C2L_HUMAN	C2CD2L	Phospholipid transfer protein C2CD2L										7490.77	27018.5		3969.02	22720.9
O14530	O14530	TXND9_HUMAN	TXNDC9	Thioredoxin domain-containing protein 9							7045.46	20709.2		40464.7	143170		16430.9	111374
O14545	O14545	TRAD1_HUMAN	TRAFD1	TRAF-type zinc finger domain-containing protein 1			21040.6				8337.94	17037.5		121780	437931		57825.2	246137
O14548	O14548	COX7R_HUMAN	COX7A2L	Cytochrome c oxidase subunit 7A-related protein, mitochondrial			44223.6				25073.1	33956.1		73727	153224		296755	365271		190758			78982.3
O14561	O14561	ACPM_HUMAN	NDUFAB1	Acyl carrier protein, mitochondrial							468849	774995		2650000	5990000		1190000	2630000		201443	53113.9		231550
O14562	O14562	UBFD1_HUMAN	UBFD1	Ubiquitin domain-containing protein UBFD1							242729	380689		1140000	3840000		173463	897223					85590.8
O14579	O14579	COPE_HUMAN	COPE	Coatomer subunit epsilon			41221.4				242780	472481		1510000	4470000		811033	1880000		23342.9		161284	147926
O14617	O14617	AP3D1_HUMAN	AP3D1	AP-3 complex subunit delta-1			38017.9				109260	293055		374570	1100000		83166.8	366707		50821.1			11029.2
O14618	O14618	CCS_HUMAN	CCS	Copper chaperone for superoxide dismutase			62749.2				325720	509071	17334	722061	2600000		815606	3390000		6377.93		274085	174891
O14639	O14639	ABLM1_HUMAN	ABLIM1	Actin-binding LIM protein 1							16979.7	28355.6	149280	71150.9	257922	24690.2	72820.2	261606	69060				18020
O14641	O14641	DVL2_HUMAN	DVL2	Segment polarity protein dishevelled homolog DVL-2								8675.14		25842.8	16971.4		17536.7	31866.2
O14646	O14646	CHD1_HUMAN	CHD1	Chromodomain-helicase-DNA-binding protein 1								5750.82		9346.87	20551.9		49443.2	116853		8421.35
O14647	O14647	CHD2_HUMAN	CHD2	Chromodomain-helicase-DNA-binding protein 2								11350.4		28651.2	71112.6		52624.9	129138					14252.7
O14654	O14654	IRS4_HUMAN	IRS4	Insulin receptor substrate 4																163163
O14656	O14656	TOR1A_HUMAN	TOR1A	Torsin-1A							8267.96	16627.3		32666.3	86682.1		14735	22646.9
O14657	O14657	TOR1B_HUMAN	TOR1B	Torsin-1B			24253.8				59745.5	54069.5		485573	961914		117688	236859					21159.3
O14662	O14662	STX16_HUMAN	STX16	Syntaxin-16										54990.5	153230		14423.8	18524.7
O14672	O14672	ADA10_HUMAN	ADAM10	Disintegrin and metalloproteinase domain-containing protein 10			171424				111044	177610	23233.2	157545	649949		178788	334950					72289
O14683	O14683	P5I11_HUMAN	TP53I11	Tumor protein p53-inducible protein 11			130423				62838.1	107655	5649.48	412297	1210000		454686	786933	22086.6				174346
O14684	O14684	PTGES_HUMAN	PTGES	Prostaglandin E synthase								7660.15		3250000	10600000		696418	1130000		18442.1	382909		257358
O14686	O14686	KMT2D_HUMAN	KMT2D	Histone-lysine N-methyltransferase 2D							16934			28174.2	82799.5		6015.37	19716.8
O14727	O14727	APAF_HUMAN	APAF1	Apoptotic protease-activating factor 1			67354.7				11659.8	16748		67101.5	284643			57677.3
O14732	O14732	IMPA2_HUMAN	IMPA2	Inositol monophosphatase 2			32001.2				80964.5	133842	11460.9	202891	628261		322507	1340000	5046.14				87944.8
O14733	O14733	MP2K7_HUMAN	MAP2K7	Dual specificity mitogen-activated protein kinase kinase 7							23503.6	49429.3		13689.7	33424			22747.2		31413.8
O14734	O14734	ACOT8_HUMAN	ACOT8	Acyl-coenzyme A thioesterase 8										45842.8	118541
O14735	O14735	CDIPT_HUMAN	CDIPT	CDP-diacylglycerol--inositol 3-phosphatidyltransferase			15131.2				16038.4	29423.7		97414.1	304964		374064	367431		121859			130651
O14737	O14737	PDCD5_HUMAN	PDCD5	Programmed cell death protein 5			50872				354727	633171	78459.2	564782	1550000		847200	2930000				518609	219501
O14744	O14744	ANM5_HUMAN	PRMT5	Protein arginine N-methyltransferase 5			11652.9				207516	391313	11470.7	558331	1870000		297826	927463		76397.8			45675.1
O14745	O14745	NHRF1_HUMAN	NHERF1	Na(+)/H(+) exchange regulatory cofactor NHE-RF1	285628	169344	471032				2770000	4590000	268261	14100000	45700000		1960000	7170000		99207.7	60370.8	865445	416409
O14746	O14746	TERT_HUMAN	TERT	Telomerase reverse transcriptase					161357	212757	110943	147330		228032	475248		279200	704296		28024.3		27240.4	70562.8
O14757	O14757	CHK1_HUMAN	CHEK1	Serine/threonine-protein kinase Chk1													24118.2	75557.8
O14772	O14772	FPGT_HUMAN	FPGT	Fucose-1-phosphate guanylyltransferase							15333.1	51279.4		109073	416028		26281.6	88814.7
O14773	O14773	TPP1_HUMAN	TPP1	Tripeptidyl-peptidase 1			1400000				360546	725472	235467	3930000	10200000		526770	1300000	15069.5	75144.7	117155	151954	166048
O14776	O14776	TCRG1_HUMAN	TCERG1	Transcription elongation regulator 1			24908.5				171717	309606	39972	751185	2020000		483728	1420000		287596		126586	76046
O14777	O14777	NDC80_HUMAN	NDC80	Kinetochore protein NDC80 homolog			177456				9544.13	15922.9			20734.3		34405.6	134359
O14782	O14782	KIF3C_HUMAN	KIF3C	Kinesin-like protein KIF3C			202807				223914	339121	35986	324309	835362		580050	1260000				445002	87990.8
O14787	O14787	TNPO2_HUMAN	TNPO2	Transportin-2							60296	108287		176060	1010000		84384.7	171800				41268.4	16360.4
O14787;Q92973	O14787;Q92973	TNPO1_HUMAN;TNPO2_HUMAN	TNPO1;TNPO2	Transportin-2			48633.5				139220	227782		461919	1430000		245690	855833		59998.2			92270.7
O14795	O14795	UN13B_HUMAN	UNC13B	Protein unc-13 homolog B								13114.6		258444	760626		20357.1	62087.6
O14802	O14802	RPC1_HUMAN	POLR3A	DNA-directed RNA polymerase III subunit RPC1							9858.9	29403.1		34912.8	70102.5		61087.9	187892					7765.71
O14802;O95602	O14802;O95602	RPA1_HUMAN;RPC1_HUMAN	POLR1A;POLR3A	DNA-directed RNA polymerase III subunit RPC1							23994.8	49030.6		66549.5	111352		64144.1	41634.9		17325.7			11246
O14818	O14818	PSA7_HUMAN	PSMA7	Proteasome subunit alpha type-7			278946			18819.2	912647	1240000	301307	2570000	5320000		1960000	3830000	41930.2	62199.4	19410.7	347323	526853
O14828	O14828	SCAM3_HUMAN	SCAMP3	Secretory carrier-associated membrane protein 3							38886.9	91461.5		135873	454001		264118	684331					72558.4
O14832	O14832	PAHX_HUMAN	PHYH	Phytanoyl-CoA dioxygenase, peroxisomal							141880	207040	14940	462007	1030000			24826.8		33403.6	11165.5
O14841	O14841	OPLA_HUMAN	OPLAH	5-oxoprolinase										175558	681333		280246	1200000					44723
O14862	O14862	AIM2_HUMAN	AIM2	Interferon-inducible protein AIM2													10731.2	20114.5
O14874	O14874	BCKD_HUMAN	BCKDK	[3-methyl-2-oxobutanoate dehydrogenase [lipoamide]] kinase, mitochondrial							141469	182623	7273.22	201299	496978		103430	162009					21268.8
O14879	O14879	IFIT3_HUMAN	IFIT3	Interferon-induced protein with tetratricopeptide repeats 3							3508.74	25387.6						27581.2
O14896	O14896	IRF6_HUMAN	IRF6	Interferon regulatory factor 6			59283.4				41429	100558		309452	985879		58906.9	183953					16371.7
O14907	O14907	TX1B3_HUMAN	TAX1BP3	Tax1-binding protein 3							5282.03	6575.82	6576.37	47683.3	138201		112295	258378					19985.6
O14908	O14908	GIPC1_HUMAN	GIPC1	PDZ domain-containing protein GIPC1							105858	186591		239161	715240		393405	1280000				225134	75683.7
O14910	O14910;Q9HAP6	LIN7A_HUMAN	LIN7A	Protein lin-7 homolog A										152437	559857
O14920	O14920	IKKB_HUMAN	IKBKB	Inhibitor of nuclear factor kappa-B kinase subunit beta			15582.7				6277.46	27697.1		7247.61	37968		22956.2	112287
O14929	O14929	HAT1_HUMAN	HAT1	Histone acetyltransferase type B catalytic subunit							65627.2	114502		28304.9	106562		148915	485823		24307.4		995530	16273.3
O14933	O14933	UB2L6_HUMAN	UBE2L6	Ubiquitin/ISG15-conjugating enzyme E2 L6			34152.4				29023.6	89250.1		107775	307618		17345.8	69922.2
O14936	O14936	CSKP_HUMAN	CASK	Peripheral plasma membrane protein CASK							105648	174619		416637	1330000		337462	829276				105483	124951
O14949	O14949	QCR8_HUMAN	UQCRQ	Cytochrome b-c1 complex subunit 8			236015				102011	152674	7267.13	151940	361482		1790000	1750000	13046.4	773224	37913.9		767559
O14950;P19105	O14950;P19105	ML12A_HUMAN;ML12B_HUMAN	MYL12A;MYL12B	Myosin regulatory light chain 12B	10181.8						259026	336011	38240.8	431557	457157		1780000	3890000			10598.8	400792	149623
O14964	O14964	HGS_HUMAN	HGS	Hepatocyte growth factor-regulated tyrosine kinase substrate							157525	370048	113431	543411	1840000		274921	1030000					67748
O14965	O14965	AURKA_HUMAN	AURKA	Aurora kinase A										2285.22	24308.1			4811.84
O14966	O14966	RAB7L_HUMAN	RAB29	Ras-related protein Rab-7L1			5431.23							1603.72	13219.5		46525.1	62519.7					12166.7
O14972	O14972	VP26C_HUMAN	VPS26C	Vacuolar protein sorting-associated protein 26C			27327.3				59528.9	86929.5		118539	317796		83814.1	172232					14834
O14974	O14974	MYPT1_HUMAN	PPP1R12A	Protein phosphatase 1 regulatory subunit 12A			101368				99198.2	192251	68114	915693	2540000		461788	1190000				87174.8	93813.8
O14975	O14975	S27A2_HUMAN	SLC27A2	Long-chain fatty acid transport protein 2										70228.6	248546
O14976	O14976	GAK_HUMAN	GAK	Cyclin-G-associated kinase			18357.4				17305.4	49469.7		79197.7	259058		34998.7	110029
O14979	O14979	HNRDL_HUMAN	HNRNPDL	Heterogeneous nuclear ribonucleoprotein D-like			171641				634297	901012	91350.5	1570000	4300000		4030000	5940000	3331.52	163980	21183.8		759243
O14979;Q14103	O14979;Q14103	HNRDL_HUMAN;HNRPD_HUMAN	HNRNPD;HNRNPDL	Heterogeneous nuclear ribonucleoprotein D-like							12584.4	10481.1		8340.42	40620			70074.4					10577.8
O14980	O14980	XPO1_HUMAN	XPO1	Exportin-1			140110				797412	1370000	91056.4	1880000	5970000		1180000	3500000		209940		482620	339025
O14981	O14981	BTAF1_HUMAN	BTAF1	TATA-binding protein-associated factor 172			4523.08				18155.5	50671.6		15364.9	51820.2		16870.9	68683.8		15411.3
O15014	O15014	ZN609_HUMAN	ZNF609	Zinc finger protein 609						33084	26330.8	58586.3		95386.8	233195		37095.5	161299
O15020	O15020	SPTN2_HUMAN	SPTBN2	Spectrin beta chain, non-erythrocytic 2							119265	246658		268592	707041		671778	2090000					184658
O15020;Q01082	O15020;P11277;Q01082	SPTB2_HUMAN;SPTN2_HUMAN	SPTBN1;SPTBN2	Spectrin beta chain, non-erythrocytic 2			76475.8				176104	282840	21504.7	307794	860208		359851	863040				83768.5	149894
O15021	O15021	MAST4_HUMAN	MAST4	Microtubule-associated serine/threonine-protein kinase 4										47072.2	217433
O15021;P51812;Q15418	O15021;O60307;P51812;Q15418;Q6P0Q8;Q96GX5;Q9UK32;Q9Y2H9	KS6A1_HUMAN;KS6A3_HUMAN;MAST4_HUMAN	MAST4;RPS6KA1;RPS6KA3	Microtubule-associated serine/threonine-protein kinase 4			72406.7				47566.3	87981			266170		179466	600920					32973.2
O15027	O15027	SC16A_HUMAN	SEC16A	Protein transport protein Sec16A			12951.1				102710	219218	4353.14	1740000	5020000		117309	273918		17421.3			12138.7
O15031	O15031	PLXB2_HUMAN	PLXNB2	Plexin-B2			22552.5				31358.4	69497.2	35267.6	43637.2	138004		120536	225740		68004.5			31746.2
O15037	O15037	KHNYN_HUMAN	KHNYN	Protein KHNYN										52200	206599			27459.9
O15040	O15040	TCPR2_HUMAN	TECPR2	Tectonin beta-propeller repeat-containing protein 2										33436.6	198969		11422.8	88899.4
O15042	O15042	SR140_HUMAN	U2SURP	U2 snRNP-associated SURP motif-containing protein			17709.7			4397.99	117006	296101	1201.48	369513	960068		470912	1390000		93353.2			87399.8
O15047	O15047;Q9UPS6	SET1A_HUMAN	SETD1A	Histone-lysine N-methyltransferase SETD1A		17518.9					14645.7	32843.9		31799.1	100814		29098.6	109386
O15056	O15056	SYNJ2_HUMAN	SYNJ2	Synaptojanin-2											7244.17		4120.66	37269.2
O15066	O15066	KIF3B_HUMAN	KIF3B	Kinesin-like protein KIF3B							65073.2	28429.7		67095.4	258713
O15066;Q9Y496	O15066;Q9Y496	KIF3A_HUMAN;KIF3B_HUMAN	KIF3A;KIF3B	Kinesin-like protein KIF3B								15557		14747.5	70309.1
O15067	O15067	PUR4_HUMAN	PFAS	Phosphoribosylformylglycinamidine synthase			108954				71657	112864	11699.4	395751	1170000		179404	796313					19965.5
O15079	O15079	SNPH_HUMAN	SNPH	Syntaphilin										4086.79	35349.4
O15084	O15084	ANR28_HUMAN	ANKRD28	Serine/threonine-protein phosphatase 6 regulatory ankyrin repeat subunit A											53136.9			31366.4
O15084;Q8N8A2	O15084;Q8N8A2	ANR28_HUMAN;ANR44_HUMAN	ANKRD28;ANKRD44	Serine/threonine-protein phosphatase 6 regulatory ankyrin repeat subunit A							14651.6	33908.8		35723.4	60280.5		18090.9	61899					4541.05
O15085	O15085	ARHGB_HUMAN	ARHGEF11	Rho guanine nucleotide exchange factor 11							4494.79	8730.13		40865.4	80106.8		11690	46251.3
O15091	O15091	MRPP3_HUMAN	PRORP	Mitochondrial ribonuclease P catalytic subunit							30398.6	51638.2		207637	487447		131292	335087		27833.8			15839.6
O15111	O15111	IKKA_HUMAN	CHUK	Inhibitor of nuclear factor kappa-B kinase subunit alpha							23882.5	36513		21351.1	73058.4		10935.9	30215.5		13474.4
O15116	O15116	LSM1_HUMAN	LSM1	U6 snRNA-associated Sm-like protein LSm1			106651				947652	1540000	93497.7	366687	1000000		1070000	2780000		35503.4		261673	212539
O15117	O15117	FYB1_HUMAN	FYB1	FYN-binding protein 1			78916.9
O15118	O15118	NPC1_HUMAN	NPC1	NPC intracellular cholesterol transporter 1								21798.6		16752.8	62175.1		54667.6	138282					19868.4
O15119	O15119	TBX3_HUMAN	TBX3	T-box transcription factor TBX3							6045.97	14235.6
O15121	O15121	DEGS1_HUMAN	DEGS1	Sphingolipid delta(4)-desaturase DES1			30994.5				37739.7	52411.4		4621.78	7779.32		82469.2	84219.4		31825.1			20206.7
O15126	O15126	SCAM1_HUMAN	SCAMP1	Secretory carrier-associated membrane protein 1							85623.3	210716	10062.3	285387	855306		624949	1130000					163543
O15127	O15127	SCAM2_HUMAN	SCAMP2	Secretory carrier-associated membrane protein 2			9807.99					5451.54		60808	183765		100220	252503					24597.7
O15143	O15143	ARC1B_HUMAN	ARPC1B	Actin-related protein 2/3 complex subunit 1B			1200000				179799	222393	589939	499390	1210000		686377	1440000	4366.75	28520.5	28247.8	692809	229239
O15143;Q92747	O15143;Q92747	ARC1A_HUMAN;ARC1B_HUMAN	ARPC1A;ARPC1B	Actin-related protein 2/3 complex subunit 1B			225138				23184.8	14316.4	98039				18143.1						34793.2
O15144	O15144	ARPC2_HUMAN	ARPC2	Actin-related protein 2/3 complex subunit 2		4719.4	1350000	4421.56			1480000	1810000	796392	1570000	3380000		1830000	4020000	50285.5	185148	46521.5	937875	547394
O15145	O15145	ARPC3_HUMAN	ARPC3	Actin-related protein 2/3 complex subunit 3			310836				715993	1260000	53071.1	762533	2330000		845139	3530000		38750.7			105202
O15160	O15160	RPAC1_HUMAN	POLR1C	DNA-directed RNA polymerases I and III subunit RPAC1							73944.7	139846		122607	320317		201287	577839		91965.6			32632.1
O15164	O15164	TIF1A_HUMAN	TRIM24	Transcription intermediary factor 1-alpha							18540.5	51573.3		12892.1	48657		29959.2	163551		25102.1
O15164;Q92793	O15164;Q92793	CBP_HUMAN;TIF1A_HUMAN	CREBBP;TRIM24	Transcription intermediary factor 1-alpha							9783.49	29799.8		21987.3	78836.1		7518.95	132081
O15173	O15173	PGRC2_HUMAN	PGRMC2	Membrane-associated progesterone receptor component 2			17181.4				63463.6	92939.1		142647	411713		804722	1190000		70728.7			269505
O15211	O15211	RGL2_HUMAN	RGL2	Ral guanine nucleotide dissociation stimulator-like 2							35470.9	61284		52287.1	288270			43623.6
O15212	O15212	PFD6_HUMAN	PFDN6	Prefoldin subunit 6			66315.4		220842	136139	552135	872132	130831	1690000	5400000		1330000	3760000		140575	150835	943840	370799
O15213	O15213	WDR46_HUMAN	WDR46	WD repeat-containing protein 46													13892.2	19741.3		60761.2
O15217	O15217	GSTA4_HUMAN	GSTA4	Glutathione S-transferase A4								1792.33		51158.7	20814.1		28925.2	220874
O15226	O15226	NKRF_HUMAN	NKRF	NF-kappa-B-repressing factor							15741	70056.8		22099.5			248415	552105		98363.4			20339.8
O15228	O15228	GNPAT_HUMAN	GNPAT	Dihydroxyacetone phosphate acyltransferase							22258.5	4275.21		13836.1						29769.2
O15230	O15230	LAMA5_HUMAN	LAMA5	Laminin subunit alpha-5								19210		157568	406401
O15231	O15231	ZN185_HUMAN	ZNF185	Zinc finger protein 185			26680.2				20530.9	24794.3		7570000	26300000		749967	2290000			35997.2		128645
O15234	O15234	CASC3_HUMAN	CASC3	Protein CASC3							19838.4	22695.8		53152.6	120754		39451	143457					3531.68
O15239	O15239	NDUA1_HUMAN	NDUFA1	NADH dehydrogenase [ubiquinone] 1 alpha subcomplex subunit 1													40449.4	22713.3		15051.8
O15254	O15254	ACOX3_HUMAN	ACOX3	Peroxisomal acyl-coenzyme A oxidase 3							199712	236799	27083	50536.3	183671				4440.23
O15260	O15260	SURF4_HUMAN	SURF4	Surfeit locus protein 4											73028.3		37549.1
O15264	O15264	MK13_HUMAN	MAPK13	Mitogen-activated protein kinase 13							122453	215465		146912	478935		170365	670327				105587	26774.6
O15269	O15269	SPTC1_HUMAN	SPTLC1	Serine palmitoyltransferase 1			5753.22				24308.4	44080.4		27371	38610.6		173471	227139		54889.5			28186.7
O15270	O15270	SPTC2_HUMAN	SPTLC2	Serine palmitoyltransferase 2							5160.04	4273.68		16494.7	18076.3		17482.9	13327.2
O15294	O15294	OGT1_HUMAN	OGT	UDP-N-acetylglucosamine--peptide N-acetylglucosaminyltransferase 110 kDa subunit							83760.7	194864	5982.8	212775	656794		136515	426852		8893.7			23240.3
O15296	O15296	LX15B_HUMAN	ALOX15B	Polyunsaturated fatty acid lipoxygenase ALOX15B							507901	933879	56744.5
O15305	O15305	PMM2_HUMAN	PMM2	Phosphomannomutase 2			45065				641237	1100000	81481.2	958379	2950000		459453	1530000					104585
O15305;Q92871	O15305;Q92871	PMM1_HUMAN;PMM2_HUMAN	PMM1;PMM2	Phosphomannomutase 2							172842	295978	48781	277620	1300000		259639	925164					55970.6
O15321	O15321	TM9S1_HUMAN	TM9SF1	Transmembrane 9 superfamily member 1							5752.26	3870.7		130606	486583		50083.4	63399.4		15662.5			8284.76
O15327	O15327	INP4B_HUMAN	INPP4B	Inositol polyphosphate 4-phosphatase type II								3260.75			34105.6		35356.4	88313.8
O15347	O15347	HMGB3_HUMAN	HMGB3	High mobility group protein B3							1130000	1260000	105902	7750000	23200000		4050000	10300000		35662.9	6997.21		670344
O15355	O15355	PPM1G_HUMAN	PPM1G	Protein phosphatase 1G	1280000	1210000	12386.8				188469	581839		1660000	4300000		674422	2160000		61538		211468	115310
O15357	O15357	SHIP2_HUMAN	INPPL1	Phosphatidylinositol 3,4,5-trisphosphate 5-phosphatase 2							16374.3	31643.1		53370.9	163950		37042.1	106443
O15371	O15371	EIF3D_HUMAN	EIF3D	Eukaryotic translation initiation factor 3 subunit D			124167				136365	272298		548375	1960000		332583	1100000		231212		115232	218125
O15372	O15372	EIF3H_HUMAN	EIF3H	Eukaryotic translation initiation factor 3 subunit H			81877.7				167251	363739	9338.03	835413	1940000		496094	1170000		30564.7		282467	143426
O15379	O15379	HDAC3_HUMAN	HDAC3	Histone deacetylase 3							14845.7	45646.1		108650	237640		30781.3	113054					7716.78
O15381	O15381	NVL_HUMAN	NVL	Nuclear valosin-containing protein-like										8005.63	39765.7			36457.4
O15382	O15382	BCAT2_HUMAN	BCAT2	Branched-chain-amino-acid aminotransferase, mitochondrial			16846.5				223075	240038	48010.3	2220000	4150000		505083	1230000		177484	112180		171459
O15393	O15393	TMPS2_HUMAN	TMPRSS2	Transmembrane protease serine 2													19534.5	90087.9
O15394	O15394	NCAM2_HUMAN	NCAM2	Neural cell adhesion molecule 2							56363.8	88626.8	4986.03
O15397	O15397	IPO8_HUMAN	IPO8	Importin-8			14654				33528.1	68937.1		213377	650237		66851.1	197158		11451.8			8311.96
O15400	O15400	STX7_HUMAN	STX7	Syntaxin-7			117323				26038.7	45945.7	12548.8	150210	400684		367910	732309		18435.6			112267
O15427	O15427	MOT4_HUMAN	SLC16A3	Monocarboxylate transporter 4			157553										37306.2	49277					38738.3
O15439	O15439	MRP4_HUMAN	ABCC4	ATP-binding cassette sub-family C member 4										4072.46	36453.6
O15446	O15446	RPA34_HUMAN	POLR1G	DNA-directed RNA polymerase I subunit RPA34							16213.8	25466.9		62224.2	183857		196030	481158					56376.1
O15460	O15460	P4HA2_HUMAN	P4HA2	Prolyl 4-hydroxylase subunit alpha-2									6301.66	196642	520833		699821	1360000		18613.8			136163
O15484	O15484	CAN5_HUMAN	CAPN5	Calpain-5										66625	191762
O15498	O15498	YKT6_HUMAN	YKT6	Synaptobrevin homolog YKT6			140527				172612	304094	100464	477529	1610000		257428	537394		24544.4		86923.1	13994.9
O15511	O15511	ARPC5_HUMAN	ARPC5	Actin-related protein 2/3 complex subunit 5			996767				564559	963105	307843	1270000	2280000		1700000	4160000				519778	244727
O15511;Q9BPX5	O15511;Q9BPX5	ARP5L_HUMAN;ARPC5_HUMAN	ARPC5;ARPC5L	Actin-related protein 2/3 complex subunit 5							44506.4	32069.3		97722	149207		115715	328630
O15514	O15514	RPB4_HUMAN	POLR2D	DNA-directed RNA polymerase II subunit RPB4			46627.6				104847	92085.4		238215	672389		262335	559587					109864
O15525;O60675	O15525;O60675	MAFG_HUMAN;MAFK_HUMAN	MAFG;MAFK	Transcription factor MafG			44455.7				9680.81	9010.97	14314.4	11559.9			248058	245603					44118.3
O15530	O15530	PDPK1_HUMAN	PDPK1	3-phosphoinositide-dependent protein kinase 1			40002.9				100635	85211.8		68593.5	275514		9325.54	54173.3
O15533	O15533	TPSN_HUMAN	TAPBP	Tapasin			51345				38396.1	55553.1		238769	781441		3010000	4050000		121132	11632.7	230763	774201
O15540	O15540	FABP7_HUMAN	FABP7	Fatty acid-binding protein, brain													31462.6	248447
O15541	O15541	R113A_HUMAN	RNF113A	E3 ubiquitin-protein ligase RNF113A							21595.7	31886.4		91839.1	379736		75852.7	325638					4654.52
O15550	O14607;O15550	KDM6A_HUMAN	KDM6A	Lysine-specific demethylase 6A										18188.9	29165.4			25243.5
O15553	O15553	MEFV_HUMAN	MEFV	Pyrin			35506.7
O15554	O15554	KCNN4_HUMAN	KCNN4	Intermediate conductance calcium-activated potassium channel protein 4								4916.5					96474	209211					43004.8
O43143	O43143	DHX15_HUMAN	DHX15	ATP-dependent RNA helicase DHX15			125243				718963	1160000	95168	1860000	5110000		1090000	2790000		146986	12129.2	435857	293108
O43147	O43147	SGSM2_HUMAN	SGSM2	Small G protein signaling modulator 2										124934	373583		62669.4	210561
O43148	O43148	MCES_HUMAN	RNMT	mRNA cap guanine-N7 methyltransferase			23008.5				265142	343854	52637.9	386648	1100000		699380	2070000		33039.3			164219
O43149	O43149	ZZEF1_HUMAN	ZZEF1	Zinc finger ZZ-type and EF-hand domain-containing protein 1							7262.82	18565.7		72859	276631		19448.6	89209.8
O43150	O43150	ASAP2_HUMAN	ASAP2	Arf-GAP with SH3 domain, ANK repeat and PH domain-containing protein 2							7651.56	13238.2		24698	80839.2		15449.1	35502.8
O43156	O43156	TTI1_HUMAN	TTI1	TELO2-interacting protein 1 homolog								21679.9		13151.2	81662		4500.6	55585.6
O43157	O43157	PLXB1_HUMAN	PLXNB1	Plexin-B1								10283.4		11343.5	46925			23654.6
O43159	O43159	RRP8_HUMAN	RRP8	Ribosomal RNA-processing protein 8											61692		23133.5	73050.8
O43164	O43164	PJA2_HUMAN	PJA2	E3 ubiquitin-protein ligase Praja-2										29552.2	85609.3		21238.7	102522
O43169	O43169	CYB5B_HUMAN	CYB5B	Cytochrome b5 type B			89016.5				17306.7	4219.99		224047	612054		896134	790497		175608			383853
O43172	O43172	PRP4_HUMAN	PRPF4	U4/U6 small nuclear ribonucleoprotein Prp4							36622.3	87974.6	9210.87	119569	296015		116899	316362					26517.2
O43175	O43175	SERA_HUMAN	PHGDH	D-3-phosphoglycerate dehydrogenase			13937.5				1600000	2940000	140582	107663	302493		1670000	5850000		149658		1350000	528108
O43181	O43181	NDUS4_HUMAN	NDUFS4	NADH dehydrogenase [ubiquinone] iron-sulfur protein 4, mitochondrial							258100	446379	64989.9	144057	237899		454413	259133		32219			61105.1
O43189	O43189	PHF1_HUMAN	PHF1	PHD finger protein 1										155116	80202.3			14960.8
O43237	O43237	DC1L2_HUMAN	DYNC1LI2	Cytoplasmic dynein 1 light intermediate chain 2							48367	102277		291343	981803		224358	772738		18273.6		50398.2	63097.6
O43240	O43240	KLK10_HUMAN	KLK10	Kallikrein-10															16066.3
O43242	O43242	PSMD3_HUMAN	PSMD3	26S proteasome non-ATPase regulatory subunit 3			210409				292323	550344	31966.9	1710000	4860000		733954	2270000		197428		418599	165086
O43252	O43252	PAPS1_HUMAN	PAPSS1	Bifunctional 3'-phosphoadenosine 5'-phosphosulfate synthase 1			101969				224724	371144	17638.9	3000000	8780000		738252	2810000		27083.3	10351.3	774637	134957
O43255;Q8IUQ4	O43255;Q8IUQ4	SIAH1_HUMAN;SIAH2_HUMAN	SIAH1;SIAH2	E3 ubiquitin-protein ligase SIAH2											111671			9646.02
O43257	O43257	ZNHI1_HUMAN	ZNHIT1	Zinc finger HIT domain-containing protein 1											21351.6			36147
O43264	O43264	ZW10_HUMAN	ZW10	Centromere/kinetochore protein zw10 homolog							67758.9	145743		126049	309706		143039	372442		54735.5			37634.3
O43272	O43272	PROD_HUMAN	PRODH	Proline dehydrogenase 1, mitochondrial							36640.3	36634.6		120810	175110
O43278	O43278	SPIT1_HUMAN	SPINT1	Kunitz-type protease inhibitor 1							15015.4	24825.3		52408	250321		69833.3	83829.9					7561.75
O43290	O43290	SNUT1_HUMAN	SART1	U4/U6.U5 tri-snRNP-associated protein 1	83419	70021.8	14293.7				38607.6	89199.2	4966.74	108380	320200		171413	441691		7144.62		44177.8	26660.8
O43291	O43291	SPIT2_HUMAN	SPINT2	Kunitz-type protease inhibitor 2							57619.3	97504.4		147078	441992		482756	885821					145248
O43294	O43294	TGFI1_HUMAN	TGFB1I1	Transforming growth factor beta-1-induced transcript 1 protein										7481.2			39790.9	32612
O43295	O43295	SRGP3_HUMAN	SRGAP3	SLIT-ROBO Rho GTPase-activating protein 3											38332.9
O43299	O43299	AP5Z1_HUMAN	AP5Z1	AP-5 complex subunit zeta-1								6656.03		8290.59	22681.3			16742.1
O43301	O43301	HS12A_HUMAN	HSPA12A	Heat shock 70 kDa protein 12A										17010.8	39301.6
O43303	O43303	CP110_HUMAN	CCP110	Centriolar coiled-coil protein of 110 kDa							3613.88	12865.2		6404.68	57781.3
O43306	O43306	ADCY6_HUMAN	ADCY6	Adenylate cyclase type 6					2350000	1430000				17436.9	54060					3260000	1850000	19200000
O43310	O43310	CTIF_HUMAN	CTIF	CBP80/20-dependent translation initiation factor								6413.2					22949.4	81734					5254.78
O43314	O43314	VIP2_HUMAN	PPIP5K2	Inositol hexakisphosphate and diphosphoinositol-pentakisphosphate kinase 2			29862.3				18128.5	60513.2		151572	459797		43515.7	298589					12389.6
O43314;Q6PFW1	O43314;Q6PFW1	VIP1_HUMAN;VIP2_HUMAN	PPIP5K1;PPIP5K2	Inositol hexakisphosphate and diphosphoinositol-pentakisphosphate kinase 2							26938.1	69627.9		145678	522582		56158.4	255943					2985.26
O43318	O43318	M3K7_HUMAN	MAP3K7	Mitogen-activated protein kinase kinase kinase 7							17534.8	41319		19379.5	58461.7		18678.4	60152.1
O43324	O43324	MCA3_HUMAN	EEF1E1	Eukaryotic translation elongation factor 1 epsilon-1			35958.7				135803	323029	25456	594778	1640000		413107	1550000		14080.2			106526
O43325	O43325	LYRM1_HUMAN	LYRM1	LYR motif-containing protein 1							53597.9	55635.4		66049.4	200520		11550.6	65843.5
O43347	O43347	MSI1H_HUMAN	MSI1	RNA-binding protein Musashi homolog 1										897412	3230000
O43353	O43353	RIPK2_HUMAN	RIPK2	Receptor-interacting serine/threonine-protein kinase 2											22349.5		11674.7	33644.1
O43390	O43390	HNRPR_HUMAN	HNRNPR	Heterogeneous nuclear ribonucleoprotein R			227949				314164	667326	31289.9	1000000	2680000		1610000	3380000		216710	8002.99	440663	388096
O43390;O60506	O43390;O60506	HNRPQ_HUMAN;HNRPR_HUMAN	HNRNPR;SYNCRIP	Heterogeneous nuclear ribonucleoprotein R			48036.8				99133.1	420115	15822.1	552109	1590000		1100000	2110000		20324.7			196801
O43395	O43395	PRPF3_HUMAN	PRPF3	U4/U6 small nuclear ribonucleoprotein Prp3			44452.7				118056	244455	19409	258933	728505		263530	864812		18469.2			39996.5
O43396	O43396	TXNL1_HUMAN	TXNL1	Thioredoxin-like protein 1			36456.7				489804	720622	28159.2	395341	1140000		502885	1770000				77061.6	117745
O43399	O43399	TPD54_HUMAN	TPD52L2	Tumor protein D54			439714				1200000	1680000	227956	1060000	3630000		3300000	10300000	13158.5			1040000	869799
O43402	O43402	EMC8_HUMAN	EMC8	ER membrane protein complex subunit 8			12781.3				12417.8	17857.8		60913.1	195253		158626	371429		95622.5		37945.1	46847.9
O43422	O43422	P52K_HUMAN	THAP12	52 kDa repressor of the inhibitor of the protein kinase							7834.74	5289.87		36734.2	98249.3		5868.55	31978.5
O43426	O43426	SYNJ1_HUMAN	SYNJ1	Synaptojanin-1							5321.61	8839.45		27765.1	108147		15800.4	24033
O43427	O43427	FIBP_HUMAN	FIBP	Acidic fibroblast growth factor intracellular-binding protein								24795.6		72136	131147		47037.6	48219.9		18905.6			16890
O43432	O43432	IF4G3_HUMAN	EIF4G3	Eukaryotic translation initiation factor 4 gamma 3							57199.5	122428		126774	475788			42351.9
O43432;P48506	O43432;P48506	GSH1_HUMAN;IF4G3_HUMAN	EIF4G3;GCLC	Eukaryotic translation initiation factor 4 gamma 3							141416	268771	11351.6	311301	678657			485682					37098.8
O43432;Q04637	O43432;Q04637	IF4G1_HUMAN;IF4G3_HUMAN	EIF4G1;EIF4G3	Eukaryotic translation initiation factor 4 gamma 3			79838.2				528069	881528	35894.6	595703	2240000		495599	1380000		275031		213101	80908.1
O43447	O43447	PPIH_HUMAN	PPIH	Peptidyl-prolyl cis-trans isomerase H			87727				335501	559615	82676.5	631285	2060000		880579	2520000		10547.7			275517
O43451	O43451	MGA_HUMAN	MGAM	Maltase-glucoamylase	75852.5	82575.2	385924		768576	452367										746642	499367	7510000
O43451;P14410	O43451;P14410	MGA_HUMAN;SUIS_HUMAN	MGAM;SI	Maltase-glucoamylase																		62428.9
O43451;Q2M2H8	O43451;Q2M2H8	MGAL_HUMAN;MGA_HUMAN	MGAM;MGAM2	Maltase-glucoamylase		4392.35			54410.7	28084.4										56604.5	29899.2
O43464	O43464	HTRA2_HUMAN	HTRA2	Serine protease HTRA2, mitochondrial							556861	948237	151537	1370000	2580000		651381	1680000		2689.14			142421
O43488	O43488;Q8NHP1	ARK72_HUMAN	AKR7A2	Aflatoxin B1 aldehyde reductase member 2			85028				682441	1020000	42633.8	3020000	11100000		374059	1730000		42522.5	5888.55	172490	166094
O43490	O43490	PROM1_HUMAN	PROM1	Prominin-1							35023.8	55273.6					43279.9	104828					12100
O43491	O43491	E41L2_HUMAN	EPB41L2	Band 4.1-like protein 2							19149.8	52899.5		6007.53			80777.6	276626					6719.39
O43491;Q9H4G0	O43491;Q9H4G0;Q9Y2J2	E41L1_HUMAN;E41L2_HUMAN	EPB41L1;EPB41L2	Band 4.1-like protein 2										36574.8	84705.4		48349.4	98850					5018.84
O43493	O43493	TGON2_HUMAN	TGOLN2	Trans-Golgi network integral membrane protein 2			3695.18				92396.6	177373	13240.2	398562	620845		152050	443204			16419		99597.6
O43505	O43505	B4GA1_HUMAN	B4GAT1	Beta-1,4-glucuronyltransferase 1	16728.8	16335.9	87190		94323.2	45827.8							25214.1	54403.2		257427	61259.9	1310000
O43520	O43520	AT8B1_HUMAN	ATP8B1	Phospholipid-transporting ATPase IC										34109	75578.4		33155.1	41476					13646.6
O43524	O43524;A0A2Z4LIS9	FOXO3_HUMAN	FOXO3	Forkhead box protein O3							4739.85				24382.6			24654.9
O43548	O43548	TGM5_HUMAN	TGM5	Protein-glutamine gamma-glutamyltransferase 5															108839
O43567	O43567	RNF13_HUMAN	RNF13	E3 ubiquitin-protein ligase RNF13			19693.4						54065.4		102414		74164.6	171991	6377.18				23639.4
O43570	O43570	CAH12_HUMAN	CA12	Carbonic anhydrase 12							3000.6	9927.58
O43572	O43572	AKA10_HUMAN	AKAP10	A-kinase anchor protein 10, mitochondrial										44159.6	179740		3114.21	20205.2
O43581	O43581	SYT7_HUMAN	SYT7	Synaptotagmin-7										3445.79	33255.7		5272.25	9945.84
O43583	O43583	DENR_HUMAN	DENR	Density-regulated protein							709562	1140000		2740000	7920000		606490	2810000				343618	175976
O43592	O43592	XPOT_HUMAN	XPOT	Exportin-T							164704	237427		430823	1120000		187539	579066		139526		205256	44966.5
O43598	O43598	DNPH1_HUMAN	DNPH1	2'-deoxynucleoside 5'-phosphate N-hydrolase 1							311853	352146		3580000	12500000		1560000	8060000		117390		589547	462601
O43615	O43615	TIM44_HUMAN	TIMM44	Mitochondrial import inner membrane translocase subunit TIM44			31695.4				310528	466787	14059.7	390258	898662		489427	926685		299224		19177.1	94425
O43617	O43617	TPPC3_HUMAN	TRAPPC3	Trafficking protein particle complex subunit 3			135591				795455	1300000	153529	1100000	3220000		1060000	3080000		515720		338826	213977
O43633	O43633	CHM2A_HUMAN	CHMP2A	Charged multivesicular body protein 2a			135265				569289	805267	63086.3	922080	3400000		642562	1730000		334307		471118	175870
O43639	O43639	NCK2_HUMAN	NCK2	Cytoplasmic protein NCK2							15474.8	31477.8		26984.9	94367.3		21103.8	142876					9789.93
O43639;P16333	O43639;P16333	NCK1_HUMAN;NCK2_HUMAN	NCK1;NCK2	Cytoplasmic protein NCK2								9108.6		17643.9			21803
O43653	O43653	PSCA_HUMAN	PSCA	Prostate stem cell antigen										130828	384382
O43660	O43660	PLRG1_HUMAN	PLRG1	Pleiotropic regulator 1			33410.2				39966.8	88661.7	26583.2	190443	518903		296850	830345		50217.2		175658	75074.3
O43663	O43663	PRC1_HUMAN	PRC1	Protein regulator of cytokinesis 1							12378.1	24507.4		62950.3	210006		309405	881379		25182.3			47580.7
O43665	O43665	RGS10_HUMAN	RGS10	Regulator of G-protein signaling 10			23983.2				72310	121567	3683.9	648759	1950000		466718	1920000					65264.9
O43670	O43670	ZN207_HUMAN	ZNF207	BUB3-interacting and GLEBS motif-containing protein ZNF207			83918.9				375420	536942	131861	923040	2340000		729167	1970000					188955
O43674	O43674	NDUB5_HUMAN	NDUFB5	NADH dehydrogenase [ubiquinone] 1 beta subcomplex subunit 5, mitochondrial			53661				38590.4	52406			38892.7		314816	286511		197507			124485
O43676	O43676	NDUB3_HUMAN	NDUFB3	NADH dehydrogenase [ubiquinone] 1 beta subcomplex subunit 3			27292.1				16213.1	38664.5	36240.8		14845.2		304300	172816		116703			81880.6
O43677	O43677	NDUC1_HUMAN	NDUFC1	NADH dehydrogenase [ubiquinone] 1 subunit C1, mitochondrial								5244.94								77315.4			10839.2
O43678	O43678	NDUA2_HUMAN	NDUFA2	NADH dehydrogenase [ubiquinone] 1 alpha subcomplex subunit 2			99096.2				885266	1150000	226093	978198	1810000		1320000	2240000		306901	15995.5		274095
O43681	O43681	GET3_HUMAN	GET3	ATPase GET3			113462				378805	822891		1240000	4020000		473999	1190000		132714		379260	87326.1
O43684	O43684	BUB3_HUMAN	BUB3	Mitotic checkpoint protein BUB3							642452	870152	165157	1880000	4680000		1270000	3570000		206832		957216	343631
O43688	O43688	PLPP2_HUMAN	PLPP2	Phospholipid phosphatase 2								27336.3			138439		133224	298151					55098.8
O43707	O43707	ACTN4_HUMAN	ACTN4	Alpha-actinin-4			1200000			27959.9	1990000	3600000	187358	10100000	27900000		16600000	53800000	102987	54281.7	60637.1	2500000	4680000
O43707;P12814	O43707;P12814	ACTN1_HUMAN;ACTN4_HUMAN	ACTN1;ACTN4	Alpha-actinin-4		7311.8	2870000			22429.7	1880000	3040000	254227	9070000	23600000		18600000	57500000	199046	66777.1	40895.8	5810000	5960000
O43707;P12814;P35609	O43707;P12814;P35609;Q08043	ACTN1_HUMAN;ACTN2_HUMAN;ACTN4_HUMAN	ACTN1;ACTN2;ACTN4	Alpha-actinin-4			243410				82389.4	107348	25078.3	510600	3080000		847483	2370000				218503	577705
O43708	O43708	MAAI_HUMAN	GSTZ1	Maleylacetoacetate isomerase			15040.3				77766.5	81484.1	22973.5	173715	436004		80580	217995		23126.6			58283.8
O43709	O43709	BUD23_HUMAN	BUD23	Probable 18S rRNA (guanine-N(7))-methyltransferase							109698	249503		115430	544476		122054	296307					21208.3
O43716	O43716	GATC_HUMAN	GATC	Glutamyl-tRNA(Gln) amidotransferase subunit C, mitochondrial							141072	189805	8167.36	131112	280188		272741	787220		18065.1		15948	57809.2
O43719	O43719	HTSF1_HUMAN	HTATSF1	HIV Tat-specific factor 1			49816.6				49289.3	166775		1300000	3220000		1290000	4760000		154930		240361	432580
O43739	O43739	CYH3_HUMAN	CYTH3	Cytohesin-3								12627		5047.84	27557.1		31769.8	110691
O43739;Q15438;Q99418	O43739;Q15438;Q99418;Q9UIA0	CYH1_HUMAN;CYH2_HUMAN;CYH3_HUMAN	CYTH1;CYTH2;CYTH3	Cytohesin-3								10142.4			11102.1			42694					53112.8
O43739;Q15438;Q99418;Q9Y6D5;Q9Y6D6	O43739;Q15438;Q99418;Q9UIA0;Q9Y6D5;Q9Y6D6	BIG1_HUMAN;BIG2_HUMAN;CYH1_HUMAN;CYH2_HUMAN;CYH3_HUMAN	ARFGEF1;ARFGEF2;CYTH1;CYTH2;CYTH3	Cytohesin-3							62966.7	143578		512171	1520000		203764	652927					101705
O43741	O43741	AAKB2_HUMAN	PRKAB2	5'-AMP-activated protein kinase subunit beta-2													21956.1	65755.1					4713.75
O43747	O43747	AP1G1_HUMAN	AP1G1	AP-1 complex subunit gamma-1			161741				296183	529262	31127.2	2290000	5710000		1060000	2980000		113578	21048.5	303598	241414
O43752	O43752	STX6_HUMAN	STX6	Syntaxin-6							33444.7	67414.2		204975	544460		146599	340853					43905.8
O43760	O43760	SNG2_HUMAN	SYNGR2	Synaptogyrin-2			110263				196127	569662		406054	1160000		395232	525631		111126			133151
O43765	O43765	SGTA_HUMAN	SGTA	Small glutamine-rich tetratricopeptide repeat-containing protein alpha			13053.8				225422	355849		492962	1300000		244633	611297		62980.1			67018.3
O43766	O43766	LIAS_HUMAN	LIAS	Lipoyl synthase, mitochondrial							5101.18	11497		9815.35	34809.4
O43768	O43768	ENSA_HUMAN	ENSA	Alpha-endosulfine			139647				1250000	1530000	386899	4380000	15200000		2710000	9880000	8071.29		19256.1	713523	532229
O43772	O43772	MCAT_HUMAN	SLC25A20	Mitochondrial carnitine/acylcarnitine carrier protein			44905.6				8181.07	20399		22373.2	57767.4		108753	31950.5		44875.6			24476.9
O43776	O43776	SYNC_HUMAN	NARS1	Asparagine--tRNA ligase, cytoplasmic		25561.2	82017.7				1780000	2650000	71835.5	1530000	4940000		2170000	7020000		354067		665184	777117
O43790;P78386;Q14533	O43790;P78385;P78386;Q14533;A6NCN2;contam_sp|P15241|K2M2_SHEEP;contam_sp|P25691|K2M3_SHEEP	KRT81_HUMAN;KRT85_HUMAN;KRT86_HUMAN	KRT81;KRT85;KRT86	Keratin, type II cuticular Hb6							4671.91			310038	1090000		7119.21
O43790;P78386;Q14533;Q9NSB4	O43790;P78385;P78386;Q14533;Q9NSB4;A6NCN2;contam_sp|P15241|K2M2_SHEEP;contam_sp|P25691|K2M3_SHEEP	KRT81_HUMAN;KRT82_HUMAN;KRT85_HUMAN;KRT86_HUMAN	KRT81;KRT82;KRT85;KRT86	Keratin, type II cuticular Hb6										492608	1660000		22463.4	84268.8
O43790;Q14533	O43790;P78385;Q14533;A6NCN2;contam_sp|P15241|K2M2_SHEEP	KRT81_HUMAN;KRT86_HUMAN	KRT81;KRT86	Keratin, type II cuticular Hb6							19723.3			915275	3170000		52333.5	165820
O43795	O43795	MYO1B_HUMAN	MYO1B	Unconventional myosin-Ib			28179.6		14644.7	11153.5	94053.3	146212	10162	89949.6	323821		87644.6	122782		99837.8	39896.6		31319.3
O43805	O43805	SSNA1_HUMAN	SSNA1	Microtubule nucleation factor SSNA1							2616.86	8624.68			45693.6		7274.05	46541.6
O43809	O43809	CPSF5_HUMAN	NUDT21	Cleavage and polyadenylation specificity factor subunit 5			21799.7				301820	581861	72320.4	609760	1910000		795668	2380000		63583.9		52425.2	198610
O43813	O43813	LANC1_HUMAN	LANCL1	Glutathione S-transferase LANCL1			17049				297064	351309	11884	230725	735607		146795	568144					97273.8
O43815	O43815	STRN_HUMAN	STRN	Striatin			36962.1				49819.9	117077		259591	574348		212667	713752		64250.5			47326.9
O43815;Q9NRL3	O43815;Q13033;Q9NRL3	STRN4_HUMAN;STRN_HUMAN	STRN;STRN4	Striatin								26728.7			238755		83447	209845		39888.2
O43818	O43818	U3IP2_HUMAN	RRP9	U3 small nucleolar RNA-interacting protein 2							81158.6	70189		81628.4	191892		214021	452276		85319.8			55584.4
O43819	O43819	SCO2_HUMAN	SCO2	Protein SCO2 homolog, mitochondrial							13747.6	36942.9					23569.6	30195.9		16410.6			7209.14
O43823	O43823	AKAP8_HUMAN	AKAP8	A-kinase anchor protein 8							12464.5	42948.3		106212	313146		89397	263999					12750.7
O43826	O43826	G6PT1_HUMAN	SLC37A4	Glucose-6-phosphate exchanger SLC37A4													192041	325190		105499			81857.3
O43837	O43837	IDH3B_HUMAN	IDH3B	Isocitrate dehydrogenase [NAD] subunit beta, mitochondrial			30159.4				536739	706086	129486	1040000	2550000		849821	1840000		100547	5187.43	102536	139050
O43847	O43847	NRDC_HUMAN	NRDC	Nardilysin			40768.8				243934	573882		1300000	4410000		601325	1970000	14717.9	74107.9			179631
O43852	O43852	CALU_HUMAN	CALU	Calumenin			42594.2				330889	728596	218175	5270000	11200000		8330000	18300000	127919	373377	57241.4	985464	2730000
O43865	O43865	SAHH2_HUMAN	AHCYL1	S-adenosylhomocysteine hydrolase-like protein 1			6846.32				192275	310521		721883	2410000		262394	788231					54074.5
O43865;Q96HN2	O43865;Q96HN2	SAHH2_HUMAN;SAHH3_HUMAN	AHCYL1;AHCYL2	S-adenosylhomocysteine hydrolase-like protein 1			105745				478723	812162	33704.2	1810000	6170000		754136	2200000		30291			137907
O43896	O43896	KIF1C_HUMAN	KIF1C	Kinesin-like protein KIF1C								10164.9		53002	243249			45907.1
O43896;O60333	O43896;O60333	KIF1B_HUMAN;KIF1C_HUMAN	KIF1B;KIF1C	Kinesin-like protein KIF1C							13549.5	33631.6		80913.3	221127		39681.2	133330					6813.71
O43896;Q96L93;Q9H1H9;Q9NQT8;Q9P2P6	O43896;Q96L93;Q9H1H9;Q9NQT8;Q9P2P6	KI13A_HUMAN;KI13B_HUMAN;KI16B_HUMAN;KIF1C_HUMAN;STAR9_HUMAN	KIF13A;KIF13B;KIF16B;KIF1C;STARD9	Kinesin-like protein KIF1C								7412.09		33554.7	12010.2			15446.8
O43913	O43913	ORC5_HUMAN	ORC5	Origin recognition complex subunit 5							18011.1	30856.6		6032.54				4075.34		26556.1
O43914	O43914	TYOBP_HUMAN	TYROBP	TYRO protein tyrosine kinase-binding protein			52369.8
O43916	O43916	CHST1_HUMAN	CHST1	Carbohydrate sulfotransferase 1										81530.6	267863
O43920	O43920	NDUS5_HUMAN	NDUFS5	NADH dehydrogenase [ubiquinone] iron-sulfur protein 5			74512				137046	142834	39074.3				370530	320729		216025			53583.6
O43929	O43929	ORC4_HUMAN	ORC4	Origin recognition complex subunit 4							34633.2	50960.2			44415.4		25193.6	65978.5		15410.9
O43933	O43933	PEX1_HUMAN	PEX1	Peroxisomal ATPase PEX1			2079.79				7118.61	32123		43539.7	192622		14749.6	29570.3
O60216	O60216	RAD21_HUMAN	RAD21	Double-strand-break repair protein rad21 homolog			60527.5				79454.3	145966		229262	661756		219842	533598		66628.5			50861.3
O60218	O60218	AK1BA_HUMAN	AKR1B10	Aldo-keto reductase family 1 member B10								1382.9	68739.4	3770000	12700000		291647	341683			3639.49	46928.5	36416.6
O60220	O60220	TIM8A_HUMAN	TIMM8A	Mitochondrial import inner membrane translocase subunit Tim8 A							20485.1	40211.3			47033.1		39150.6	77461.1					5665.21
O60231	O60231	DHX16_HUMAN	DHX16	Pre-mRNA-splicing factor ATP-dependent RNA helicase DHX16			10242.1				31856.2	68100.8		237548	761936		132019	512526		42454.7			10149.6
O60232	O60232	ZNRD2_HUMAN	ZNRD2	Protein ZNRD2							61313	157075		282136	892796		345858	1230000				135357	92337
O60234	O60234	GMFG_HUMAN	GMFG	Glia maturation factor gamma		2096.92	433498								316184		35561.8	502028
O60234;P60983	O60234;P60983	GMFB_HUMAN;GMFG_HUMAN	GMFB;GMFG	Glia maturation factor gamma		11929.1	2560000				428483	686773	356855	1620000	5850000		2230000	7910000		48036.6	32301.8	988523	555943
O60237	O60237	MYPT2_HUMAN	PPP1R12B	Protein phosphatase 1 regulatory subunit 12B							12539.4	18951.5			21397.1		23803	44367.2
O60238	O60238	BNI3L_HUMAN	BNIP3L	BCL2/adenovirus E1B 19 kDa protein-interacting protein 3-like								3748.19		22483.3	44374.2		19010.7	45461.7					7364.48
O60244	O60244	MED14_HUMAN	MED14	Mediator of RNA polymerase II transcription subunit 14								6976.82		37376.8	41820.8			18870.2
O60256	O60256	KPRB_HUMAN	PRPSAP2	Phosphoribosyl pyrophosphate synthase-associated protein 2			27930.9				44649.7	71096.2	15128.6	272541	693707		160010	527575		66708.2			34477.7
O60256;Q14558	O60256;Q14558	KPRA_HUMAN;KPRB_HUMAN	PRPSAP1;PRPSAP2	Phosphoribosyl pyrophosphate synthase-associated protein 2							459603	711042	50748.9	1210000	4110000		1300000	3780000					255365
O60264	O60264	SMCA5_HUMAN	SMARCA5	SWI/SNF-related matrix-associated actin-dependent regulator of chromatin subfamily A member 5			96761.8				125852	223169		1460000	3520000		503746	1240000		159434	42082.3	223900	94797.6
O60264;P28370	O60264;P28370	SMCA1_HUMAN;SMCA5_HUMAN	SMARCA1;SMARCA5	SWI/SNF-related matrix-associated actin-dependent regulator of chromatin subfamily A member 5			146288				167376	257663	16195.1	1690000	4480000		518141	1280000		309279	32021.1	352988	92847.2
O60271	O60271	JIP4_HUMAN	SPAG9	C-Jun-amino-terminal kinase-interacting protein 4			16696.2				51401.6	114185		116644	306435		174407	600610		31799.3			39176.3
O60271;Q9UPT6	O60271;Q9UPT6	JIP3_HUMAN;JIP4_HUMAN	MAPK8IP3;SPAG9	C-Jun-amino-terminal kinase-interacting protein 4							91668.5	101426		129947	428923		137166	381271					50731.3
O60287	O60287	NPA1P_HUMAN	URB1	Nucleolar pre-ribosomal-associated protein 1								5726.6			27692.8		12775.6	33218.9		37051.9
O60291	O60291	MGRN1_HUMAN	MGRN1	E3 ubiquitin-protein ligase MGRN1													15183.7	33713.3
O60292	O60292	SI1L3_HUMAN	SIPA1L3	Signal-induced proliferation-associated 1-like protein 3							13289	31914.7		16629.3	66027.4		21371.3	89462.7
O60294	O60294	TYW4_HUMAN	LCMT2	tRNA wybutosine-synthesizing protein 4							7534.77			81627.4	301864
O60299	O60299	LZTS3_HUMAN	LZTS3	Leucine zipper putative tumor suppressor 3													39044.9	149253					1571.74
O60306	O60306	AQR_HUMAN	AQR	RNA helicase aquarius			27944.2				169445	303553		246519	704229		176990	489709		33309.8			42075.2
O60313	O60313	OPA1_HUMAN	OPA1	Dynamin-like 120 kDa protein, mitochondrial			44283.3				224365	357231	23199.2	254542	652818		388056	691134		18771.8	5704.82		79028.6
O60318	O60318	GANP_HUMAN	MCM3AP	Germinal-center associated nuclear protein							15633.6			46233.3	63180.4		25824.4	46715
O60331	O60331	PI51C_HUMAN	PIP5K1C	Phosphatidylinositol 4-phosphate 5-kinase type-1 gamma							18680	7823.87		33421.5	61839.5		14960.6	16041.3
O60331;Q99755	O60331;Q99755;A2A3N6	PI51A_HUMAN;PI51C_HUMAN	PIP5K1A;PIP5K1C	Phosphatidylinositol 4-phosphate 5-kinase type-1 gamma							15744.3	39836.6		51312.7	86357.9		46828.8	33705.9					17466.1
O60333	O60333	KIF1B_HUMAN	KIF1B	Kinesin-like protein KIF1B							15561.9	19992		17811.5	101105		52939.3	91095.6
O60341	O60341	KDM1A_HUMAN	KDM1A	Lysine-specific histone demethylase 1A			6002.06				113338	202451		605949	1500000		364630	937625					97218
O60343	O60343	TBCD4_HUMAN	TBC1D4	TBC1 domain family member 4							12638.5	40514.8					39701.4	128660
O60356	O60356	NUPR1_HUMAN	NUPR1	Nuclear protein 1							18136.9	32541.5	1888.9	40585.8	143048		11932.1	67518.6
O60437	O60437	PEPL_HUMAN	PPL	Periplakin	8950000	7920000					34574.7	93512.6		617744	1730000		574055	1290000				68879.1	179699
O60449	O60449	LY75_HUMAN	LY75	Lymphocyte antigen 75			27115.6										53941.4	56358.3					20576.7
O60476	O60476	MA1A2_HUMAN	MAN1A2	Mannosyl-oligosaccharide 1,2-alpha-mannosidase IB							3748	20509.3		20202.6	89169.6		81680.7	136476					21606.7
O60476;P33908	O60476;P33908	MA1A1_HUMAN;MA1A2_HUMAN	MAN1A1;MAN1A2	Mannosyl-oligosaccharide 1,2-alpha-mannosidase IB														131401					18711.3
O60488	O60488	ACSL4_HUMAN	ACSL4	Long-chain-fatty-acid--CoA ligase 4			55547.2						15860.2		10179.4		90124.9	253897					37047.9
O60493	O60493	SNX3_HUMAN	SNX3	Sorting nexin-3			201879				379242	603586	315435	1070000	2870000		861003	1730000		77890.7	3491.07	158064	93928.6
O60499	O60499	STX10_HUMAN	STX10	Syntaxin-10								6234.97		58149.5	433112		215079	640939					75150.6
O60502	O60502	OGA_HUMAN	OGA	Protein O-GlcNAcase			40316.4				177119	318375		274038	827222		45865.3	95880.9
O60504	O60504	VINEX_HUMAN	SORBS3	Vinexin									121575	190321	421789		192373	813182					30947.1
O60506	O60506	HNRPQ_HUMAN	SYNCRIP	Heterogeneous nuclear ribonucleoprotein Q			363740				1260000	2460000	101980	3110000	9980000		5930000	17400000	14970	229137	32394.3	2510000	1460000
O60508	O60508	PRP17_HUMAN	CDC40	Pre-mRNA-processing factor 17			25485.2				49798.2	131070		78917.6	329637		209943	579322					28470.5
O60512	O60512	B4GT3_HUMAN	B4GALT3	Beta-1,4-galactosyltransferase 3										23110	76377.6		4606.55	59385.6
O60518	O60518	RNBP6_HUMAN	RANBP6	Ran-binding protein 6							28393.7	58420.3		85163.8	223953		21169.3	59678.6
O60524	O60524	NEMF_HUMAN	NEMF	Ribosome quality control complex subunit NEMF							16986.1	47858.3		206635	641333		144214	448772					20534.4
O60547	O60547	GMDS_HUMAN	GMDS	GDP-mannose 4,6 dehydratase			37052.6				209052	250173	80891.9	1320000	4770000		1370000	4950000	9252.52	13033.2		422849	462832
O60551	O60551	NMT2_HUMAN	NMT2	Glycylpeptide N-tetradecanoyltransferase 2										200178	587119		136211	621334					21144.8
O60551;P30419	O60551;P30419	NMT1_HUMAN;NMT2_HUMAN	NMT1;NMT2	Glycylpeptide N-tetradecanoyltransferase 2			22850.8				70673.2	102252	43143.3	66191.9	141302		90085	169428		31247.2			16262.4
O60563	O60563	CCNT1_HUMAN	CCNT1	Cyclin-T1							6079.37	32034.1		101052	254944		10738.6	52360.8
O60563;O60583	O60563;O60583	CCNT1_HUMAN;CCNT2_HUMAN	CCNT1;CCNT2	Cyclin-T1											14265.3
O60566	O60566	BUB1B_HUMAN	BUB1B	Mitotic checkpoint serine/threonine-protein kinase BUB1 beta							4697.44	17652.6			42689		32352.3	92407.5
O60568	O60568	PLOD3_HUMAN	PLOD3	Multifunctional procollagen lysine hydroxylase and glycosyltransferase LH3			58599.5				257141	337620		2170000	5380000		1040000	1910000		83684.7	33978.5		292577
O60573	O60573	IF4E2_HUMAN	EIF4E2	Eukaryotic translation initiation factor 4E type 2							40518.6	68265.4		83087.8	188085		23505.5	82579.6
O60583	O60583	CCNT2_HUMAN	CCNT2	Cyclin-T2							18255	28929.6		47337.5	117257		10807	31353.2
O60603	O60603	TLR2_HUMAN	TLR2	Toll-like receptor 2			23641.6										21898.7	30518.8					2813.26
O60610	O60610	DIAP1_HUMAN	DIAPH1	Protein diaphanous homolog 1			204174				41864	81679.6		630414	2140000		691715	2160000		17588.2		164747	136530
O60613	O60613	SEP15_HUMAN	SELENOF	Selenoprotein F							219104	303130		709939	1800000		796133	1890000					167948
O60645	O60645	EXOC3_HUMAN	EXOC3	Exocyst complex component 3							61390.9	105071		145897	563480		72462.2	196551					6356.22
O60664	O60664	PLIN3_HUMAN	PLIN3	Perilipin-3			313895				344429	533231	14487.3	612244	2280000		636957	2130000				414488	147804
O60671	O60671	RAD1_HUMAN	RAD1	Cell cycle checkpoint protein RAD1							77475.5	177033		112648	231098		106500	260977					32407.1
O60678	O60678	ANM3_HUMAN	PRMT3	Protein arginine N-methyltransferase 3							7278.96	9888.09		23400	85053.5			26997.3		8730.11
O60684	O60684	IMA7_HUMAN	KPNA6	Importin subunit alpha-7							18119	44072.1		117292	387002		116055	287407					20800.6
O60684;P52294	O15131;O60684;P52294	IMA5_HUMAN;IMA7_HUMAN	KPNA1;KPNA6	Importin subunit alpha-7			18501.1				42322.5	113508		223725	703836		175279	620860					36098
O60701	O60701	UGDH_HUMAN	UGDH	UDP-glucose 6-dehydrogenase			12145.6				333260	632851	38568.2	433418	1240000		196375	379099		19831.5		16095.2	17791.4
O60711	O60711	LPXN_HUMAN	LPXN	Leupaxin													77196.2	99097.4					18963.3
O60716	O60716	CTND1_HUMAN	CTNND1	Catenin delta-1							187650	389661	139291	625751	2100000		2090000	4770000	9158.72	92920.2		350449	737499
O60749	O60749	SNX2_HUMAN	SNX2	Sorting nexin-2			24019.9				116288	192215	14723.8	501975	1430000		346209	915706					41073.4
O60762	O60762	DPM1_HUMAN	DPM1	Dolichol-phosphate mannosyltransferase subunit 1			6204.71				32454.8	67783.3	3271.72	168532	340465		276115	297474		81722.3			77692.5
O60763	O60763	USO1_HUMAN	USO1	General vesicular transport factor p115			98158.7				191877	425922		1200000	3070000		325257	737297		27307.5		237141	46244.5
O60783	O60783	RT14_HUMAN	MRPS14	28S ribosomal protein S14, mitochondrial										16135			78114.8	174756		55439.6			17734.5
O60784	O60784	TOM1_HUMAN	TOM1	Target of Myb1 membrane trafficking protein			50322.2				107203	28006.8		108640	267618		355234	935390					66155.6
O60825	O60825	F262_HUMAN	PFKFB2	6-phosphofructo-2-kinase/fructose-2,6-bisphosphatase 2			19637.1				3340000	4850000	152239	174986	610810		96035.2	303877					7136.97
O60825;Q16875	O60825;Q16875	F262_HUMAN;F263_HUMAN	PFKFB2;PFKFB3	6-phosphofructo-2-kinase/fructose-2,6-bisphosphatase 2			17421.6				2220000	3330000	100201	117812	415895		127929	271478					11137.6
O60826	O60826	CCD22_HUMAN	CCDC22	Coiled-coil domain-containing protein 22			48082.3				59475.4	106357		319005	948515		118712	404612					25437.9
O60828	O60828	PQBP1_HUMAN	PQBP1	Polyglutamine-binding protein 1							115438	219767	6471.78	382367	1040000		505442	1370000					120816
O60831	O60831	PRAF2_HUMAN	PRAF2	PRA1 family protein 2										10344.6	20001.7		8603.03
O60832	O60832	DKC1_HUMAN	DKC1	H/ACA ribonucleoprotein complex subunit DKC1			57494.1				135929	278136	13469	330006	1030000		910222	2280000		126862	20814	209378	244293
O60841	O60841	IF2P_HUMAN	EIF5B	Eukaryotic translation initiation factor 5B			3041.25		148268	123661	117573	349483		485700	1380000		262296	934369		31998.8		93685.2	43416.1
O60869	O60869	EDF1_HUMAN	EDF1	Endothelial differentiation-related factor 1			221539				1420000	2040000	525542	2470000	8400000		1150000	4270000				198169	240461
O60870	O60870	KIN17_HUMAN	KIN	DNA/RNA-binding protein KIN17							41140.3	70606.9			163792		105774	577156
O60879	O60879	DIAP2_HUMAN	DIAPH2	Protein diaphanous homolog 2			34368.3				35632.3	60640.3	4580.68		19598		100481	224336					13860.6
O60884	O60884	DNJA2_HUMAN	DNAJA2	DnaJ homolog subfamily A member 2			5245.7				12303.4	63396.8		118933	901029		153162	472299		75603.3			27189.6
O60885	O60885	BRD4_HUMAN	BRD4	Bromodomain-containing protein 4			265253				43798.2	112470	21485.3	192548	413881		357193	1350000		40069.4			43785.7
O60885;P25440	O60885;P25440	BRD2_HUMAN;BRD4_HUMAN	BRD2;BRD4	Bromodomain-containing protein 4							10298.3	28540.8		69507.3	186906		108565	307003					19345.1
O60885;P25440;Q15059	O60885;P25440;Q15059	BRD2_HUMAN;BRD3_HUMAN;BRD4_HUMAN	BRD2;BRD3;BRD4	Bromodomain-containing protein 4								35603.9		131219	284690		97062.4	317278
O60885;Q15059	O60885;Q15059	BRD3_HUMAN;BRD4_HUMAN	BRD3;BRD4	Bromodomain-containing protein 4							90942.9	219070		450196	1490000		542806	2000000				217021	112680
O60888	O60888	CUTA_HUMAN	CUTA	Protein CutA							179163	262084		465591	872602		522195	938622		116093	26927.1	130543	181978
O60890	O60890	OPHN1_HUMAN	OPHN1	Oligophrenin-1										4081.88	35769		19011.3	58406.4
O60906	O60906	NSMA_HUMAN	SMPD2	Sphingomyelin phosphodiesterase 2										3644.8	37859.5		16043.4	39324.2					3181.18
O60925	O60925	PFD1_HUMAN	PFDN1	Prefoldin subunit 1			21898.6				399022	617442	36870.6	1310000	4630000		963139	3570000				256795	284455
O60927	O60927	PP1RB_HUMAN	PPP1R11	E3 ubiquitin-protein ligase PPP1R11							70547.3	119872		255341	760938		89453.7	389700					12628.1
O60930	O60930	RNH1_HUMAN	RNASEH1	Ribonuclease H1										3209.15	16235.1		7794.15	14936.3
O60934	O60934	NBN_HUMAN	NBN	Nibrin			7936.64				16419.5	48011.7		146942	362475		124392	410308		37222.7		13133.9	21642.1
O60936	O60936	NOL3_HUMAN	NOL3	Nucleolar protein 3							9177.72	23410.3		144242	508138		42000.5	173594					3808.42
O60941	O60941;Q9Y4J8	DTNB_HUMAN	DTNB	Dystrobrevin beta											90403.1		6812.96	26666.7
O60942	O60942	MCE1_HUMAN	RNGTT	mRNA-capping enzyme							81796.6	137909	8769.42	160264	471625		151627	432689					26281.7
O75027	O75027	ABCB7_HUMAN	ABCB7	Iron-sulfur clusters transporter ABCB7, mitochondrial													32972.5	27996.2					11355.3
O75030;P19484	O75030;P19484	MITF_HUMAN;TFEB_HUMAN	MITF;TFEB	Microphthalmia-associated transcription factor											37459.5			54483.4
O75044	O75044;P0DJJ0;P0DMP2	SRGP2_HUMAN	SRGAP2	SLIT-ROBO Rho GTPase-activating protein 2			14466.2				74471.7	127162	2771.6	60584.8	231534		67669.3	226668					15410.4
O75052	O75052	CAPON_HUMAN	NOS1AP	Carboxyl-terminal PDZ ligand of neuronal nitric oxide synthase protein										354721	1090000		17045.3	46608.2
O75054	O75054	IGSF3_HUMAN	IGSF3	Immunoglobulin superfamily member 3								17801.8					76091.4	149643					25671.3
O75063	O75063	XYLK_HUMAN	FAM20B	Glycosaminoglycan xylosylkinase							6183.47	28376.6		27376.5	60596.7		102989	122997		8223.58			17809.1
O75083	O75083	WDR1_HUMAN	WDR1	WD repeat-containing protein 1		9257.2	1050000		26437.5	23351.6	1500000	2220000	639530	3840000	13100000		2960000	8550000	48840.4	121644	54767.9	1250000	1220000
O75084	O75084	FZD7_HUMAN	FZD7	Frizzled-7													20607.1	68463.3					12631
O75110	O75110	ATP9A_HUMAN	ATP9A	Probable phospholipid-transporting ATPase IIA							119164	173283	15391.7	292885	770786		514229	1180000				275689	191157
O75113	O75113	N4BP1_HUMAN	N4BP1	NEDD4-binding protein 1										10174.8	44837.6		20567.2	104499
O75116	O75116	ROCK2_HUMAN	ROCK2	Rho-associated protein kinase 2			19347.3				37565.7	93072.7	5229.98				101284	311326					18783.8
O75116;Q13464	O75116;Q13464	ROCK1_HUMAN;ROCK2_HUMAN	ROCK1;ROCK2	Rho-associated protein kinase 2							35908.2	57280.7			96535.7		98839.9	469932					33444.5
O75122	O75122	CLAP2_HUMAN	CLASP2	CLIP-associating protein 2							11587.6	28798.7		46041.3	153486		19737.4	49416.7		8930.23			5040.02
O75122;Q7Z460	O75122;Q7Z460	CLAP1_HUMAN;CLAP2_HUMAN	CLASP1;CLASP2	CLIP-associating protein 2							12587.7	23882		26772.5	84615.4		10724	23101.7
O75128	O75128	COBL_HUMAN	COBL	Protein cordon-bleu										10557.5	24844.7			7548.94
O75131	O75131	CPNE3_HUMAN	CPNE3	Copine-3			777973				402084	585431	69421.5	3670000	11300000		1930000	6330000	10784.8	312038	5028.46	654626	688532
O75131;Q96A23;Q96FN4;Q9UBL6	O75131;O95741;Q8IYJ1;Q96FN4;Q9HCH3;Q9UBL6;Q96A23;Q86YQ8	CPNE2_HUMAN;CPNE3_HUMAN;CPNE4_HUMAN;CPNE7_HUMAN	CPNE2;CPNE3;CPNE4;CPNE7	Copine-3										3290000			2050000			271145		594384
O75143	O75143	ATG13_HUMAN	ATG13	Autophagy-related protein 13								2912.1		72996.1	229257			54380.7
O75145	O75145	LIPA3_HUMAN	PPFIA3	Liprin-alpha-3								13504.6		66656.6	126729		55820.1	191200					6236.52
O75145;Q13136	O75145;Q13136	LIPA1_HUMAN;LIPA3_HUMAN	PPFIA1;PPFIA3	Liprin-alpha-3							9301.61	21568.6		283937	900860		27098.5	101950					5243.23
O75146	O75146	HIP1R_HUMAN	HIP1R	Huntingtin-interacting protein 1-related protein							129708	256759		870819	2540000		109520	380550					21426.2
O75147	O75147	OBSL1_HUMAN	OBSL1	Obscurin-like protein 1														48290.8
O75150	O75150	BRE1B_HUMAN	RNF40	E3 ubiquitin-protein ligase BRE1B			22554.9				96640.3	206296		319193	723211		168198	484595		62009.4			35490.6
O75150;Q5VTR2	O75150;Q5VTR2	BRE1A_HUMAN;BRE1B_HUMAN	RNF20;RNF40	E3 ubiquitin-protein ligase BRE1B							11779.1	34758		56648.4	204569		33790	114967					2672.43
O75151	O75151	PHF2_HUMAN	PHF2	Lysine-specific demethylase PHF2										47598.8	139932			37667.4
O75151;Q9UPP1	O75151;Q9UPP1	PHF2_HUMAN;PHF8_HUMAN	PHF2;PHF8	Lysine-specific demethylase PHF2								15068.1		50405.2	147947					82958
O75152	O75152	ZC11A_HUMAN	ZC3H11A	Zinc finger CCCH domain-containing protein 11A							70286.7	128608	33029.7	83633.6	164418		173128	354814		54149.8			14072.3
O75153	O75153	CLU_HUMAN	CLUH	Clustered mitochondria protein homolog							140093	322315		332481	1130000		294104	999587		66228.3		117168	94509.8
O75154	O75154	RFIP3_HUMAN	RAB11FIP3	Rab11 family-interacting protein 3										29466.2	56223.4
O75157	O75157	T22D2_HUMAN	TSC22D2	TSC22 domain family protein 2							3618.59	22854.3		52290.4	162008		24636.2	77413.1
O75157;Q15714	Q15714;O75157	T22D1_HUMAN;T22D2_HUMAN	TSC22D1;TSC22D2	TSC22 domain family protein 2							227967	311904		197925	816621		227083	1070000					17805.8
O75157;Q15714;Q99576;Q9Y3Q8	Q15714;Q99576;Q9Y3Q8;O75157	T22D1_HUMAN;T22D2_HUMAN;T22D3_HUMAN;T22D4_HUMAN	SPACDR;TSC22D1;TSC22D2;TSC22D3	TSC22 domain family protein 2							121702	219119		239340	840318		143004	486165		10905.8			37516.4
O75164	O75164	KDM4A_HUMAN	KDM4A	Lysine-specific demethylase 4A							10949.1	13401.8		15906.4	71548.5		26558.9	161750		8105.12
O75165	O75165	DJC13_HUMAN	DNAJC13	DnaJ homolog subfamily C member 13			143331				89568.8	159383	10607.1	99461.2	224946		54899	144688		177408			15766.4
O75167	O75167	PHAR2_HUMAN	PHACTR2	Phosphatase and actin regulator 2							11289.8	3704.78		85534.3	272778		12019.5	78032.4
O75170	O75170	PP6R2_HUMAN	PPP6R2	Serine/threonine-protein phosphatase 6 regulatory subunit 2							3310000	5780000		19100000	64500000		13400000	36200000	7540000		232128		6590000
O75175	O75175	CNOT3_HUMAN	CNOT3	CCR4-NOT transcription complex subunit 3			10948.5				64564.6	147320		198567	590474		129545	459819					28668.6
O75179	O75179	ANR17_HUMAN	ANKRD17	Ankyrin repeat domain-containing protein 17							20989.6	54582.6		67193.7	227881		29804	88842.6
O75179;Q8IWZ3	O75179;Q8IWZ3	ANKH1_HUMAN;ANR17_HUMAN	ANKHD1;ANKRD17	Ankyrin repeat domain-containing protein 17			21016.3				16829.4	94663.3		193339	588417		112005	427091					2259.76
O75182	O75182	SIN3B_HUMAN	SIN3B	Paired amphipathic helix protein Sin3b										13775.1	26753			5335.87
O75190	O75190;Q7Z6W7;Q8WWF6	DNJB6_HUMAN	DNAJB6	DnaJ homolog subfamily B member 6			30447.8				24193.8	39308		40209.3	108740		114015	256310					18372.7
O75190;P25686	O75190;P25686;Q8NHS0	DNJB2_HUMAN;DNJB6_HUMAN	DNAJB2;DNAJB6	DnaJ homolog subfamily B member 6								29786.4		22644.4	100804		56974	72295.2					22777.3
O75191	O75191	XYLB_HUMAN	XYLB	Xylulose kinase							95909.4	118548	6606.08	183809	612977		14458.3	95387.8					86838.3
O75208	O75208	COQ9_HUMAN	COQ9	Ubiquinone biosynthesis protein COQ9, mitochondrial							13689.1	23281.3		141098	372691		128959	220027					14797.6
O75223	O75223	GGCT_HUMAN	GGCT	Gamma-glutamylcyclotransferase			96718	3651.31		4622.55	2190000	4060000	734291	3770000	11300000	48570.3	1930000	6190000	422549			370265	343576
O75298	O75298	RTN2_HUMAN	RTN2	Reticulon-2			4832.61							215321	512057		112940	260759					17027.1
O75306	O75306	NDUS2_HUMAN	NDUFS2	NADH dehydrogenase [ubiquinone] iron-sulfur protein 2, mitochondrial							40944.4	39624		59490.8	97431.2		269328	202197		138403			68462
O75312	O75312	ZPR1_HUMAN	ZPR1	Zinc finger protein ZPR1			28725.9				105520	214566		213107	630639		285244	1030000				190642	63119.3
O75319	O75319	DUS11_HUMAN	DUSP11	RNA/RNP complex-1-interacting phosphatase														22729.5
O75323	O75323	NIPS2_HUMAN	NIPSNAP2	Protein NipSnap homolog 2			86748				1250000	1390000	179319	479011	1390000		1110000	2050000		263801			499795
O75323;Q9BPW8	O75323;Q9BPW8	NIPS1_HUMAN;NIPS2_HUMAN	NIPSNAP1;NIPSNAP2	Protein NipSnap homolog 2			6472.66				242527	309612	19963.2	90596.9	207346		213481	430399		26771			82267.1
O75340	O75340	PDCD6_HUMAN	PDCD6	Programmed cell death protein 6			185713				1080000	1840000	116895	2000000	7100000		1680000	5790000	5155.29	155230	28618	608714	497650
O75342	O75342	LX12B_HUMAN	ALOX12B	Arachidonate 12-lipoxygenase, 12R-type															33622.1
O75347	O75347	TBCA_HUMAN	TBCA	Tubulin-specific chaperone A			529054				3800000	5280000	554836	8820000	33800000		6960000	25100000	13230.3	131857	35891.5	1880000	1680000
O75348	O75348	VATG1_HUMAN	ATP6V1G1	V-type proton ATPase subunit G 1										16246.8	27648.8		15799.3	42478.4					13719.3
O75351	O75351	VPS4B_HUMAN	VPS4B	Vacuolar protein sorting-associated protein 4B			117333				324161	565609	52294.7	314602	877307		650645	1860000		47005.6		230068	114038
O75351;Q9UN37	O75351;Q9UN37	VPS4A_HUMAN;VPS4B_HUMAN	VPS4A;VPS4B	Vacuolar protein sorting-associated protein 4B			115794				193239	381693	22934.1	401597	1640000		432934	1680000		52874.5		346691	118209
O75354	O75354	ENTP6_HUMAN	ENTPD6	Ectonucleoside triphosphate diphosphohydrolase 6										20307.7			14923	71475.6
O75356	O75356	ENTP5_HUMAN	ENTPD5	Nucleoside diphosphate phosphatase ENTPD5								9267.05		95143.5	260483		24459.7	57698.5
O75362	O75362	ZN217_HUMAN	ZNF217	Zinc finger protein 217							25873.5	52175.2		177023	566726		24847	82833.6
O75363	O75363	BCAS1_HUMAN	BCAS1	Breast carcinoma-amplified sequence 1			227835				29921.4	9793.43	37134.1	292396	1260000		48443.9	251194			15902.8
O75367	O75367	H2AY_HUMAN	MACROH2A1	Core histone macro-H2A.1			1480000				210028	300306	100427	1320000	3270000		2120000	2800000	39207.1	168272	397561	1280000	504228
O75367;Q9P0M6	O75367;Q9P0M6	H2AW_HUMAN;H2AY_HUMAN	MACROH2A1;MACROH2A2	Core histone macro-H2A.1			443100			81378.5	632964	847869	243237	2450000	7720000		6570000	7710000	45532.4	872058	996795	4460000	1040000
O75368	O75368	SH3L1_HUMAN	SH3BGRL	Adapter SH3BGRL			218357				299205	422448	100252	491023	1470000		295275	925199	29691.1				129603
O75369	O75369	FLNB_HUMAN	FLNB	Filamin-B			105424				2440000	3960000	223502	24100000	69800000	13182.4	9870000	30500000	71066.5	68256	72868.1	1660000	3210000
O75369;P21333	O75369;P21333	FLNA_HUMAN;FLNB_HUMAN	FLNA;FLNB	Filamin-B	9610.84	5006.88	1890000				2000000	3660000	350533	14400000	38000000		12600000	36200000	87746.1	22482.6	28020.5	4010000	3520000
O75369;P21333;Q14315	O75369;P21333;Q14315	FLNA_HUMAN;FLNB_HUMAN;FLNC_HUMAN	FLNA;FLNB;FLNC	Filamin-B			1010000				1510000	2420000	275864	7660000	22700000		7650000	23000000	43616.1	111139	47187.4	1440000	2870000
O75369;Q14315	O75369;Q14315	FLNB_HUMAN;FLNC_HUMAN	FLNB;FLNC	Filamin-B							1240000	2100000		12000000	41200000		5080000	17400000				854333	1880000
O75376	O75376	NCOR1_HUMAN	NCOR1	Nuclear receptor corepressor 1							20528.4	51564.8					79881.4	290078					10973.5
O75376;Q9Y618	O75376;Q9Y618	NCOR1_HUMAN;NCOR2_HUMAN	NCOR1;NCOR2	Nuclear receptor corepressor 1							21218.4	21036.8		170087	285197		53962.4	94527.6					3334.29
O75380	O75380	NDUS6_HUMAN	NDUFS6	NADH dehydrogenase [ubiquinone] iron-sulfur protein 6, mitochondrial			33209.8				510392	676717	122558	441434	1090000		807307	1850000		144351			135164
O75382	O75382	TRIM3_HUMAN	TRIM3	Tripartite motif-containing protein 3							13966.5	21130		145841	647579			69860				7080000
O75385	O75385;Q8IYT8	ULK1_HUMAN	ULK1	Serine/threonine-protein kinase ULK1										12428.4	50769.4
O75386	O75386	TULP3_HUMAN	TULP3	Tubby-related protein 3											6860			23099.8
O75390	O75390	CISY_HUMAN	CS	Citrate synthase, mitochondrial			556366				5200000	8240000	2090000	13400000	25900000	4512.37	11200000	26400000	545498	2040000	214910	1990000	3180000
O75391	O75391	SPAG7_HUMAN	SPAG7	Sperm-associated antigen 7							92207.1	142115		691880	2090000		294263	1110000					54922.3
O75396	O75396	SC22B_HUMAN	SEC22B	Vesicle-trafficking protein SEC22b			184178				72215.7	109439	13161.2	415108	878413		638019	1090000		55514.2		38565.5	188476
O75400	O75400	PR40A_HUMAN	PRPF40A	Pre-mRNA-processing factor 40 homolog A			12864				116466	287258		277384	884822		211305	506788					48156.5
O75410	O75410	TACC1_HUMAN	TACC1	Transforming acidic coiled-coil-containing protein 1													283726	652986					45336.3
O75420	O75420	GGYF1_HUMAN	GIGYF1	GRB10-interacting GYF protein 1							234868	382445	175831	2340000	6010000		5460000	10700000	36096.2	1490000	22641.4	1420000	1520000
O75431	O75431	MTX2_HUMAN	MTX2	Metaxin-2							34235.1	48423	4478.35	35574.9	99493.1		173550	174408		88004.8			25301.7
O75436	O75436	VP26A_HUMAN	VPS26A	Vacuolar protein sorting-associated protein 26A			125108				578304	858693	165861	1890000	5730000		1220000	3460000		177453	29016.1	598377	356236
O75436;Q4G0F5	O75436;Q4G0F5	VP26A_HUMAN;VP26B_HUMAN	VPS26A;VPS26B	Vacuolar protein sorting-associated protein 26A			281925				917124	1220000	334525	2200000	5810000		1670000	4280000	15843.6	232662		273827	523194
O75438	O75438	NDUB1_HUMAN	NDUFB1	NADH dehydrogenase [ubiquinone] 1 beta subcomplex subunit 1			42220.4				5795.82	28132.1		14823.6	49778.2		258099	161677					70163.8
O75439	O75439	MPPB_HUMAN	PMPCB	Mitochondrial-processing peptidase subunit beta							371379	607573	99777.6	1240000	2240000		369792	633836		120503			64577.3
O75439;P31930	O75439;P31930	MPPB_HUMAN;QCR1_HUMAN	PMPCB;UQCRC1	Mitochondrial-processing peptidase subunit beta			202003				2030000	2640000	402028	3130000	6780000		4510000	5820000	36336.2	1240000	160253		927525
O75448	O75448	MED24_HUMAN	MED24	Mediator of RNA polymerase II transcription subunit 24							44481.9	88745.2		201587	430953		52144.2	183672		12559.5
O75449	O75449	KTNA1_HUMAN	KATNA1	Katanin p60 ATPase-containing subunit A1							18843.1	59436.2		100279	403237		96264.3	330098					2426.5
O75467	O75467	Z324A_HUMAN	ZNF324	Zinc finger protein 324A								7595.27			14288.1		5120.61	15372.5
O75475	O75475	PSIP1_HUMAN	PSIP1	PC4 and SFRS1-interacting protein			18878.3				61138	63827.4	52619.5	102202	276317		138630	274924		72040.4		22302.2	12236.5
O75475;P51858;Q7Z4V5;Q9Y3E1	O75475;P51858;Q7Z4V5;Q9Y3E1	HDGF_HUMAN;HDGR2_HUMAN;HDGR3_HUMAN;PSIP1_HUMAN	HDGF;HDGFL2;HDGFL3;PSIP1	PC4 and SFRS1-interacting protein			222845				1060000	1590000	26123	4040000	13300000		3420000	13100000					666511
O75477	O75477	ERLN1_HUMAN	ERLIN1	Erlin-1			41624.6				4464.78						129401	139451		86463.8			15581.1
O75477;O94905	O75477;O94905	ERLN1_HUMAN;ERLN2_HUMAN	ERLIN1;ERLIN2	Erlin-1			184111				324426	387310	21998.8	118019	299607		1010000	1280000	7651.28	373942			251457
O75489	O75489	NDUS3_HUMAN	NDUFS3	NADH dehydrogenase [ubiquinone] iron-sulfur protein 3, mitochondrial			79477.5				97933.9	185917	5454.76	285240	543033		1050000	1140000	4243.78	329774			354142
O75494	O75494	SRS10_HUMAN	SRSF10	Serine/arginine-rich splicing factor 10			109787				179172	257747	14427.6	271673	986853		776441	1540000					215038
O75496	O75496	GEMI_HUMAN	GMNN	Geminin								19450.7		11842.3	83580.9		48671	160380					8761.53
O75503	O75503	CLN5_HUMAN	CLN5	Ceroid-lipofuscinosis neuronal protein 5							14906.1	35199	5886.3	15196.5	66172.3		74391.5	78759.8					5486.82
O75506	O75506	HSBP1_HUMAN	HSBP1	Heat shock factor-binding protein 1							139520	228370		748942	2410000		693134	2320000					239729
O75521	O75521	ECI2_HUMAN	ECI2	Enoyl-CoA delta isomerase 2							157538	232408		605826	1160000		28686.2	78492.5		90915.6
O75525	O75525	KHDR3_HUMAN	KHDRBS3	KH domain-containing, RNA-binding, signal transduction-associated protein 3										63975.7	245408		317943	823116		8178.34			56752.8
O75530	O75530	EED_HUMAN	EED	Polycomb protein EED							24533.1	18802.4			20059.3		31593.4	81562.1		9244.28			15827.3
O75531	O75531	BAF_HUMAN	BANF1	Barrier-to-autointegration factor			114725				1550000	1780000	317929	1530000	5340000		4110000	9550000	56146.4	130926	54988.5	973430	1690000
O75533	O75533	SF3B1_HUMAN	SF3B1	Splicing factor 3B subunit 1			130636				184377	514056	24134.1	804241	2120000		842792	3020000		585893		114540	203125
O75534	O75534	CSDE1_HUMAN	CSDE1	Cold shock domain-containing protein E1			90312.6				468226	790502	16382.7	788085	2340000		912979	3120000		201263		454154	211571
O75554	O75554	WBP4_HUMAN	WBP4	WW domain-binding protein 4							4026.66	5586.41		10042.9	72756.3		43315	208931					8137.58
O75558	O75558	STX11_HUMAN	STX11	Syntaxin-11			78285.3
O75563	O75563	SKAP2_HUMAN	SKAP2	Src kinase-associated phosphoprotein 2			71378.2
O75569	O75569	PRKRA_HUMAN	PRKRA	Interferon-inducible double-stranded RNA-dependent protein kinase activator A			25859				67528.5	104134		202073	713894		174636	441930					47633
O75575	O75575	RPC9_HUMAN	CRCP	DNA-directed RNA polymerase III subunit RPC9							23774.2	46239		34583.6	169466		88709.6	234281					14265
O75582	O75582;O75676	KS6A5_HUMAN	RPS6KA5	Ribosomal protein S6 kinase alpha-5							17297.5	42645.2		121955	455670		32591.3	131208
O75582;O75676	O75582;O75676	KS6A4_HUMAN;KS6A5_HUMAN	RPS6KA4;RPS6KA5	Ribosomal protein S6 kinase alpha-5			40624				92635.9	143483		266108	753175		95404.7	292299		19011.1
O75586	O75586	MED6_HUMAN	MED6	Mediator of RNA polymerase II transcription subunit 6								11710.5		18656.8	74851.3			25148
O75592	O75592	MYCB2_HUMAN	MYCBP2	E3 ubiquitin-protein ligase MYCBP2							1541.09	14096.8			10914.9			47891.9
O75594	O75594	PGRP1_HUMAN	PGLYRP1	Peptidoglycan recognition protein 1			2570000	2364.83
O75600	O75600	KBL_HUMAN	GCAT	2-amino-3-ketobutyrate coenzyme A ligase, mitochondrial										45321.6	145627
O75608	O75608	LYPA1_HUMAN	LYPLA1	Acyl-protein thioesterase 1			99395.4				472572	493021	54393.1	1360000	3160000		1370000	3180000	28293.9	461219			334007
O75616	O75616	ERAL1_HUMAN	ERAL1	GTPase Era, mitochondrial							38230.7	82824		32094.1	24464.7		27186.9	38715.7
O75629	O75629	CREG1_HUMAN	CREG1	Protein CREG1			190949				7461.82		21855.3	124110	382805		226946	949159
O75643	O75643	U520_HUMAN	SNRNP200	U5 small nuclear ribonucleoprotein 200 kDa helicase			86355.5				204502	474363	16345.3	828492	2250000		890140	1970000		159694		447739	238460
O75648	O75648	MTU1_HUMAN	TRMU	Mitochondrial tRNA-specific 2-thiouridylase 1							7690.67	29806.4		13665.9	34205.3		23940.2	53827.4
O75663	O75663	TIPRL_HUMAN	TIPRL	TIP41-like protein			18242.8				79344.2	152755	14720.2	349561	1020000		246165	1250000				115321	64574.5
O75674	O75674	TM1L1_HUMAN	TOM1L1	TOM1-like protein 1							65491	123706		96250	339661		6760.19	66339.6
O75676	O75676	KS6A4_HUMAN	RPS6KA4	Ribosomal protein S6 kinase alpha-4										71076.5	124038			22158.6
O75683	O75683	SURF6_HUMAN	SURF6	Surfeit locus protein 6							11087	31549.6		32690.9	120069		41970.9	172430					12010.2
O75688	O75688	PPM1B_HUMAN	PPM1B	Protein phosphatase 1B			83493.3				62237.9	143583		298360	1200000		67547.8	295812
O75689	O75689	ADAP1_HUMAN	ADAP1	Arf-GAP with dual PH domain-containing protein 1			19332.4							18381.1	81671.1		12499.7	97855.2
O75691	O75691	UTP20_HUMAN	UTP20	Small subunit processome component 20 homolog							8488.05	21777		18787.3	93261.2		48909.8	145312		33412.9
O75694	O75694	NU155_HUMAN	NUP155	Nuclear pore complex protein Nup155			10633.8				100592	139910		178804	460097		210509	368022		55156			55630.9
O75695	O75695	XRP2_HUMAN	RP2	Protein XRP2			428280				65840.3	90965.9		287827	1130000		274029	861960					127718
O75717	O75717	WDHD1_HUMAN	WDHD1	WD repeat and HMG-box DNA-binding protein 1							23810.7	45115.9		79820.7	196769		347737	1010000		77879.6			52215.9
O75718	O75718	CRTAP_HUMAN	CRTAP	Cartilage-associated protein			11824.3				17287.3	28407.2		406887	763070		216810	439129		29230			27904.6
O75746	O75746	S2512_HUMAN	SLC25A12	Electrogenic aspartate/glutamate antiporter SLC25A12, mitochondrial											38275		86655.2	111715					25217.1
O75746;Q9UJS0	O75746;Q9UJS0	S2512_HUMAN;S2513_HUMAN	SLC25A12;SLC25A13	Electrogenic aspartate/glutamate antiporter SLC25A12, mitochondrial			8155.06				42013.4	54011		59811	153139		269473	200532		273873			83330.7
O75764	O75764	TCEA3_HUMAN	TCEA3	Transcription elongation factor A protein 3							91006.8	159444		124466	201880		45918.7	172961
O75781	O75781	PALM_HUMAN	PALM	Paralemmin-1							51139.4	91777	9194.7	196898	569386
O75787	O75787	RENR_HUMAN	ATP6AP2	Renin receptor							49168.3	92231		153172	414459		189114	398423		43280.5			56664.5
O75792	O75792	RNH2A_HUMAN	RNASEH2A	Ribonuclease H2 subunit A			50417.9				17679.7	17857.6		54894.5	187615		79809.9	326521		40570.9			10931.7
O75794	O75794	CD123_HUMAN	CDC123	Cell division cycle protein 123 homolog								6071.91		10363.2	12766.6		8070.06	57672.1
O75818	O75818	RPP40_HUMAN	RPP40	Ribonuclease P protein subunit p40							81771	101198	17088.9	103510	281463		212447	510538		20256.4		54296.6	48014.7
O75821	O75821	EIF3G_HUMAN	EIF3G	Eukaryotic translation initiation factor 3 subunit G			134023			11422.7	291917	1180000	59791.1	1280000	3880000		636758	2290000		37759.9		457449	251910
O75822	O75822	EIF3J_HUMAN	EIF3J	Eukaryotic translation initiation factor 3 subunit J			75970.4				97615.2	398921		1420000	4550000		788991	2630000				384862	189702
O75828	O75828	CBR3_HUMAN	CBR3	Carbonyl reductase [NADPH] 3							773787	1230000	83137.7	283264	841253		746452	2920000				472187	154900
O75828;P16152	O75828;P16152	CBR1_HUMAN;CBR3_HUMAN	CBR1;CBR3	Carbonyl reductase [NADPH] 3			9047.43				151650	284272	13897.8	153213	694205		463082	1820000					93142.2
O75830	O75830	SPI2_HUMAN	SERPINI2	Serpin I2	77908.8	62935.7	241745		367971	272072										425387	275686	3040000
O75832	O75832	PSD10_HUMAN	PSMD10	26S proteasome non-ATPase regulatory subunit 10			180628				260952	421847	15954.9	851732	3490000		510432	1970000		37299.5		281447	158892
O75843	O75843	AP1G2_HUMAN	AP1G2	AP-1 complex subunit gamma-like 2			37144.9				17741.6	45853.4		18896.2	131845
O75844	O75844	FACE1_HUMAN	ZMPSTE24	CAAX prenyl protease 1 homolog			44141.9				39990.8	95060.3		150147	359114		826927	995811		349100			187793
O75874	O75874	IDHC_HUMAN	IDH1	Isocitrate dehydrogenase [NADP] cytoplasmic			296595				547151	1010000	185360	1790000	5390000		1060000	3010000	11063.3		31823.7	81638.7	205488
O75874;P48735	O75874;P48735	IDHC_HUMAN;IDHP_HUMAN	IDH1;IDH2	Isocitrate dehydrogenase [NADP] cytoplasmic	16609.7	19545.5	1460000			68353	9120000	11700000	2980000	16800000	44000000		53400000	114000000	545415	432081	501621	4120000	15600000
O75879	O75879	GATB_HUMAN	GATB	Glutamyl-tRNA(Gln) amidotransferase subunit B, mitochondrial							81571.9	148069	7574.88	55640.8	224657		97414.5	493867	20875.5	9676.55			16807.9
O75880	O75880	SCO1_HUMAN	SCO1	Protein SCO1 homolog, mitochondrial			47777.2				85616	72639.6	11003.6	36494.1	125037		264751	330315		63096.2			102897
O75882	O75882	ATRN_HUMAN	ATRN	Attractin							12832.5	25678.6		48905.9	118513		78620.5	129953		219043		1070000	13189.1
O75884	O75884	RBBP9_HUMAN	RBBP9	Serine hydrolase RBBP9							364051	591240	17502.7	766106	2700000		411469	1720000		20200.1		71922	98570.5
O75886;Q92783	O75886;Q92783	STAM1_HUMAN;STAM2_HUMAN	STAM;STAM2	Signal transducing adapter molecule 2			8081.43				68063.5	123542		212444	641632		134913	436248					42383.3
O75891;Q3SY69	O75891;Q3SY69	AL1L1_HUMAN;AL1L2_HUMAN	ALDH1L1;ALDH1L2	Cytosolic 10-formyltetrahydrofolate dehydrogenase													84504.1	85186.7					17914.7
O75909	O75909	CCNK_HUMAN	CCNK	Cyclin-K			21103.1				105724	196796	14705.8	388659	795703		172773	334789		47802.4			28742.3
O75911	O75911	DHRS3_HUMAN	DHRS3	Short-chain dehydrogenase/reductase 3													179426	335572					47950.7
O75915	O75915	PRAF3_HUMAN	ARL6IP5	PRA1 family protein 3			67507.2				50226.9	113601		294244	671421		867865	1340000					156530
O75923	O75923	DYSF_HUMAN	DYSF	Dysferlin			267783
O75934	O75934	SPF27_HUMAN	BCAS2	Pre-mRNA-splicing factor SPF27							16784	75275.7		187283	692385		258544	852752					51629.6
O75935	O75935	DCTN3_HUMAN	DCTN3	Dynactin subunit 3			93469				281715	534953		1240000	3920000		331156	1800000		23819.5		178217	86212.9
O75936	O75936	BODG_HUMAN	BBOX1	Gamma-butyrobetaine dioxygenase													154574	595977				170107	35855.1
O75937	O75937	DNJC8_HUMAN	DNAJC8	DnaJ homolog subfamily C member 8			180140				833753	1310000	179659	743575	1960000		1310000	4200000		118870	13857.9	510323	339666
O75940	O75940	SPF30_HUMAN	SMNDC1	Survival of motor neuron-related-splicing factor 30								20659.1		10951.7	26452.3		3327.74	8350.79
O75947	O75947	ATP5H_HUMAN	ATP5PD	ATP synthase subunit d, mitochondrial			420011				301402	300129	58041.5	640823	1510000		2710000	2370000	9778.44	1090000	66845		565097
O75955	O75955	FLOT1_HUMAN	FLOT1	Flotillin-1			529618				72547.9	136053	18750.1	262804	784274		204784	356286	5913.88	183676	12215.3		96904.1
O75962	O75962	TRIO_HUMAN	TRIO	Triple functional domain protein								10109.1		10962.3	75463.6		21278.1	57727
O75964	O75964	ATP5L_HUMAN	ATP5MG	ATP synthase subunit g, mitochondrial			60975.8				29727.3	47225.8		77480.4	251818		682083	272659		376491			113368
O75970	O75970	MPDZ_HUMAN	MPDZ	Multiple PDZ domain protein							6078.35	22678.1			38070		6861.87	41429.2
O75976	O75976	CBPD_HUMAN	CPD	Carboxypeptidase D							16510.8	32447.7		417705	1180000		78253.5	155794		177933		270617	18544.1
O75995	O75995	SASH3_HUMAN	SASH3	SAM and SH3 domain-containing protein 3			67959.2
O76003	O76003	GLRX3_HUMAN	GLRX3	Glutaredoxin-3							735363	1340000	22605.8	3400000	10400000		908879	3220000		128458			150338
O76021	O76021	RL1D1_HUMAN	RSL1D1	Ribosomal L1 domain-containing protein 1			74375.3				107559	237578	7393.02	172560	794204		857252	2470000		146102	16436.7	577308	244540
O76024	O76024	WFS1_HUMAN	WFS1	Wolframin							22583.8	29686.8		58901.8	177364		49868.9	69831.7
O76031	O76031	CLPX_HUMAN	CLPX	ATP-dependent Clp protease ATP-binding subunit clpX-like, mitochondrial							59874.3	144567		151744	296806		139880	324408		65562			26169.9
O76038	O76038	SEGN_HUMAN	SCGN	Secretagogin							21369	35806
O76041	O76041;P20929	NEBL_HUMAN	NEBL	Nebulette										122829	457541		408048	1550000				162354	125132
O76054	O76054;Q9UDX4	S14L2_HUMAN	SEC14L2	SEC14-like protein 2										43578.1	77688.4		20422.8	73420.6
O76070	O76070	SYUG_HUMAN	SNCG	Gamma-synuclein							305780	491552	175682	73299.6	102098		100139
O76071	O76071	CIAO1_HUMAN	CIAO1	Probable cytosolic iron-sulfur protein assembly protein CIAO1			220312				123122	362694		510120	1350000		380805	1220000		79060.5			196665
O76074	O76074	PDE5A_HUMAN	PDE5A	cGMP-specific 3',5'-cyclic phosphodiesterase							17850.2	30211			26463.5		34638.2	47210.8					10040.6
O76075	O76075	DFFB_HUMAN	DFFB	DNA fragmentation factor subunit beta								14528.2
O76080	O76080	ZFAN5_HUMAN	ZFAND5	AN1-type zinc finger protein 5							19503.7	43349.6						16698.7
O76094	O76094	SRP72_HUMAN	SRP72	Signal recognition particle subunit SRP72			42467.6				45357.6	117631		157448	547752		179786	615682		82123.9			40074.8
O77932	O77932	DXO_HUMAN	DXO	Decapping and exoribonuclease protein							5987.77	9881.98		28961.3	97392.7		40216	150842					3582.41
O94760	O94760	DDAH1_HUMAN	DDAH1	N(G),N(G)-dimethylarginine dimethylaminohydrolase 1							458896	805049	48002	94505.6	269974		224832	830773					37982.1
O94760;O95865	O94760;O95865	DDAH1_HUMAN;DDAH2_HUMAN	DDAH1;DDAH2	N(G),N(G)-dimethylarginine dimethylaminohydrolase 1			29756.8				1810000	2740000	336988	1750000	6380000		1240000	4240000	42211.4	53275.5		571279	323931
O94763	O94763	RMP_HUMAN	URI1	Unconventional prefoldin RPB5 interactor 1							48085.5	136080		108791	269775		131530	707666					34375
O94766	O94766	B3GA3_HUMAN	B3GAT3	Galactosylgalactosylxylosylprotein 3-beta-glucuronosyltransferase 3							10004.6	25796.7		36901.6	127702		72288.2	112074					15040.6
O94776	O94776	MTA2_HUMAN	MTA2	Metastasis-associated protein MTA2			44711.1				63872.1	155851		136602	396690		275821	894566		12413		70574.9	41257.3
O94776;Q13330;Q9BTC8	O94776;Q13330;Q9BTC8	MTA1_HUMAN;MTA2_HUMAN;MTA3_HUMAN	MTA1;MTA2;MTA3	Metastasis-associated protein MTA2			48926.5				141273	259295	5009.68	328357	895019		416184	1270000		52503.1		184816	70334.2
O94776;Q9BTC8	O94776;Q9BTC8	MTA2_HUMAN;MTA3_HUMAN	MTA2;MTA3	Metastasis-associated protein MTA2			38961.4				59260.3	107399		184916	519272		174384	546273					53663.2
O94782	O94782	UBP1_HUMAN	USP1	Ubiquitin carboxyl-terminal hydrolase 1							5330.48	8716.7		8061.81	55760.8		7642.68	41067.8
O94804	O94804	STK10_HUMAN	STK10	Serine/threonine-protein kinase 10			57122					145434		47364.4	164240		21801.2	92436.8
O94804;Q9H2G2	O94804;Q9H2G2	SLK_HUMAN;STK10_HUMAN	SLK;STK10	Serine/threonine-protein kinase 10			67540.9				145684	246370		261697	794865		237885	721699		26162.3		117917
O94811	O94811	TPPP_HUMAN	TPPP	Tubulin polymerization-promoting protein										636217	2540000
O94817	O94817	ATG12_HUMAN	ATG12	Ubiquitin-like protein ATG12			4878.06				30545.8	55031.1		34073.9	222377		17606.9	49716.4
O94819	O94819	KBTBB_HUMAN	KBTBD11	Kelch repeat and BTB domain-containing protein 11			84992.4							27470.2	91729.4
O94822	O94822	LTN1_HUMAN	LTN1	E3 ubiquitin-protein ligase listerin							4050.41	7923.01			63856			24095.1
O94826	O94826	TOM70_HUMAN	TOMM70	Mitochondrial import receptor subunit TOM70			32049.6				150045	197901	5595.5	269667	736885		474499	608814		60959			115606
O94829	O94829	IPO13_HUMAN	IPO13	Importin-13							30332.1	56951.7		68261.1	219174		64049.9	283582					19744.7
O94830	O94830	DDHD2_HUMAN	DDHD2	Phospholipase DDHD2							14480	37952.2		6919.84	71467.5		13139.3	65250.3
O94832	O94832	MYO1D_HUMAN	MYO1D	Unconventional myosin-Id		24746					26531.3	44850.7	3909.7	359289	991428		142362	214005		11170.3			50246.3
O94842	O94842	TOX4_HUMAN	TOX4	TOX high mobility group box family member 4							37400	54842.9		176626	289135		72936.9	156107
O94855	O94855	SC24D_HUMAN	SEC24D	Protein transport protein Sec24D			53257.8					5683.58		1020000	3200000		180455	481651					49219.9
O94874	O94874	UFL1_HUMAN	UFL1	E3 UFM1-protein ligase 1			44768				98416.6	165008		408760	1010000		736184	1390000		37531.8		170256	162773
O94875	O94875	SRBS2_HUMAN	SORBS2	Sorbin and SH3 domain-containing protein 2									44984.7	616139	2410000		449756	1120000					99319.9
O94876	O94876	TMCC1_HUMAN	TMCC1	Transmembrane and coiled-coil domains protein 1										3007.72	23898.4			7932.73
O94880	O94880	PHF14_HUMAN	PHF14	PHD finger protein 14							4960.17			23391.3	80918.5		89131.1	224054
O94885	O94885	SASH1_HUMAN	SASH1	SAM and SH3 domain-containing protein 1							12558.7	46494.2		10677	20867.6		20378.7	95469.3
O94888	O94888	UBXN7_HUMAN	UBXN7	UBX domain-containing protein 7							63715.3	140291		330032	889832		158611	499651					13216.5
O94901	O94901	SUN1_HUMAN	SUN1	SUN domain-containing protein 1										44424.2	91042		352379	418055		66755.6			52362.5
O94903	O94903	PLPHP_HUMAN	PLPBP	Pyridoxal phosphate homeostasis protein			142496				1260000	2200000	173708	945559	2990000		566393	2300000				351611	211300
O94905	O94905	ERLN2_HUMAN	ERLIN2	Erlin-2			77881.3				199059	330885		50828.1	153087		618071	717521		282011			161152
O94906	O94906	PRP6_HUMAN	PRPF6	Pre-mRNA-processing factor 6			27741.1				104969	230419		220416	680424		277173	780002		99471.9			68207.9
O94913	O94913	PCF11_HUMAN	PCF11	Pre-mRNA cleavage complex 2 protein Pcf11							11533.2	23928.7		47052	110976		29712	62174.8
O94915	O94915	FRYL_HUMAN	FRYL	Protein furry homolog-like							8568.56	45181.2		66939.9	251147		37100.3	106132
O94919	O94919	ENDD1_HUMAN	ENDOD1	Endonuclease domain-containing 1 protein			11413.5					3035.46		132507	493547		320031	483226	23017.7	57166.1			87119.8
O94923	O94923	GLCE_HUMAN	GLCE	D-glucuronyl C5-epimerase													63202.7	137290		46250.3			15073.9
O94925	O94925	GLSK_HUMAN	GLS	Glutaminase kidney isoform, mitochondrial							78794.6	115985	9665.78	77257.3	99145.9		409771	682952		13451.4		49021.6	55813.7
O94941	O94941	RNF37_HUMAN	UBOX5	RING finger protein 37							2297.99	4881.71						37110.5
O94952	O94952	FBX21_HUMAN	FBXO21	F-box only protein 21								11698.9		96945.8	253333			12185.8
O94953	O94953	KDM4B_HUMAN	KDM4B	Lysine-specific demethylase 4B		20819.6	31500000					4253.45	22125.3						25690.2
O94966	O94966	UBP19_HUMAN	USP19	Ubiquitin carboxyl-terminal hydrolase 19							11043.7	30978.6		5797.45	24108.5		9469.83	33551.4
O94967	O94967	WDR47_HUMAN	WDR47	WD repeat-containing protein 47											27836.2
O94973	O94973	AP2A2_HUMAN	AP2A2	AP-2 complex subunit alpha-2							112726	148729	17415.2	682169	1540000		311745	993926		179056	12667.3		76775
O94973;O95782	O94973;O95782	AP2A1_HUMAN;AP2A2_HUMAN	AP2A1;AP2A2	AP-2 complex subunit alpha-2							33910.8	75006.6	1607.78	198342	454620		110206	206224					81401.8
O94979	O94979	SC31A_HUMAN	SEC31A	Protein transport protein Sec31A			103110				317829	521312	36716.6	1850000	5560000		480881	1220000	451479	18093.4		239057	119962
O94985	O94985	CSTN1_HUMAN	CLSTN1	Calsyntenin-1								4223.16		17997.9	16369.1		3348.81	2537.6
O94988	Q8NE31;O94988;Q9NYF5	FA13A_HUMAN	FAM13A	Protein FAM13A													37857.3	235263
O94992	O94992	HEXI1_HUMAN	HEXIM1	Protein HEXIM1							87641.3	239426		313487	921298		150163	453539					25589.2
O95049	O95049	ZO3_HUMAN	TJP3	Tight junction protein ZO-3							29459	70473.6		192652	533024		156302	370522					32166.4
O95067	O95067	CCNB2_HUMAN	CCNB2	G2/mitotic-specific cyclin-B2							5835.53	27015.3		12683.5	66401		38839	79117.7
O95070	O95070	YIF1A_HUMAN	YIF1A	Protein YIF1A								8901.83		48690.4	144303		140987	160676		65648.9			37775.6
O95071	O95071	UBR5_HUMAN	UBR5	E3 ubiquitin-protein ligase UBR5							16530.5	38408.7		173889	480587		102216	360396		52568			7953.73
O95104	O95104	SCAF4_HUMAN	SCAF4	SR-related and CTD-associated factor 4			32544.2				193786	318597	17992.7	617354	1820000		389784	1310000					71328.8
O95104;Q9UPN6	O95104;Q9UPN6	SCAF4_HUMAN;SCAF8_HUMAN	SCAF4;SCAF8	SR-related and CTD-associated factor 4							53501.3	71353.5		144252	334392		98273	156944		10579.6			8221.96
O95139	O95139	NDUB6_HUMAN	NDUFB6	NADH dehydrogenase [ubiquinone] 1 beta subcomplex subunit 6							86853	166485	12969.9	115917			880066	1010000		1400000			267858
O95140;Q8IWA4	O95140;Q8IWA4	MFN1_HUMAN;MFN2_HUMAN	MFN1;MFN2	Mitofusin-2							5181.21	12558.9		6313.85	50946.9		55667.1	64896		59353.4			16427.1
O95149	O95149	SPN1_HUMAN	SNUPN	Snurportin-1							57732.8	72299.1		65120	308596		196445	727812					59392.6
O95154	O95154	ARK73_HUMAN	AKR7A3	Aflatoxin B1 aldehyde reductase member 3							256994	367729	56355.3	2720000	11100000		51961	158530			21110
O95155	O95155	UBE4B_HUMAN	UBE4B	Ubiquitin conjugation factor E4 B							36826.1	69508.2		89384.5	240711		95305.8	328641					11793.4
O95163	O95163	ELP1_HUMAN	ELP1	Elongator complex protein 1							12377.2	61367.7		28394.4	146272		44571.4	138899
O95167	O95167	NDUA3_HUMAN	NDUFA3	NADH dehydrogenase [ubiquinone] 1 alpha subcomplex subunit 3							4546.69	27745.6					284828	313727		30571.5			79193.1
O95168	O95168	NDUB4_HUMAN	NDUFB4	NADH dehydrogenase [ubiquinone] 1 beta subcomplex subunit 4							6607.46	10365.2					158063	165302		51910.6			41737.1
O95169	O95169	NDUB8_HUMAN	NDUFB8	NADH dehydrogenase [ubiquinone] 1 beta subcomplex subunit 8, mitochondrial								7197.92					96622.1	58762.2		44102.8
O95182	O95182	NDUA7_HUMAN	NDUFA7	NADH dehydrogenase [ubiquinone] 1 alpha subcomplex subunit 7			59829.6				265051	291938	84217.8	75599.4	137677		226463	265228		98394.2			136228
O95197	O95197	RTN3_HUMAN	RTN3	Reticulon-3			1400000				255048	461765	69806.2	970675	2200000		8430000	12900000	87919.5	524107	38562.3		2750000
O95202	O95202	LETM1_HUMAN	LETM1	Mitochondrial proton/calcium exchanger protein			47706.3				95400.1	178760	8713.24	195898	401983		444561	472660		340725			141621
O95208	O95208	EPN2_HUMAN	EPN2	Epsin-2							47859.5	81531.9	3522.06	391607	1220000		66224.5	203576					9577.2
O95210	O95210	STBD1_HUMAN	STBD1	Starch-binding domain-containing protein 1			7231.69							18095.9	112411			5912.76
O95218	O95218	ZRAB2_HUMAN	ZRANB2	Zinc finger Ran-binding domain-containing protein 2							100456	217488		719822	2580000		915543	2310000					265743
O95219	O95219	SNX4_HUMAN	SNX4	Sorting nexin-4							21800.9	38933.5		35454.6	95947.8		33624.1	41791
O95232	O95232	LC7L3_HUMAN	LUC7L3	Luc7-like protein 3							102580	251822		231064	907030		221640	618714				314486	28418
O95235	O95235	KI20A_HUMAN	KIF20A	Kinesin-like protein KIF20A													20384.3	56097.6					4385.71
O95238	O95238	SPDEF_HUMAN	SPDEF	SAM pointed domain-containing Ets transcription factor							7404.65	19526.9		7234.23	41420.5
O95239	O95239;Q2VIQ3	KIF4A_HUMAN	KIF4A	Chromosome-associated kinesin KIF4A							8515.9	11328.6		26277.7	66560.1		32258.9	119727		67471.5			5370.16
O95239;Q9Y496	O95239;Q2VIQ3;Q9Y496;Q6ZMV9	KIF3A_HUMAN;KIF4A_HUMAN	KIF3A;KIF4A	Chromosome-associated kinesin KIF4A								6304.28		29655.3			15758.5	33307.6
O95248	O95248	MTMR5_HUMAN	SBF1	Myotubularin-related protein 5							50930.6	82905.3		42410	119588		17807.1	50026.7					3888.21
O95249	O95249	GOSR1_HUMAN	GOSR1	Golgi SNAP receptor complex member 1								17382		316560	1010000		149275	349061		36566.8			31257.8
O95251	O95251	KAT7_HUMAN	KAT7	Histone acetyltransferase KAT7								43288.2		214250	365161		144767	351379					24088.8
O95260	O95260	ATE1_HUMAN	ATE1	Arginyl-tRNA--protein transferase 1							7580.93	16540.6		77080.2	241114		2469.77	18426.8
O95263	O95263	PDE8B_HUMAN	PDE8B	High affinity cAMP-specific and IBMX-insensitive 3',5'-cyclic phosphodiesterase 8B								4021.6					17523.4	56028.3
O95273	O95273	CCDB1_HUMAN	CCNDBP1	Cyclin-D1-binding protein 1										17979.9	84522.9			46623
O95292	O95292	VAPB_HUMAN	VAPB	Vesicle-associated membrane protein-associated protein B/C							63223.8	121720	10933.6	367599	1220000		1150000	2180000	3984.11	21088.5			280183
O95294	O95294	RASL1_HUMAN	RASAL1	RasGAP-activating-like protein 1											7349.09		142035	473013				223438	29000.2
O95297	O95297	MPZL1_HUMAN	MPZL1	Myelin protein zero-like protein 1							35044.3	57493.8		15625.1	68679.9		103636	462203					133369
O95298	O95298	NDUC2_HUMAN	NDUFC2	NADH dehydrogenase [ubiquinone] 1 subunit C2			48529.9				41417.1	66541.6	5699.79	95563.4	186416		474883	402831		284083			119379
O95299	O95299	NDUAA_HUMAN	NDUFA10	NADH dehydrogenase [ubiquinone] 1 alpha subcomplex subunit 10, mitochondrial							37756.3	45408.7		34162.8			164800	95286.7					47918.3
O95302	O95302	FKBP9_HUMAN	FKBP9	Peptidyl-prolyl cis-trans isomerase FKBP9			25632				72536.1	173314	10124	802356	1710000		1020000	2340000	6636.81			181684	157651
O95302;Q96AY3	O95302;Q96AY3	FKB10_HUMAN;FKBP9_HUMAN	FKBP10;FKBP9	Peptidyl-prolyl cis-trans isomerase FKBP9							8602.46	27104.8		172505	1050000		165539	500456					104039
O95336	O95336	6PGL_HUMAN	PGLS	6-phosphogluconolactonase			188676				811267	1440000	137181	2180000	7880000		1610000	6240000				873928	346854
O95340	O95340	PAPS2_HUMAN	PAPSS2	Bifunctional 3'-phosphoadenosine 5'-phosphosulfate synthase 2			7657.48				147475	240989	4465.03				48471.4	186470					12288.3
O95347	O95347	SMC2_HUMAN	SMC2	Structural maintenance of chromosomes protein 2			35080.5				147146	257204		160787	430885		206980	687215		232465			55604.6
O95352	O95352	ATG7_HUMAN	ATG7	Ubiquitin-like modifier-activating enzyme ATG7			101514				27913.3	52652.2		107623	404161		24015.6			3169.14
O95359	O95359	TACC2_HUMAN	TACC2	Transforming acidic coiled-coil-containing protein 2							15242.1	56217.6		117310	365559		149124	652167					32610.5
O95363	O95363	SYFM_HUMAN	FARS2	Phenylalanine--tRNA ligase, mitochondrial							105918	133079	4116.04	206306	393048		255684	554118					63167
O95365	O95365	ZBT7A_HUMAN	ZBTB7A	Zinc finger and BTB domain-containing protein 7A							2693.07	9184.69		54012.1	155131		14814.3	26266.8
O95372	O95372	LYPA2_HUMAN	LYPLA2	Acyl-protein thioesterase 2							857413	1710000	137475	788133	2830000		772991	2340000		36820.2		339479	124965
O95373	O95373	IPO7_HUMAN	IPO7	Importin-7			25328.1				248019	481108		846022	2840000		712192	2050000		163509		324154	168494
O95379	O95379	TFIP8_HUMAN	TNFAIP8	Tumor necrosis factor alpha-induced protein 8			132213						3978.54				76543.2	224799					3165.53
O95382	O95382	M3K6_HUMAN	MAP3K6	Mitogen-activated protein kinase kinase kinase 6														23978.6
O95391	O95391	SLU7_HUMAN	SLU7	Pre-mRNA-splicing factor SLU7							6729.16	14291.2		24031.6	33989.8		31809.7	95196.6
O95394	O95394	AGM1_HUMAN	PGM3	Phosphoacetylglucosamine mutase			3186.61				375223	627021	78235.1	1570000	5100000		600272	2410000	7138.22	35083.6	11773.7	301821	158677
O95396	O95396	MOCS3_HUMAN	MOCS3	Adenylyltransferase and sulfurtransferase MOCS3							29720.4	54458.6		179206	401475			123902
O95400	O95400	CD2B2_HUMAN	CD2BP2	CD2 antigen cytoplasmic tail-binding protein 2							43786.8	128289		480996	1490000		449844	1130000					83017.1
O95425	O95425	SVIL_HUMAN	SVIL	Supervillin							8913.4	12312.4		122915	367598		121709	303371					35615.9
O95429	O95429	BAG4_HUMAN	BAG4	BAG family molecular chaperone regulator 4								8493.68			15825.7			25680.2
O95433	O95433	AHSA1_HUMAN	AHSA1	Activator of 90 kDa heat shock protein ATPase homolog 1			79312.6				358523	676979	24830.4	918013	3060000		862655	2690000		162145		420645	137915
O95436	O95436	NPT2B_HUMAN	SLC34A2	Sodium-dependent phosphate transport protein 2B													15408.7	29886.2
O95445	O95445	APOM_HUMAN	APOM	Apolipoprotein M			214101													195886	71876.2	1510000
O95453	O95453	PARN_HUMAN	PARN	Poly(A)-specific ribonuclease PARN			11907.5				111689	202523		211253	656405		247188	838631					24888.6
O95456	O95456	PSMG1_HUMAN	PSMG1	Proteasome assembly chaperone 1			14690.7				26617.3	27063.5		125737	242639		101586	265643					35470.8
O95466	O95466;Q96PY5	FMNL1_HUMAN	FMNL1	Formin-like protein 1			187158						15494.8		43196.5
O95470	O95470	SGPL1_HUMAN	SGPL1	Sphingosine-1-phosphate lyase 1								9182.79		43054.1	110324		19506.7	23462.2		11024.4			9011
O95478	O95478	NSA2_HUMAN	NSA2	Ribosome biogenesis protein NSA2 homolog											10819.3		54849.5	102348					3730.75
O95479	O95479	G6PE_HUMAN	H6PD	GDH/6PGL endoplasmic bifunctional protein			49269.5				46146.7	65213	9697.41	127957	302247		347997	857878		57267.5	17403.9	232916	101736
O95486	O95486	SC24A_HUMAN	SEC24A	Protein transport protein Sec24A							40913.4	56413.9		310290	956079		76716.1	202052					29847.2
O95486;O95487	O95486;O95487	SC24A_HUMAN;SC24B_HUMAN	SEC24A;SEC24B	Protein transport protein Sec24A							52114.3	88445.8		242181	859600		24408.4	204702
O95487	O95487	SC24B_HUMAN	SEC24B	Protein transport protein Sec24B							101032	171652	12183	258538	753942		61716	158922
O95490	O94910;O95490	AGRL2_HUMAN	ADGRL2	Adhesion G protein-coupled receptor L2							37110.7	69465.3	161409				190465	168700	2238.73		9539.81		38083.2
O95497	O95497	VNN1_HUMAN	VNN1	Pantetheinase			20215.4													40321.8		212174
O95498	O95498	VNN2_HUMAN	VNN2	Pantetheine hydrolase VNN2			129910
O95502	O95502	NPTXR_HUMAN	NPTXR	Neuronal pentraxin receptor													12238.2	45162
O95544	O95544	NADK_HUMAN	NADK	NAD kinase			99351.4								97296.3		10994.9
O95551	O95551	TYDP2_HUMAN	TDP2	Tyrosyl-DNA phosphodiesterase 2														37691.9
O95563	O95563	MPC2_HUMAN	MPC2	Mitochondrial pyruvate carrier 2							17314.2	22690.7		54427.6	172392		389833	278673		64292.8	7764.6		98155.2
O95571	O95571	ETHE1_HUMAN	ETHE1	Persulfide dioxygenase ETHE1, mitochondrial			165010				115126	341805	14863	887802	2020000		2200000	6880000		55731.2		365530	615558
O95573	O95573	ACSL3_HUMAN	ACSL3	Fatty acid CoA ligase Acsl3			53396.5				46710.3	97278		60969.3	199803		644185	1000000		256439			240751
O95602	O95602	RPA1_HUMAN	POLR1A	DNA-directed RNA polymerase I subunit RPA1							15633.6	47690.7		47264.3	184717		47566.1	144828					18893.5
O95619	O95619	YETS4_HUMAN	YEATS4	YEATS domain-containing protein 4			7209.83				22049.2	48175.5		72369.2	237279		68240.5	186920					9098.98
O95620	O95620	DUS4L_HUMAN	DUS4L	tRNA-dihydrouridine(20a/20b) synthase [NAD(P)+]-like										3423.77	35214.1
O95630	O95630	STABP_HUMAN	STAMBP	STAM-binding protein			13251.4				82035.2	128793		429597	1330000		85430.2	263445		71552.3			11956.3
O95639	O95639	CPSF4_HUMAN	CPSF4	Cleavage and polyadenylation specificity factor subunit 4								21349.6		67326.8	210082		15553.1	12632.2
O95644	O95644	NFAC1_HUMAN	NFATC1	Nuclear factor of activated T-cells, cytoplasmic 1											9263.8		11509.9	42947.7
O95644;Q12968;Q13469	O95644;Q12968;Q13469;Q14934	NFAC1_HUMAN;NFAC2_HUMAN;NFAC3_HUMAN	NFATC1;NFATC2;NFATC3	Nuclear factor of activated T-cells, cytoplasmic 1											26187.6		27870.8	48034.1
O95671	O95671	ASML_HUMAN	ASMTL	Probable bifunctional dTTP/UTP pyrophosphatase/methyltransferase protein								6966.57		1080000	3730000		88794.4	368825					23615.2
O95674	O95674	CDS2_HUMAN	CDS2	Phosphatidate cytidylyltransferase 2			25174.3				59302.3	154974	3723.09	142702	409890		545383	555202	2866.27				117312
O95684	O95684	CEP43_HUMAN	CEP43	Centrosomal protein 43			19212				77698.2	211844		160486	425288		95099.4	413079					20064.4
O95685	O95685	PPR3D_HUMAN	PPP1R3D	Protein phosphatase 1 regulatory subunit 3D			47139.1				35509	66079.9		87010.5	288228		52173.9	161846					15962.2
O95696	O95696	BRD1_HUMAN	BRD1	Bromodomain-containing protein 1											21298.7		35473.1	87473.2					2771.41
O95716;P20336	O95716;P20336	RAB3A_HUMAN;RAB3D_HUMAN	RAB3A;RAB3D	Ras-related protein Rab-3D											124274
O95716;P20336;P61006;Q92930	O95716;P20336;P20337;P51153;P61006;Q92930;Q96E17	RAB3A_HUMAN;RAB3D_HUMAN;RAB8A_HUMAN;RAB8B_HUMAN	RAB3A;RAB3D;RAB8A;RAB8B	Ras-related protein Rab-3D			964564				299407	175876	133679	428538	1490000		491542	1250000		313421		174614	255275
O95721	O95721	SNP29_HUMAN	SNAP29	Synaptosomal-associated protein 29			17731.4				107040	181067		148966	605681		65053.8	268853					18149.2
O95747	O95747	OXSR1_HUMAN	OXSR1	Serine/threonine-protein kinase OSR1			129045				317881	455204	35962.4	858451	2610000		354938	1200000		15452.6			96737.9
O95747;Q9UEW8	O95747;Q9UEW8	OXSR1_HUMAN;STK39_HUMAN	OXSR1;STK39	Serine/threonine-protein kinase OSR1							87965.7	97766.1		154714	504158		75469.8	106274		48130.7			25868.5
O95749	O95749	GGPPS_HUMAN	GGPS1	Geranylgeranyl pyrophosphate synthase							222041	364888	20750.3	516877	1730000		327555	1070000					55713.5
O95757	O95757	HS74L_HUMAN	HSPA4L	Heat shock 70 kDa protein 4L			20845.3				53934.4	99937.8		159459	673150		374273	1320000					71292.8
O95758	O95758	PTBP3_HUMAN	PTBP3	Polypyrimidine tract-binding protein 3			73093.3				47735.7	99532.2	152038	326242	946599		569118	1340000		28449.9			44457.4
O95758;P26599	O95758;P26599	PTBP1_HUMAN;PTBP3_HUMAN	PTBP1;PTBP3	Polypyrimidine tract-binding protein 3			226039				1250000	1630000	239429	2900000	6950000		2190000	4070000		85969.9	11769.4	839971	425326
O95777	O95777	LSM8_HUMAN	LSM8	U6 snRNA-associated Sm-like protein LSm8			72336.4				334744	712185	37375.9	1260000	3070000		1820000	1360000					244114
O95782	O95782	AP2A1_HUMAN	AP2A1	AP-2 complex subunit alpha-1			61601.1				376705	666807	62527.3	1030000	3480000		623265	1680000		196978			198891
O95785	O95785	WIZ_HUMAN	WIZ	Protein Wiz							15173	35459.4		60760	134797		98861.3	252865					12678.2
O95786	O95786	RIGI_HUMAN	RIGI	Antiviral innate immune response receptor RIG-I							71025.8	164098		18511.8	128624		60768.9	411581					27891.4
O95793	O95793	STAU1_HUMAN	STAU1	Double-stranded RNA-binding protein Staufen homolog 1							68152.9	111858	8299.72	273197	896882		236406	883218				121796	47465.8
O95793;Q9NUL3	O95793;Q9NUL3	STAU1_HUMAN;STAU2_HUMAN	STAU1;STAU2	Double-stranded RNA-binding protein Staufen homolog 1							26284.7	64740.4		187618	630715		180063	493120					40993.1
O95801	O95801	TTC4_HUMAN	TTC4	Tetratricopeptide repeat protein 4								12297.6					52112.4	239137					12401.3
O95816	O95816	BAG2_HUMAN	BAG2	BAG family molecular chaperone regulator 2			10203.4								39780.2		281651	719407		18447.7			70690.1
O95817	O95817	BAG3_HUMAN	BAG3	BAG family molecular chaperone regulator 3							150099	239146	24510.2	1830000	6460000		287824	1040000			13973.3		63594
O95819	O95819	M4K4_HUMAN	MAP4K4	Mitogen-activated protein kinase kinase kinase kinase 4										10410.4	58935.8		33518	52942.9					4288.43
O95822	O95822	DCMC_HUMAN	MLYCD	Malonyl-CoA decarboxylase, mitochondrial							27951.1	54991.8		438097	1010000		112122	268663					19914.9
O95825	O95825	QORL1_HUMAN	CRYZL1	Quinone oxidoreductase-like protein 1							72559	106501		233050	760893		54378.6	467925					25713.2
O95831	O95831	AIFM1_HUMAN	AIFM1	Apoptosis-inducing factor 1, mitochondrial			131794				639678	768262	123032	2020000	4350000		1840000	3200000	16400.8	261555	41792.9	380069	504656
O95833	O95833	CLIC3_HUMAN	CLIC3	Chloride intracellular channel protein 3										12978.8	109425		32893.8	51729.4
O95834	O95834	EMAL2_HUMAN	EML2	Echinoderm microtubule-associated protein-like 2			47554.4							892038	3450000		237413	608906			6888.27		53322.8
O95848	O95848	NUD14_HUMAN	NUDT14	Uridine diphosphate glucose pyrophosphatase NUDT14							270612	288298	36575.9	11954.7	57921.2		24804.2	94021.9
O95858	O95858	TSN15_HUMAN	TSPAN15	Tetraspanin-15							22487.3	34286.4		68540.8	268520			58189.9
O95861	O95861	BPNT1_HUMAN	BPNT1	3'(2'),5'-bisphosphate nucleotidase 1			31771.7				616975	1060000	73247	457263	1920000		441386	1580000				232049	92003.8
O95864	O95864	FADS2_HUMAN	FADS2	Acyl-CoA 6-desaturase													423651	533147					113469
O95865	O95865	DDAH2_HUMAN	DDAH2	N(G),N(G)-dimethylarginine dimethylaminohydrolase 2			11459.6				746279	1200000	121677	1760000	5550000		690514	2190000	12474.2	7942.96	5419.74	406124	168204
O95870	O95870	ABHGA_HUMAN	ABHD16A	Phosphatidylserine lipase ABHD16A			20169.7	41248.3				10824.6		21852.7	87189.5		153703	212461					48293.3
O95881	O95881	TXD12_HUMAN	TXNDC12	Thioredoxin domain-containing protein 12			77844.3				247729	361007	98417.5	2260000	5570000		1800000	5520000	15790.5	71323.6	17082.6	158902	503546
O95926	O95926	SYF2_HUMAN	SYF2	Pre-mRNA-splicing factor SYF2							49349.4	95779.4		36774.5	220150		78478.1	138888
O95969	O95969	SG1D2_HUMAN	SCGB1D2	Secretoglobin family 1D member 2			7981.07	3580.07		26959.1			488789	200737	395142	49887.4	37890.9	54291.2	74586.2				16609.7
O95976	O95976	IGSF6_HUMAN	IGSF6	Immunoglobulin superfamily member 6			10664.7
O95983	O95983	MBD3_HUMAN	MBD3	Methyl-CpG-binding domain protein 3							13166.7	47020.9		53181.1	22801.9		15072.3	121182
O95989	O95989	NUDT3_HUMAN	NUDT3	Diphosphoinositol polyphosphate phosphohydrolase 1							21151	84258.5		123734	373938		77981.1	359665
O95990	O95990	F107A_HUMAN	FAM107A	Actin-associated protein FAM107A										7128.38			50348.6	126786
O95994	O95994	AGR2_HUMAN	AGR2	Anterior gradient protein 2 homolog	6442.59						134402	105451	17690.4	64700000	139000000		1670000	2330000			370588		142934
O95994;Q8TD06	O95994;Q8TD06	AGR2_HUMAN;AGR3_HUMAN	AGR2;AGR3	Anterior gradient protein 2 homolog								5856.23		4580000	7640000		47970.1				4943.04
O96000	O96000	NDUBA_HUMAN	NDUFB10	NADH dehydrogenase [ubiquinone] 1 beta subcomplex subunit 10			53568.8				166351	196019	42719.4	118135	290181		1320000	1150000		755283	18348.6	8953.09	530486
O96005	O96005	CLPT1_HUMAN	CLPTM1	Putative lipid scramblase CLPTM1			41674.7				16483.9	21452.7		85835.1	312901		383209	356090		133698			97895.4
O96007	O96007	MOC2B_HUMAN	MOCS2	Molybdopterin synthase catalytic subunit								6346.13		89350.9	301087		11618.3	74126.2
O96008	O96008	TOM40_HUMAN	TOMM40	Mitochondrial import receptor subunit TOM40 homolog							4639.48						266581	192369		281817			150010
O96009	O96009	NAPSA_HUMAN	NAPSA	Napsin-A	7366.66	8561.4	52592.1		44315.5	12317.8			2993.66				35454			65431.7	23338.6	570083
O96011	O96011	PX11B_HUMAN	PEX11B	Peroxisomal membrane protein 11B			52806.3				10881	9041.75		35962.1	121813		111688	129696		128605	48906.9		44341.8
O96013	O96013	PAK4_HUMAN	PAK4	Serine/threonine-protein kinase PAK 4							46100.5	99660.1	5761.38	53686.7	358435		149766	287146					31106.1
O96015	O96015	DNAL4_HUMAN	DNAL4	Dynein axonemal light chain 4								2841.75			74683.5			20370.2
O96017	O96017	CHK2_HUMAN	CHEK2	Serine/threonine-protein kinase Chk2							25795.5	65211.2		30355.4	99179.6		137992	501567					16101.9
O96019	O96019	ACL6A_HUMAN	ACTL6A	Actin-like protein 6A			42540.1				437040	616934	87583.2	732277	2310000		1160000	3430000	29367.3	59426.2		303225	291503
O96033	O96033	MOC2A_HUMAN	MOCS2	Molybdopterin synthase sulfur carrier subunit							12323.4	24111		241376	946829		67429	277195		10000.4			3777.71
P00167	P00167	CYB5_HUMAN	CYB5A	Cytochrome b5							276368	466117	46573.3	336624	776598		1390000	1140000	4827.81	37273.8			408677
P00338	P00338	LDHA_HUMAN	LDHA	L-lactate dehydrogenase A chain	117896	152157	6120000	75060.5	164350	138426	8220000	11700000	1420000	42400000	121000000	27136.1	35300000	127000000	682730	1930000	274275	11700000	19400000
P00367	P00367;contam_sp|P00366|DHE3_BOVIN	DHE3_HUMAN	GLUD1	Glutamate dehydrogenase 1, mitochondrial			99208.3				930303	1010000	271185	1560000	3670000		1320000	1960000	16710.1	579648	120348	572183	596152
P00374	P00374;Q86XF0	DYR_HUMAN	DHFR	Dihydrofolate reductase							40057.9	68248.2		120307	360785		67035.4	235594		46018.9			9412.68
P00387	P00387	NB5R3_HUMAN	CYB5R3	NADH-cytochrome b5 reductase 3			278239				112376	153137	39346.6	337597	794482		3270000	5450000	47982.2	376336			1700000
P00390	P00390	GSHR_HUMAN	GSR	Glutathione reductase, mitochondrial			142910				447799	617286	140165	883220	1860000		481025	1650000	23519.4			2250000	255151
P00403	P00403	COX2_HUMAN	MT-CO2	Cytochrome c oxidase subunit 2			141137					52035.9		121949			3080000	2010000	29124.3	1370000			1070000
P00441	P00441	SODC_HUMAN	SOD1	Superoxide dismutase [Cu-Zn]							905477	1070000	137916	1500000	4740000		646298	2540000				64953.7	382854
P00450	P00450	CERU_HUMAN	CP	Ceruloplasmin	505641	792566	2690000		7840000	4500000	119207	83280.1		314581	1200000	92380.5	325931	444035	118071	10800000	7820000	129000000	48457.1
P00488	P00488	F13A_HUMAN	F13A1	Coagulation factor XIII A chain			167250						118610	118909			582038	15499.2		172961	11353.7		57728
P00491	P00491	PNPH_HUMAN	PNP	Purine nucleoside phosphorylase			702986				195485	255479	28376.6	809390	2380000		412626	1450000	43490.2	26577.6			166793
P00492	P00492	HPRT_HUMAN	HPRT1	Hypoxanthine-guanine phosphoribosyltransferase			202117				265575	386458	73012.5	713427	2120000		1160000	4770000		87763.8		475500	544160
P00505	P00505	AATM_HUMAN	GOT2	Aspartate aminotransferase, mitochondrial			99480.7				1350000	1690000	873553	24900000	57200000	13925	8710000	23100000	285144	1600000	542551	1150000	3120000
P00519	P00519	ABL1_HUMAN	ABL1	Tyrosine-protein kinase ABL1							12708.5	26759.2		43400.3	108890			42703.4
P00533	P00533	EGFR_HUMAN	EGFR	Epidermal growth factor receptor	8904.96		28436.4		68102.3	47022.9							122363	184454		141822	53085.4	916770	40229.4
P00558	P00558	PGK1_HUMAN	PGK1	Phosphoglycerate kinase 1	24619.9	40179.8	5430000	21897.8	27269.9	79055.1	24300000	36600000	3780000	42500000	124000000	13287.4	32700000	110000000	719838	531966	253844	7940000	12000000
P00558;P07205	P00558;P07205	PGK1_HUMAN;PGK2_HUMAN	PGK1;PGK2	Phosphoglycerate kinase 1	10440.2	12516.7	3590000	20447		30784.2	11500000	18800000	2350000	23300000	76200000	6702.41	19100000	65000000	373582	462745	207214	7030000	6080000
P00568	P00568	KAD1_HUMAN	AK1	Adenylate kinase isoenzyme 1							328924	591414	130537	1560000	5240000		302188	894605		23333.7	6518.15	244934	76078.2
P00734	P00734	THRB_HUMAN	F2	Prothrombin	1740000	1390000	4440000		3450000	1720000		9255.25					127469	9539.25	4382.62	1220000	744808	11800	48254.7
P00736	P00736	C1R_HUMAN	C1R	Complement C1r subcomponent	37298.2	30792.9	205459		206327	97917.2										308336	256312	2600000
P00738	P00738	HPT_HUMAN	HP	Haptoglobin	1220000	1270000	5710000	45972.1	4410000	3030000	82262.7	86538.4	93127.7	75417.3	150056		1070000	1540000	19267.6	6090000	2940000	15200000	368118
P00742	P00742	FA10_HUMAN	F10	Coagulation factor X	569491	452685	1340000		3550000	1540000		13822.9						32243.3		3300000	1650000	26700000	19752.1
P00746	P00746	CFAD_HUMAN	CFD	Complement factor D	80059.6	90852.4	331968		222886	136130										252781	127283	2250000
P00751	P00751	CFAB_HUMAN	CFB	Complement factor B	802205	682620	2620000		2890000	1590000										2420000	1630000	30800000
P00813	P00813	ADA_HUMAN	ADA	Adenosine deaminase			48397.7						36037	34594.4	86927.5		53649.6	174632					2563.81
P00915	P00915	CAH1_HUMAN	CA1	Carbonic anhydrase 1						58147.6
P00918	P00918	CAH2_HUMAN	CA2	Carbonic anhydrase 2							40477.3	77807.6	13265.3	103824	319217		592021	1220000	10697				145415
P00966	P00966	ASSY_HUMAN	ASS1	Argininosuccinate synthase			14799				289618	381172	138421	5120000	19100000		3180000	10400000	25929.7	69008.8		1670000	896494
P00973	P00973	OAS1_HUMAN	OAS1	2'-5'-oligoadenylate synthase 1								6631.4		13287.1	95451.9		94884.5	221046					32411.6
P01008	P01008	ANT3_HUMAN	SERPINC1	Antithrombin-III	1710000	1370000	6220000	12951.8	17300000	11300000	7296.02				165973		84039.2			21700000	11000000	150000000	33930.6
P01009	P01009	A1AT_HUMAN	SERPINA1	Alpha-1-antitrypsin			159423							24495.4	172042				15317.9
P01011	P01011	AACT_HUMAN	SERPINA3	Alpha-1-antichymotrypsin			18197.7							158873	596068		24096.5	104756
P01023	P01023	A2MG_HUMAN	A2M	Alpha-2-macroglobulin	7580000	7550000	28500000	13977.6	46000000	29900000	244168	199638	41061.4	217608	797529	12388.4	263642	194978	20232.6	61300000	34000000	493000000	356734
P01023;P20742	P01023;P20742	A2MG_HUMAN;PZP_HUMAN	A2M;PZP	Alpha-2-macroglobulin	159869	115386	419672		339932	339775	162485	228785	63771.3				506126	1390000		761638	480747	3630000
P01024	P01024	CO3_HUMAN	C3	Complement C3	8940000	8720000	31600000	5595.26	43900000	29800000	1950000	1240000	43430.8	706763	1570000	164496	761011	708286	36791.2	71700000	42200000	368000000	323810
P01031	P01031	CO5_HUMAN	C5	Complement C5	97089.6	45714.8	442354		923410	615828	25320.4	9726.84								1820000	1120000	12900000	3945.66
P01034	P01034	CYTC_HUMAN	CST3	Cystatin-C			16232.2				50558.1	69772.5		468217	1450000		57441	198370					6653
P01036	P01036	CYTS_HUMAN	CST4	Cystatin-S							37724.9	66296.7	9052.2
P01040	P01040	CYTA_HUMAN	CSTA	Cystatin-A			151318						77037.5			22001.1			130802
P01042	P01042	KNG1_HUMAN	KNG1	Kininogen-1	376570	243804	1060000		1400000	847659		3552.84			40404.5					2910000	1290000	25100000
P01100	P01100	FOS_HUMAN	FOS	Protein c-Fos													331335	1300000					29175.9
P01111;P01112;P01116	P01111;P01112;P01116	RASH_HUMAN;RASK_HUMAN;RASN_HUMAN	HRAS;KRAS;NRAS	GTPase NRas							146352	255336	20882.5	545990	1200000		460267	984227		102062			163581
P01137	P01137	TGFB1_HUMAN	TGFB1	Transforming growth factor beta-1 proprotein			86488.5													7345.38
P01215	P01215	GLHA_HUMAN	CGA	Glycoprotein hormones alpha chain										38592.9	225636
P01703	P01699;P01700;P01706;P01709;P01703;A0A075B6J9	LV140_HUMAN	IGLV1-40	Immunoglobulin lambda variable 1-40	105779	94920.4	604141		848366	502639										1070000	484595	2590000
P01717;P01718	P01717;P01718	LV325_HUMAN;LV327_HUMAN	IGLV3-25;IGLV3-27	Immunoglobulin lambda variable 3-25			76896.9		71686.8	46424.4										66407.2	74391.2	214233
P01780	P01780	HV307_HUMAN	IGHV3-7	Immunoglobulin heavy variable 3-7			96797.7													6617.9
P01833	P01833	PIGR_HUMAN	PIGR	Polymeric immunoglobulin receptor	33842.3								48734					15379.9
P01834	P01834	IGKC_HUMAN	IGKC	Immunoglobulin kappa constant			1400000						34491.2			6319.93			55379.6				13887.6
P01857	P01857	IGHG1_HUMAN	IGHG1	Immunoglobulin heavy constant gamma 1	50117	49940.1	782394		321251	218501										436151	247985
P01857;P01861	P01857;P01860;P01861	IGHG1_HUMAN;IGHG4_HUMAN	IGHG1;IGHG4	Immunoglobulin heavy constant gamma 1			2560000						25281.3						39930.1				7410.79
P01861	P01861	IGHG4_HUMAN	IGHG4	Immunoglobulin heavy constant gamma 4	20425.2	7563.81	72982.3		75593.6	53242.2										141127	78605.6	1380000	11128.1
P01871	P01871	IGHM_HUMAN	IGHM	Immunoglobulin heavy constant mu			1730000																17473.8
P01876	P01876;P01877	IGHA1_HUMAN	IGHA1	Immunoglobulin heavy constant alpha 1	110924		1920000			34787.2			324936			55637.1			360138				55070.8
P01889	P01889	HLAB_HUMAN	HLA-B	HLA class I histocompatibility antigen, B alpha chain													110502	207608		21483.2			39113.6
P01889;P04439;P13747	P01889;P01893;P04439;P13747;P17693	HLAA_HUMAN;HLAB_HUMAN;HLAE_HUMAN	HLA-A;HLA-B;HLA-E	HLA class I histocompatibility antigen, B alpha chain													20762.7	35930.5					7580.56
P01889;P10321	P01889;P10321	HLAB_HUMAN;HLAC_HUMAN	HLA-B;HLA-C	HLA class I histocompatibility antigen, B alpha chain		20640.6	208313				5448.72	43559.9		86827.6	362968		934809	1700000		114238	39093.1	408378	273739
P01889;P10321;P13747	P01889;P01893;P10321;P13747	HLAB_HUMAN;HLAC_HUMAN;HLAE_HUMAN	HLA-B;HLA-C;HLA-E	HLA class I histocompatibility antigen, B alpha chain														20549.4
P01903;P01906	P01903;P01906	DQA2_HUMAN;DRA_HUMAN	HLA-DQA2;HLA-DRA	HLA class II histocompatibility antigen, DR alpha chain			99735								19669.6
P02100;P69891;P69892	P02100;P69891;P69892	HBE_HUMAN;HBG1_HUMAN;HBG2_HUMAN	HBE1;HBG1;HBG2	Hemoglobin subunit epsilon	4320000	3650000	13100000	5766.5	6240000	4000000	41671.7	36905.2	12869.8	72012.9	155516		242351	32808.4	22799.9	10500000	5070000	128000000	182365
P02144	P02144	MYG_HUMAN	MB	Myoglobin							28585	40754.9		3140000	10400000		745779	2320000					127870
P02452	P02452	CO1A1_HUMAN	COL1A1	Collagen alpha-1(I) chain	81486.9	12892.2	298873	10332.7	237969	217769	55601	21977.9	332344	29052.2	142094	4986.28	224930	92843	314062	624800	363569	5370000	158925
P02461	P02461	CO3A1_HUMAN	COL3A1	Collagen alpha-1(III) chain	151489	34664.8	115773						12035.5						11945.2	178167
P02511	P02511	CRYAB_HUMAN	CRYAB	Alpha-crystallin B chain							52139.6			311581			6640000	29300000	33249.6	30983.9		1430000	2650000
P02533	P02533	K1C14_HUMAN	KRT14	Keratin, type I cytoskeletal 14	443183	140715	221077	93369.1		31140.4			108208	4949.13	578792	190593	75546.6	40301.3	4950000		53840.8		105709
P02533;P05783;P08727;P08779;P13645;P19012;Q04695	O76013;O76014;O76015;P02533;P05783;P08727;P08779;P13645;P13646;P19012;Q04695;Q14525;Q14532;Q15323;Q2M2I5;Q7Z3Y7;Q92764;contam_sp|O77727|K1C15_SHEEP;contam_sp|P02534|K1M1_SHEEP	K1C10_HUMAN;K1C14_HUMAN;K1C15_HUMAN;K1C16_HUMAN;K1C17_HUMAN;K1C18_HUMAN;K1C19_HUMAN	KRT10;KRT14;KRT15;KRT16;KRT17;KRT18;KRT19	Keratin, type I cytoskeletal 14	3060000	510196		1930000		2150000			4880000	17700000	35300000	4900000	21100000		23000000	698021	1230000	1330000
P02533;P08727	P02533;P08727	K1C14_HUMAN;K1C19_HUMAN	KRT14;KRT19	Keratin, type I cytoskeletal 14							212479	337563	10136.4	1540000	4380000		1970000	2570000	433652		15904	96068.8	358432
P02533;P08727;P08779;P13645;P19012;P35527;Q04695	P02533;P08727;P08779;P13645;P19012;P35527;Q04695;Q99456	K1C10_HUMAN;K1C14_HUMAN;K1C15_HUMAN;K1C16_HUMAN;K1C17_HUMAN;K1C19_HUMAN;K1C9_HUMAN	KRT10;KRT14;KRT15;KRT16;KRT17;KRT19;KRT9	Keratin, type I cytoskeletal 14	1640000	722395	1800000	1370000	72444.1	1290000	1030000	1450000	1880000	4810000	26700000	2080000	8920000	13100000	16700000	511011	424613	1040000	5940000
P02533;P08727;P08779;P19012;Q04695	P02533;P08727;P08779;P19012;Q04695	K1C14_HUMAN;K1C15_HUMAN;K1C16_HUMAN;K1C17_HUMAN;K1C19_HUMAN	KRT14;KRT15;KRT16;KRT17;KRT19	Keratin, type I cytoskeletal 14	3410000	719001	1200000	626106	176222	398202	8570000	13700000	1180000	43900000	147000000	1040000	83100000	106000000	43400000	251283	2140000	4630000	32000000
P02533;P08727;Q04695	P02533;P08727;Q04695	K1C14_HUMAN;K1C17_HUMAN;K1C19_HUMAN	KRT14;KRT17;KRT19	Keratin, type I cytoskeletal 14	160538	43786.9		51284.4		14684.1	756221	1230000	46371.8	5140000	12700000	80139.4	8890000	3000000	2760000	11421.8	193558		2330000
P02533;P08779	P02533;P08779	K1C14_HUMAN;K1C16_HUMAN	KRT14;KRT16	Keratin, type I cytoskeletal 14	240434	15129.7	5858.65	25798							147866	28590.2	40598.5	116827	1320000				31083
P02533;P08779;P19012;Q04695	P02533;P08779;P13646;P19012;P35900;Q04695	K1C14_HUMAN;K1C15_HUMAN;K1C16_HUMAN;K1C17_HUMAN	KRT14;KRT15;KRT16;KRT17	Keratin, type I cytoskeletal 14	274102	143178	264354	165182	34109	97457.6	53014.6		104325	96339.6	1430000	367768	4170000	4860000	9500000		31469.3	254098	1690000
P02533;Q04695	P02533;Q04695	K1C14_HUMAN;K1C17_HUMAN	KRT14;KRT17	Keratin, type I cytoskeletal 14	968211		168382	31729.1					85551.2		1260000	108396	2830000	5000000	4440000				730982
P02538	O95678;P02538;P48668	K2C6A_HUMAN	KRT6A	Keratin, type II cytoskeletal 6A	1610000	27216.8	34627	147396		12368.9	8841.36		108634	3283.63	218041	48233.1	511814	852844	18400000	36881.9	45061.7		390205
P02538;P04259	P02538;P04259;P48668	K2C6A_HUMAN;K2C6B_HUMAN	KRT6A;KRT6B	Keratin, type II cytoskeletal 6A	852459	8894.76	62127.3	186771					15745.7	221942	77095.7	48664	1210000	1510000	13600000				362694
P02538;P04259;P04264;P05787;P13647	P02538;P04259;P04264;P05787;P13647;P48668	K2C1_HUMAN;K2C5_HUMAN;K2C6A_HUMAN;K2C6B_HUMAN;K2C8_HUMAN	KRT1;KRT5;KRT6A;KRT6B;KRT8	Keratin, type II cytoskeletal 6A	221160	198877	566392	834592	56946.4	673817	677958	1030000	624414	4320000	15900000	1310000	7270000	9320000	8370000	330507	226583	721730	2290000
P02538;P04259;P04264;P05787;P13647;P35908;Q7Z794	O95678;P02538;P04259;P04264;P05787;P12035;P13647;P35908;P48668;Q01546;Q7Z794	K22E_HUMAN;K2C1B_HUMAN;K2C1_HUMAN;K2C5_HUMAN;K2C6A_HUMAN;K2C6B_HUMAN;K2C8_HUMAN	KRT1;KRT2;KRT5;KRT6A;KRT6B;KRT77;KRT8	Keratin, type II cytoskeletal 6A	1930000	456831	1020000	382149	19674.1	237314	251024	343190	422583	1850000	7070000	623720	2110000	2830000	3510000	126261	94407.7		2330000
P02538;P04259;P05787	P02538;P04259;P05787;P48668	K2C6A_HUMAN;K2C6B_HUMAN;K2C8_HUMAN	KRT6A;KRT6B;KRT8	Keratin, type II cytoskeletal 6A							10382.6	54483.2		500390	560211		548840	53686.7	46355.9		6296.75		48040.6
P02538;P04259;P05787;P08729;P13647;P35908	O95678;P02538;P04259;P05787;P08729;P12035;P13647;P19013;P35908;P48668;Q01546;Q14CN4;Q3SY84;Q5XKE5;Q7RTS7;Q7Z794;Q86Y46;Q9NSB2	K22E_HUMAN;K2C5_HUMAN;K2C6A_HUMAN;K2C6B_HUMAN;K2C7_HUMAN;K2C8_HUMAN	KRT2;KRT5;KRT6A;KRT6B;KRT7;KRT8	Keratin, type II cytoskeletal 6A								17912		31636.7					33144.6				77830.3
P02538;P04259;P13647	O95678;P02538;P04259;P13647;P48668;Q14CN4	K2C5_HUMAN;K2C6A_HUMAN;K2C6B_HUMAN	KRT5;KRT6A;KRT6B	Keratin, type II cytoskeletal 6A	94880	44267.1	146206	43569.6		207568			45859.1	27840.3	461040	67581.2	1040000	1090000	2560000	32341.7	77728		433536
P02538;P13647	P02538;P13647;P48668	K2C5_HUMAN;K2C6A_HUMAN	KRT5;KRT6A	Keratin, type II cytoskeletal 6A	1760000	362377	789754	576126	74948.9	282505	26914.8		592702	31035.8	2460000	728329	4710000	6630000	21200000	163220	323915	653120	2720000
P02545	P02545	LMNA_HUMAN	LMNA	Prelamin-A/C			18607.3			17831.3	613918	801754	242697	2960000	8070000		14600000	19700000	293238	59538.5	356649	1960000	6050000
P02647	P02647	APOA1_HUMAN	APOA1	Apolipoprotein A-I			80903.9
P02649	P02649	APOE_HUMAN	APOE	Apolipoprotein E	787793	404374	2090000		1150000	235552			668937	1590000	1650000		277154	1100000		2350000	1050000	15900000	178061
P02652	P02652	APOA2_HUMAN	APOA2	Apolipoprotein A-II			43840.4
P02655	P02655	APOC2_HUMAN	APOC2	Apolipoprotein C-II	2010000	1690000	8460000		1700000	1230000										2160000	1160000	12100000
P02656	P02656	APOC3_HUMAN	APOC3	Apolipoprotein C-III	1760000	1160000	2850000		176397	182525										263934	174858
P02671	P02671	FIBA_HUMAN	FGA	Fibrinogen alpha chain			118663				11883	32776.9					121066	52162.9
P02675	P02675	FIBB_HUMAN	FGB	Fibrinogen beta chain	113062	90879.7	510203		221076	111549	8615.13	32139.6					181333	138282		454860	131928	617741	6142.7
P02679	P02679	FIBG_HUMAN	FGG	Fibrinogen gamma chain	346181	322837	538757		78412.3	77347.1		56130.8	8260.92	74999.2	117400		690694	249669		1200000	45707		110463
P02686	P02686	MBP_HUMAN	MBP	Myelin basic protein													125137	381757		16692.5			29356
P02743	P02743	SAMP_HUMAN	APCS	Serum amyloid P-component	88750.5	92481.7	874153		1780000	875160										2750000	1510000	15000000
P02746	P02746	C1QB_HUMAN	C1QB	Complement C1q subcomponent subunit B			37712.5						16453				7216.65
P02747	P02747	C1QC_HUMAN	C1QC	Complement C1q subcomponent subunit C			347450
P02748	P02748	CO9_HUMAN	C9	Complement component C9	2340000	1790000	6760000		5390000	3720000	15286.6	13341.3								6900000	3540000	90300000	15182
P02749	P02749	APOH_HUMAN	APOH	Beta-2-glycoprotein 1	501373	308644	326452		63837.7	24084.9				28940.3			47324.1	69986		270424	59714.4	5330000
P02750	P02750	A2GL_HUMAN	LRG1	Leucine-rich alpha-2-glycoprotein			91202.2							56341.1	115241
P02751	P02751	FINC_HUMAN	FN1	Fibronectin	873075	661885	2650000		4520000	2740000	89140.3	126959	229122	34046.1	35643.8	15613	687196	805417	32148.8	5000000	2930000	48800000	263179
P02763;P19652	P02763;P19652	A1AG1_HUMAN;A1AG2_HUMAN	ORM1;ORM2	Alpha-1-acid glycoprotein 1			445216	15125.4					17040.7	16952.3	58824.1				20639.5
P02765	P02765	FETUA_HUMAN	AHSG	Alpha-2-HS-glycoprotein	52289.8	72102.2	520898		446339	381426										1630000	406413	13400000
P02766	P02766	TTHY_HUMAN	TTR	Transthyretin			15183		22911.4	14383.6										24216.3
P02768	P02768;contam_sp|P02769|ALBU_BOVIN	ALBU_HUMAN	ALB	Albumin	156000000	115000000	220000000	1330000	1050000000	248000000	2300000	3100000	2530000	17100000	30000000	3890000	16100000	15000000	6930000	1220000000	658000000	3080000000	8410000
P02771	P02771	FETA_HUMAN	AFP	Alpha-fetoprotein	579301	563535	2810000		3890000	2460000	3194.28	5943.92		90842.7	182861		53128.2	66205.8		3900000	2500000	61100000
P02774	P02774	VTDB_HUMAN	GC	Vitamin D-binding protein	94833.6	54674.7			303861	160460										216941	92315.4	2700000
P02775	P02775	CXCL7_HUMAN	PPBP	Platelet basic protein			68257.7
P02786	P02786	TFR1_HUMAN	TFRC	Transferrin receptor protein 1						23716.9	77031	153886	10005.6	76547.9	225733		359676	757591		542848			127943
P02787	P02787	TRFE_HUMAN	TF	Serotransferrin	8820000	7710000	34500000	452024	77500000	55600000	186041	218576	126398	1360000	3520000	72265.2	2200000	3200000	74461.8	114000000	94600000	916000000	1190000
P02788	P02788	TRFL_HUMAN	LTF	Lactotransferrin	13406.5	68206.4	1900000	453955	851902	103723			50194.5		147330			5330000	26124.9	539105	237262	11800000	80153
P02792	P02792	FRIL_HUMAN	FTL	Ferritin light chain			705068				38910.1	54087	6381.94	161860	561220		97885	235538	4391.56	22624.2			150309
P02794	P02794	FRIH_HUMAN	FTH1	Ferritin heavy chain			113027				107259	139999	292838	637211	1380000		975356	672560	33540.4	23057.3	28794.8		525948
P02810	P02810	PRPC_HUMAN	PRH1	Salivary acidic proline-rich phosphoprotein 1/2										97648	174017		76920.5	118435	277093
P03372	P03372	ESR1_HUMAN	ESR1	Estrogen receptor										46386.9	84456.8
P03886	P03886	NU1M_HUMAN	MT-ND1	NADH-ubiquinone oxidoreductase chain 1							10834.5	12191.8					48347.5	59387.9		10220			13016.8
P03891	P03891	NU2M_HUMAN	MT-ND2	NADH-ubiquinone oxidoreductase chain 2											5283.79		23545						19735.7
P03951	P03951	FA11_HUMAN	F11	Coagulation factor XI	85332.6	17563.2	445893		806952	382821										886216	570286	13400000
P03952	P03952	KLKB1_HUMAN	KLKB1	Plasma kallikrein	58908.8		405873		508986	526148										604274	365130	7780000
P04004	P04004	VTNC_HUMAN	VTN	Vitronectin	129108	57453	202969		48633.5	43326.5										157668	73280.2	848473
P04040	P04040	CATA_HUMAN	CAT	Catalase	3463.14	5162.78	2390000	18232.8		49551	574435	741741	243070	371570	763159	6628.87	992444	3090000	108229	267667	18368.3	310809	384829
P04049	P04049	RAF1_HUMAN	RAF1	RAF proto-oncogene serine/threonine-protein kinase							13041.7	16907.3		30254	206062			72004
P04049;P15056	P04049;P10398;P15056	BRAF_HUMAN;RAF1_HUMAN	BRAF;RAF1	RAF proto-oncogene serine/threonine-protein kinase							5238.26	17978.4		9929.24	48504.9			13158.5
P04062	P04062	GBA1_HUMAN	GBA1	Lysosomal acid glucosylceramidase			72295.5				561446	774842	135812	587987	1120000		201773	496741			19986.9		68731.6
P04066	P04066	FUCO_HUMAN	FUCA1	Tissue alpha-L-fucosidase							50458.3	96902	45961.5	127164	300601		144102	373587		30465.4			74350.9
P04075	P04075;contam_sp|P00883|ALDOA_RABIT	ALDOA_HUMAN	ALDOA	Fructose-bisphosphate aldolase A	80310.9	77556.9	3870000	34322.9	144295	124062	19900000	29600000	4260000	132000000	400000000	26182.7	29500000	103000000	267463	780936	731983	12400000	8390000
P04075;P05062;P09972	P04075;P05062;P09972;contam_sp|P00883|ALDOA_RABIT	ALDOA_HUMAN;ALDOB_HUMAN;ALDOC_HUMAN	ALDOA;ALDOB;ALDOC	Fructose-bisphosphate aldolase A	20717.1	23755	1120000				6680000	8320000	1670000	30100000	128000000		7240000	32200000	88627.8		133282	4150000	2920000
P04075;P09972	P04075;P09972;contam_sp|P00883|ALDOA_RABIT	ALDOA_HUMAN;ALDOC_HUMAN	ALDOA;ALDOC	Fructose-bisphosphate aldolase A							264937	541831	62490	2150000	6830000		575937	582011	2467.42				103362
P04080	P04080	CYTB_HUMAN	CSTB	Cystatin-B			918587				1220000	1850000	213231	8360000	28900000		3140000	7540000	60236.5	54008.1	69852.4	1720000	1310000
P04083	P04083	ANXA1_HUMAN	ANXA1	Annexin A1		26946.5	10800000				29942.8	49316	1120000	561126	788174		7820000	20000000	60663.2	47108.5		4390000	2500000
P04114	P04114	APOB_HUMAN	APOB	Apolipoprotein B-100	176724	186573	372076		331712	266517	18431			135324	415837			184178		410130	235541	5190000	18166.9
P04179	P04179	SODM_HUMAN	SOD2	Superoxide dismutase [Mn], mitochondrial			287918			3262.83	487757	597777	83847.4	1520000	2820000		1760000	3500000	69750	336003	75818.4	292083	771371
P04181	P04181	OAT_HUMAN	OAT	Ornithine aminotransferase, mitochondrial			16144.4			3112.85	1430000	1910000	287086	2770000	5780000		3390000	9010000	77287.7	493820	65461.4	435563	1250000
P04183	P04183	KITH_HUMAN	TK1	Thymidine kinase, cytosolic							178420	341718	5013.76	34857	188993		29738.1	193953		66053.2		242617
P04196	P04196	HRG_HUMAN	HRG	Histidine-rich glycoprotein	987250	870264	2930000		2120000	829408										3090000	1560000	29000000
P04217	P04217	A1BG_HUMAN	A1BG	Alpha-1B-glycoprotein	1650000	1500000	6920000	12483.2	14400000	9160000	48525.4	62341.2		149769	288347	12088.9	94854.6	120404	2804.65	18700000	9820000	131000000	80918.2
P04233	P04233	HG2A_HUMAN	CD74	HLA class II histocompatibility antigen gamma chain			57593.5
P04259	P04259;P48668	K2C6B_HUMAN	KRT6B	Keratin, type II cytoskeletal 6B	544594			25272.7					9877.32			47149.5	789176	1270000	9460000		10637.6		89707.8
P04259;P04264	P04259;P04264	K2C1_HUMAN;K2C6B_HUMAN	KRT1;KRT6B	Keratin, type II cytoskeletal 6B	4320000	2790000	5950000	5040000	317395	3660000	476548	40536.4	4620000	719781	36000000	6320000	1890000	874495	40900000	1300000	744473		5630000
P04259;P13647	P04259;P13647;P48668	K2C5_HUMAN;K2C6B_HUMAN	KRT5;KRT6B	Keratin, type II cytoskeletal 6B															6536.26
P04264	P04264	K2C1_HUMAN	KRT1	Keratin, type II cytoskeletal 1	4490000	2740000	6620000	4990000	435090	3570000	393027	49213.3	3670000	746529	33300000	7550000	1590000	1450000	43500000	1190000	780346	682929	3810000
P04264;P35908	P04264;P35908	K22E_HUMAN;K2C1_HUMAN	KRT1;KRT2	Keratin, type II cytoskeletal 1	7170000	4250000	9390000	5830000	520553	5570000	336535	49932.5	7740000	1020000	64000000	9380000	2810000	2640000	53600000	2390000	1130000	2280000	4590000
P04264;P35908;Q7Z794	P04264;P35908;Q7Z794	K22E_HUMAN;K2C1B_HUMAN;K2C1_HUMAN	KRT1;KRT2;KRT77	Keratin, type II cytoskeletal 1	63771.8	43022.3	108433	77460.7		31103.2			68690		161844	121392			721121				63512.6
P04350	P04350	TBB4A_HUMAN	TUBB4A	Tubulin beta-4A chain							27972.2	83904.8		406447	1420000		84378.3	326150		38140.5		38242.4	14313
P04350;P07437	P04350;P07437;P68371	TBB4A_HUMAN;TBB5_HUMAN	TUBB;TUBB4A	Tubulin beta-4A chain	27910.6	37152.7	1830000		23557.7	210156	4000000	10000000	447090	19900000	66200000		19300000	57100000	211708	9760000	474921	9090000	6270000
P04350;P07437;Q13509	P04350;P07437;P68371;Q13509;Q13885;Q9BVA1	TBB3_HUMAN;TBB4A_HUMAN;TBB5_HUMAN	TUBB;TUBB3;TUBB4A	Tubulin beta-4A chain			377209				1010000	2710000	8660.82	5950000	21100000		5980000	12200000		4060000	112994	1760000	1740000
P04350;P07437;Q13509;Q9BUF5	A6NNZ2;P04350;P07437;P68371;Q13509;Q13885;Q3ZCM7;Q9BUF5;Q9BVA1;Q9H4B7	TBB3_HUMAN;TBB4A_HUMAN;TBB5_HUMAN;TBB6_HUMAN	TUBB;TUBB3;TUBB4A;TUBB6	Tubulin beta-4A chain							56221.7	292514		719650	2230000		788331	999307		145647			84729.5
P04350;P07437;Q9BUF5	A6NNZ2;P04350;P07437;P68371;Q13509;Q13885;Q3ZCM7;Q9BUF5;Q9BVA1	TBB4A_HUMAN;TBB5_HUMAN;TBB6_HUMAN	TUBB;TUBB4A;TUBB6	Tubulin beta-4A chain			1010000			76533.9	253020	607452	234056	625867	1110000		781707	1080000		74395.3		195586	225853
P04406	P04406	G3P_HUMAN	GAPDH	Glyceraldehyde-3-phosphate dehydrogenase	229170	213718	7070000	12913.3		61553.7	8010000	9420000	982009	41600000	143000000	78364.1	40200000	221000000	1030000	1520000	391437	24700000	27900000
P04424	P04424	ARLY_HUMAN	ASL	Argininosuccinate lyase			54236.6			21011.5	63937	142777	37927.9	1070000	3780000		98831.8	417189	16211.8	8147.4	7978.32	270146	6800.6
P04439	P04439	HLAA_HUMAN	HLA-A	HLA class I histocompatibility antigen, A alpha chain			368445					20322.1		122675	359671		269168	573667		118716		613746	104805
P04626	P04626	ERBB2_HUMAN	ERBB2	Receptor tyrosine-protein kinase erbB-2							74038.7	113829		131069	440685		76564.4	148042					21646.7
P04632	P04632;Q96L46	CPNS1_HUMAN	CAPNS1	Calpain small subunit 1	31575.1	30167.7	268612			19548.5	481105	769031	12803.7	1830000	4870000		1330000	3860000	5122.71	87572.2	29599.9	260485	312943
P04637	P04637	P53_HUMAN	TP53	Cellular tumor antigen p53								22664.9								111540
P04792	P04792	HSPB1_HUMAN	HSPB1	Heat shock protein beta-1	32222.9	11567.3	112573	19840.5		14582.3	53191.5	96495.9	28756.6	133000000	474000000	25464.3	15300000	63000000	522513	186355	1180000	4220000	4990000
P04818	P04818	TYSY_HUMAN	TYMS	Thymidylate synthase							38390.5	83059.3		43090.8	170053		135650	598561		45051.7			26246.4
P04839	P04839	CY24B_HUMAN	CYBB	Cytochrome b-245 heavy chain			1650000						17551				30366.7
P04843	P04843	RPN1_HUMAN	RPN1	Dolichyl-diphosphooligosaccharide--protein glycosyltransferase subunit 1		50299.2	277671			113157	177071	222339	16157.9	324204	799381		1820000	2280000	26948.9	597739	10055.6		647598
P04844	P04844	RPN2_HUMAN	RPN2	Dolichyl-diphosphooligosaccharide--protein glycosyltransferase subunit 2			246991				172277	218776	28975.5	256164	642944		1050000	1260000	43686.8	166778	22306.8		441108
P04899	P04899	GNAI2_HUMAN	GNAI2	Guanine nucleotide-binding protein G(i) subunit alpha-2										7981.01	66340.6		8349.98	27319.5
P04899;P08754;P63096	P04899;P08754;P09471;P63096	GNAI1_HUMAN;GNAI2_HUMAN;GNAI3_HUMAN	GNAI1;GNAI2;GNAI3	Guanine nucleotide-binding protein G(i) subunit alpha-2			623015				94542.1	99307.8	45086.9	200648	441648		278348	362644	22723.3	26295.9			148673
P04908;P0C0S5;P0C0S8;P20671;Q16777;Q6FI13;Q71UI9;Q7L7L0;Q93077;Q96KK5;Q99878;Q9BTM1	P04908;P0C0S5;P0C0S8;P16104;P20671;Q16777;Q6FI13;Q71UI9;Q7L7L0;Q93077;Q96KK5;Q96QV6;Q99878;Q9BTM1	H2A1B_HUMAN;H2A1C_HUMAN;H2A1D_HUMAN;H2A1H_HUMAN;H2A1J_HUMAN;H2A1_HUMAN;H2A2A_HUMAN;H2A2C_HUMAN;H2A3_HUMAN;H2AJ_HUMAN;H2AV_HUMAN;H2AZ_HUMAN	H2AC11;H2AC12;H2AC14;H2AC18;H2AC20;H2AC25;H2AC4;H2AC6;H2AC7;H2AJ;H2AZ1;H2AZ2	Histone H2A type 1-B/E	114536	581932	47600000	171952	202475	2380000	24000000	31000000	12700000	60200000	187000000	230606	163000000	258000000	989704	21200000	13200000	52500000	25900000
P04908;P0C0S8;P20671;Q16777;Q6FI13;Q7L7L0;Q93077;Q96KK5;Q99878;Q9BTM1	P04908;P0C0S8;P20671;Q16777;Q6FI13;Q7L7L0;Q93077;Q96KK5;Q99878;Q9BTM1	H2A1B_HUMAN;H2A1C_HUMAN;H2A1D_HUMAN;H2A1H_HUMAN;H2A1J_HUMAN;H2A1_HUMAN;H2A2A_HUMAN;H2A2C_HUMAN;H2A3_HUMAN;H2AJ_HUMAN	H2AC11;H2AC12;H2AC14;H2AC18;H2AC20;H2AC25;H2AC4;H2AC6;H2AC7;H2AJ	Histone H2A type 1-B/E			571380			35946.9	441914	661778	578021	1090000	2960000	65151.4	3040000	4730000	47834.4	288192	41633.5	511515	538408
P04920	P04920	B3A2_HUMAN	SLC4A2	Anion exchange protein 2							48042.7	84632.9		28494.5	131370		20179.7	156213
P05023	P05023	AT1A1_HUMAN	ATP1A1	Sodium/potassium-transporting ATPase subunit alpha-1			49542.8				148533	211225	21879.1	267606	765561		2000000	3890000	14909.7	215166	47085.2	142084	920493
P05023;Q13733	P05023;P13637;P20648;P50993;P54707;Q13733	AT1A1_HUMAN;AT1A4_HUMAN	ATP1A1;ATP1A4	Sodium/potassium-transporting ATPase subunit alpha-1			178733				278688	460200	78171.8	569089	1690000		3870000	7180000	47767	473707		248304	2300000
P05026	P05026	AT1B1_HUMAN	ATP1B1	Sodium/potassium-transporting ATPase subunit beta-1							78757.5	117875	4278.6	58518.7	310222		856346	1770000					467935
P05062	P05062	ALDOB_HUMAN	ALDOB	Fructose-bisphosphate aldolase B	76901	75862.7	264594		321584	205584										280645	175719	3300000
P05067	P05067	A4_HUMAN	APP	Amyloid-beta precursor protein							96401.7	133977	3020.38	364904	1180000		423978	1350000		19962.7	12076.6		107443
P05067;Q06481	P05067;Q06481	A4_HUMAN;APLP2_HUMAN	APLP2;APP	Amyloid-beta precursor protein							37846.5	87073.9		122602			269867	490013		43147.4	8872.01	275960	65297.4
P05089	P05089	ARGI1_HUMAN	ARG1	Arginase-1			619270	19367.2					962305	142778	233990	13827.2	1450000	385072	171371			94071.7	164869
P05091	O94788;P05091	ALDH2_HUMAN	ALDH2	Aldehyde dehydrogenase, mitochondrial			294122			35378.7	7200000	10700000	1940000	2290000	4530000		255478	306932	25610.9	213835	63151.7		58950.2
P05091;P30837;P47895	O94788;P00352;P05091;P30837;P47895	AL1A3_HUMAN;AL1B1_HUMAN;ALDH2_HUMAN	ALDH1A3;ALDH1B1;ALDH2	Aldehyde dehydrogenase, mitochondrial							1410000	1720000	245347	292445	612005		211840	588096					54416.6
P05107	P05107	ITB2_HUMAN	ITGB2	Integrin beta-2			1180000	9644.96											82103.2
P05109	P05109	S10A8_HUMAN	S100A8	Protein S100-A8	13208.9	594829	60200000	199004	44062.2	235723	14587.6	9815.88	196197	386837	1020000	5706.09	277419	1570000	384015	12457.3			103792
P05111	P05111	INHA_HUMAN	INHA	Inhibin alpha chain									106336	312375					82375.1
P05114	P05114	HMGN1_HUMAN	HMGN1	Non-histone chromosomal protein HMG-14			198081				915288	1000000	446780	2260000	7470000		2990000	6010000	3660.53	14254.3	36287.2	997123	889587
P05120	P05120	PAI2_HUMAN	SERPINB2	Plasminogen activator inhibitor 2													91877.1	400276
P05154	P05154	IPSP_HUMAN	SERPINA5	Plasma serine protease inhibitor										81090.6	208703
P05155	P05155	IC1_HUMAN	SERPING1	Plasma protease C1 inhibitor			129273		255775	75146.4	9913.59			36412.2	135950		279221	136231		5900000	3330000	25900000	46206.3
P05156	P05156	CFAI_HUMAN	CFI	Complement factor I													12545.9
P05161	P05161	ISG15_HUMAN	ISG15	Ubiquitin-like protein ISG15							71656	166440			272058		216686	574595					60122.9
P05164	P05164	PERM_HUMAN	MPO	Myeloperoxidase		106648	37500000	1690000		42752.2			56053.8	7827.71					25184.3
P05164;P11678	P05164;P11678	PERE_HUMAN;PERM_HUMAN	EPX;MPO	Myeloperoxidase		38808	16700000	362465		16906.5									3568.32
P05165	P05165	PCCA_HUMAN	PCCA	Propionyl-CoA carboxylase alpha chain, mitochondrial							37922.8	63100.9	12643	281370	537989		582285	1430000					161451
P05166	P05166	PCCB_HUMAN	PCCB	Propionyl-CoA carboxylase beta chain, mitochondrial			16275.4				59462.4	92951.8	40460.8	327159	675033		615357	1740000	4023	49824.7		5440000	225821
P05186	P05186	PPBT_HUMAN	ALPL	Alkaline phosphatase, tissue-nonspecific isozyme			100331										1540000	3610000					712172
P05198	P05198	IF2A_HUMAN	EIF2S1	Eukaryotic translation initiation factor 2 subunit 1			204819				1150000	1590000	69862.1	2390000	7210000		1460000	3640000	12376	214834	5321.25	112077	336366
P05386	P05386	RLA1_HUMAN	RPLP1	60S acidic ribosomal protein P1			18414.4				6539.46	31483.9		148271	131864		58019	97609.2		10148.3		19811.9	17796.8
P05387	P05387	RLA2_HUMAN	RPLP2	60S acidic ribosomal protein P2		5798.25	1240000			59469.9	922130	1250000	368365	6320000	13400000		5930000	19900000	116857	568940	68973.4	1760000	3440000
P05388	P05388	RLA0_HUMAN	RPLP0	60S acidic ribosomal protein P0			225030				83973	264081	42631.7	2010000	4940000		2010000	4700000	13268.8	159343		876913	848929
P05412;P17535	P05412;P17535	JUND_HUMAN;JUN_HUMAN	JUN;JUND	Transcription factor Jun										41819.2	156238		40747	70160.8
P05413	P05413	FABPH_HUMAN	FABP3	Fatty acid-binding protein, heart									147197	167320	364071		274576	1080000				993211	43677.8
P05423	P05423	RPC4_HUMAN	POLR3D	DNA-directed RNA polymerase III subunit RPC4							17801.6	15868.4		22610.8	89330.6		18757.2	180191
P05452	P05452	TETN_HUMAN	CLEC3B	Tetranectin	224400	143566	472124		193516	159874										261698	180862	1530000
P05455	P05455	LA_HUMAN	SSB	Lupus La protein			197488			6985.24	1730000	2950000	76629.4	5290000	16400000		2960000	11600000		291514		841340	725443
P05543	P05543	THBG_HUMAN	SERPINA7	Thyroxine-binding globulin	317284	281280	933650		2450000	1250000	5660.01	14361								2230000	1310000	16800000
P05546	P05546	HEP2_HUMAN	SERPIND1	Heparin cofactor 2	1030000	943711	4290000		6630000	4000000	28494.5	30966.8						34307.7		12100000	6830000	86500000
P05549	P05549	AP2A_HUMAN	TFAP2A	Transcription factor AP-2-alpha							6992.07	14003.8		28745.7	184762		8943.52	47352.9
P05549;Q92481	P05549;Q92481;Q6VUC0	AP2A_HUMAN;AP2B_HUMAN	TFAP2A;TFAP2B	Transcription factor AP-2-alpha							79787.1	148795	17836.1	41881	35442.3		16952.3	49152.4					15072.7
P05549;Q92481;Q92754	P05549;Q7Z6R9;Q92481;Q92754;Q6VUC0	AP2A_HUMAN;AP2B_HUMAN;AP2C_HUMAN	TFAP2A;TFAP2B;TFAP2C	Transcription factor AP-2-alpha							204322	319036	20981.7	310467	1110000		364858	958060			19092.6		98120.1
P05556	P05556	ITB1_HUMAN	ITGB1	Integrin beta-1			51515.3			9929.32	35059.7	97964.1	31520.8	514525	1480000		1160000	1400000	9732.93	173378			336666
P05771	P05771	KPCB_HUMAN	PRKCB	Protein kinase C beta type			172119
P05783	P05783	K1C18_HUMAN	KRT18	Keratin, type I cytoskeletal 18							5510000	8500000	240296	17800000	51200000		9270000	13700000	87609.8	72321.4	235215	724976	3930000
P05783;P08727	P05783;P08727	K1C18_HUMAN;K1C19_HUMAN	KRT18;KRT19	Keratin, type I cytoskeletal 18							118115	183602		537070	1530000		563987	692088					279728
P05787	P05787	K2C8_HUMAN	KRT8	Keratin, type II cytoskeletal 8							6680000	11000000	363976	45500000	138000000	20698.2	60300000	73300000	648336	261219	1200000	2640000	23100000
P05787;P08670;P08729;P17661	P05787;P08670;P08729;P17661;P41219;Q9NSB2	DESM_HUMAN;K2C7_HUMAN;K2C8_HUMAN;VIME_HUMAN	DES;KRT7;KRT8;VIM	Keratin, type II cytoskeletal 8	25786.4	47371.8	11000000	19877.9		47706.2	8210000	12700000	1250000	39400000	116000000	18949.4	47000000	50600000	1030000	683498	967232	1560000	20800000
P06132	P06132	DCUP_HUMAN	UROD	Uroporphyrinogen decarboxylase			88967.6				219599	367356	88930.4	554395	1690000		830195	3660000				331253	268990
P06213	P06213	INSR_HUMAN	INSR	Insulin receptor							3043.32	28216.7		47233.4	87426.9		97325.5	132228		28971.8			21392.5
P06280	P06280	AGAL_HUMAN	GLA	Alpha-galactosidase A							207322	278798	64641.9	334704	624214		315672	1270000	2292.93	121752		77932	149794
P06396	P06396	GELS_HUMAN	GSN	Gelsolin	2770000	2140000	9160000	26416.9	3430000	2240000	22603.7	30914	104427	3630000	10600000		4000000	12200000	46487.4	4700000	2660000	36900000	1210000
P06400	P06400	RB_HUMAN	RB1	Retinoblastoma-associated protein										33974.8	18286.9
P06454	P06454	PTMA_HUMAN	PTMA	Prothymosin alpha			553125			31785.7	14800000	23200000	363790	9860000	23100000		7990000	37700000	481104	72532	23469.8	3880000	5840000
P06493	P06493	CDK1_HUMAN	CDK1	Cyclin-dependent kinase 1			31418.2				595308	929977	25441.1	725443	2070000		824410	3140000		689209	10541.5	416050	178768
P06493;P11802;P24941;P50750;Q00535	O94921;P06493;P11802;P24941;P50750;Q00526;Q00534;Q00535;Q00536;Q00537;Q07002;Q14004;Q96Q40;Q9NYV4	CDK1_HUMAN;CDK2_HUMAN;CDK4_HUMAN;CDK5_HUMAN;CDK9_HUMAN	CDK1;CDK2;CDK4;CDK5;CDK9	Cyclin-dependent kinase 1			967230				59096.6	83020.6		163696	415899			498302					127810
P06576	P06576	ATPB_HUMAN	ATP5F1B	ATP synthase subunit beta, mitochondrial			2510000	22747.9		135724	15000000	21600000	1840000	42800000	80400000	41395.8	37600000	65600000	372812	6330000	981673	2980000	7930000
P06681	P06681	CO2_HUMAN	C2	Complement C2	52700.2	41611.1	262168		388348	255058										526239	284819	5280000
P06702	P06702	S10A9_HUMAN	S100A9	Protein S100-A9	6686.68	202806	35800000	91228.7		122247	14274.1	5381.68	123306	172312	539389	4977.08	138051	835812	220271				87834.1
P06703	P06703	S10A6_HUMAN	S100A6	Protein S100-A6			11800000			188399	2160000	2480000	2800000	191000000	574000000		66800000	246000000	283769	171840	843619	18400000	15300000
P06727	P06727	APOA4_HUMAN	APOA4	Apolipoprotein A-IV	33945	32710.4	8268.58
P06730	P06730	IF4E_HUMAN	EIF4E	Eukaryotic translation initiation factor 4E			63347.9				691774	1270000	82726.1	1220000	3640000		947508	1760000		20253.6		192875	145058
P06732	P06732	KCRM_HUMAN	CKM	Creatine kinase M-type	15135.7	13223.3	64215.9		39388.1	36365.4	76846.1	101932	27869.1	31829.4						80697.6	32379.2	828953
P06732;P12277	P06732;P12277	KCRB_HUMAN;KCRM_HUMAN	CKB;CKM	Creatine kinase M-type							897736	1460000					14606.1	27065.2
P06733	P06733	ENOA_HUMAN	ENO1	Alpha-enolase		64759.7	6970000	37167.1		70358.5	16800000	25100000	4090000	18600000	55700000		34700000	119000000	791911	1200000	201253	15600000	12100000
P06733;P09104;P13929	P06733;P09104;P13929	ENOA_HUMAN;ENOB_HUMAN;ENOG_HUMAN	ENO1;ENO2;ENO3	Alpha-enolase							71118.3	97204.5		71426	251179		120911	511453					80713.7
P06737	P06737	PYGL_HUMAN	PYGL	Glycogen phosphorylase, liver form	302243	67597.3	2120000		228734	157585			45643	373583	1210000		398068	999680		306551	162655	3020000	66154.4
P06737;P11216	P06737;P11216;P11217	PYGB_HUMAN;PYGL_HUMAN	PYGB;PYGL	Glycogen phosphorylase, liver form	50478.4	43857.7	1450000		138180	108032			82028.9	9160000	44600000			18400000		326480		1460000
P06744	P06744	G6PI_HUMAN	GPI	Glucose-6-phosphate isomerase		10252.7	4840000	18874.6		23598	15100000	21700000	2250000	19100000	67400000	5526.46	13800000	51200000	126292	258957	115930	6450000	5540000
P06746	P06746	DPOLB_HUMAN	POLB	DNA polymerase beta							170291	212815	36940.5	330804	1040000		418355	1130000					91290.8
P06748	P06748	NPM_HUMAN	NPM1	Nucleophosmin	829409	654559	865576	350088	1470000	79454.9	1900000	3240000	474615	10500000	38500000	274567	11300000	23600000	73338.7	3090000	295839	3750000	6530000
P06753	P06753	TPM3_HUMAN	TPM3	Tropomyosin alpha-3 chain			330511				376624	704469	32732.5	884904	1870000		1450000	3540000	8118.62	28960.8		635983	313541
P06753;P07951;P09493;P67936	P06753;P07951;P09493;P67936	TPM1_HUMAN;TPM2_HUMAN;TPM3_HUMAN;TPM4_HUMAN	TPM1;TPM2;TPM3;TPM4	Tropomyosin alpha-3 chain	53864.3	29028.8	1390000	7333.34		30683.2	3590000	6810000	508467	12700000	33400000		20900000	53400000	151445	162858	104600	4830000	4870000
P06753;P09493	P06753;P09493	TPM1_HUMAN;TPM3_HUMAN	TPM1;TPM3	Tropomyosin alpha-3 chain							1050000	2170000	206894	1310000	4630000		4240000	4740000	29041.5			573280	788966
P06753;P09493;P67936	P06753;P07951;P09493;P67936	TPM1_HUMAN;TPM3_HUMAN;TPM4_HUMAN	TPM1;TPM3;TPM4	Tropomyosin alpha-3 chain	3609.73		45531.3											14825.7
P06753;P67936	P06753;P67936	TPM3_HUMAN;TPM4_HUMAN	TPM3;TPM4	Tropomyosin alpha-3 chain			1590000				266807	554563	82571.4	1850000	5780000		3540000	9660000	19849.3			1450000	844378
P06756	P06756	ITAV_HUMAN	ITGAV	Integrin alpha-V							84213.4	153980	20138.8	20884.1	53657.6		175202	239816		94945.4			59745.6
P06865	P06865	HEXA_HUMAN	HEXA	Beta-hexosaminidase subunit alpha			270364				574734	733041	160569	1420000	2980000		3210000	7070000	98805	179985		192017	954576
P07093	P07093	GDN_HUMAN	SERPINE2	Glia-derived nexin									36295.6
P07099	P07099	HYEP_HUMAN	EPHX1	Epoxide hydrolase 1			58666.1				834759	1140000	122231	2180000	5330000		415256	599817	73220.6	252718	209780		233984
P07108	P07108	ACBP_HUMAN	DBI	Acyl-CoA-binding protein			309390				7200000	12000000	3020000	9150000	24400000		3910000	11000000	39357.4	1780000	27288.6	415275	1120000
P07195	P07195	LDHB_HUMAN	LDHB	L-lactate dehydrogenase B chain	54469.9	63231.4	1060000		198080	184519	112471	10028.5					4390000	16200000	67958.4	694187	172101	1440000	1590000
P07199	P07199	CENPB_HUMAN	CENPB	Major centromere autoantigen B								5005.08			13480.8		60440.5	84363.1					8864.95
P07203	P07203	GPX1_HUMAN	GPX1	Glutathione peroxidase 1			964059				2150000	3150000	325845	1650000	3730000		1830000	3790000	3632.25	296264			370025
P07205	P07205	PGK2_HUMAN	PGK2	Phosphoglycerate kinase 2			48581.1				185657	280120		279819	911298		262554	784715				151892	99610.2
P07225	P07225	PROS_HUMAN	PROS1	Vitamin K-dependent protein S	1250000	1140000	2950000		1090000	683647									49295.1	959865	547910	2950000
P07237	P07237	PDIA1_HUMAN	P4HB	Protein disulfide-isomerase	12157.6	7767.6	2720000	23892.7	25983.9	44624.2	7970000	10400000	720649	18900000	44100000	11951.6	24400000	55500000	926557	954031	371939	2270000	6650000
P07305	P07305	H10_HUMAN	H1-0	Histone H1.0			1140000				1150000	1490000	889751	737378	2500000		5100000	10600000	97497	305356	175553		1270000
P07332	P07332	FES_HUMAN	FES	Tyrosine-protein kinase Fes/Fps			71857.5										20859.4	81399.6
P07339	P07339	CATD_HUMAN	CTSD	Cathepsin D	7767.74		1810000	35304.1		21342.7	5150000	7670000	4260000	151000000	189000000	100853	4920000	7670000	405100	337078	7380000	1240000	927253
P07355	A6NMY6;P07355	ANXA2_HUMAN	ANXA2	Annexin A2	14531.2	5251.64	2540000	6190.37		13786.8	981586	1530000	3850000	12600000	35300000	14554.9	45000000	102000000	371211	354184	122485	14400000	9580000
P07359	P07359	GP1BA_HUMAN	GP1BA	Platelet glycoprotein Ib alpha chain			62702.6
P07384	P07384	CAN1_HUMAN	CAPN1	Calpain-1 catalytic subunit	72172.5	27207.3	390127				439853	733161	13963.6	573689	1870000		1060000	3520000	6915.56	86420.4		420468	408604
P07437	P07437	TBB5_HUMAN	TUBB	Tubulin beta chain			277551				322813	944977	21540.7	1090000	4650000		1560000	5430000		344435	6667.24	1090000	484089
P07437;Q13509	P07437;Q13509;Q13885;Q9BVA1	TBB3_HUMAN;TBB5_HUMAN	TUBB;TUBB3	Tubulin beta chain			11341.9				142269	432377		604206	1930000		906149	3370000		204279		479369	290454
P07451	P07451	CAH3_HUMAN	CA3	Carbonic anhydrase 3							52320.8						3000000	10300000	115380				747499
P07476	P07476	INVO_HUMAN	IVL	Involucrin															9872.81
P07477	P07477;P07478;Q8NHM4	TRY1_HUMAN	PRSS1	Serine protease 1	342739	543633	1450000	907839			159749	197368	1640000	267618	409515	49313.8	459108	463582	268902	539546	150590		362831
P07602	P07602	SAP_HUMAN	PSAP	Prosaposin			243971				10739	10436.7	49461.1	195222	465262
P07686	P07686	HEXB_HUMAN	HEXB	Beta-hexosaminidase subunit beta			174734				699893	1050000	380615	2660000	5690000		2110000	3730000	75395.6	105109	90829.7		565080
P07711	P07711	CATL1_HUMAN	CTSL	Procathepsin L										78127.6	185798
P07737	P07737	PROF1_HUMAN	PFN1	Profilin-1			7810000				5950000	8070000	1750000	37100000	109000000		15000000	50600000	132579	829449	390905	12000000	3530000
P07738	P07738	PMGE_HUMAN	BPGM	Bisphosphoglycerate mutase							11004.4	21352.3		10895.3	37086.1		32470.9	154639					3268.03
P07741	P07741	APT_HUMAN	APRT	Adenine phosphoribosyltransferase			535741				588257	1040000	234799	4350000	14400000		2550000	9630000		671230	33995.7	1030000	483206
P07814	P07814	SYEP_HUMAN	EPRS1	Bifunctional glutamate/proline--tRNA ligase			119536				673156	1200000	53877.6	2010000	6150000		1120000	3440000	8531.02	62200.3	2751.54	536332	326413
P07814;P47897	P07814;P47897	SYEP_HUMAN;SYQ_HUMAN	EPRS1;QARS1	Bifunctional glutamate/proline--tRNA ligase			73982.2				301916	496148	40207.5	821562	2450000		489617	1420000	6625.1	156822		156649	209958
P07858	P07858	CATB_HUMAN	CTSB	Cathepsin B			533797	20712.3			779536	1060000	308078	13100000	29200000	65259.6	8670000	18500000	466077	64001.4	212779	1360000	1360000
P07900	P07900;Q58FG1	HS90A_HUMAN	HSP90AA1	Heat shock protein HSP 90-alpha	12907.2	35790.3	1320000			71684.8	2700000	4480000	41743.9	15100000	49400000		7360000	30100000	19727	687114	101576	5670000	2260000
P07900;P08238	P07900;P08238;Q14568;Q58FF8	HS90A_HUMAN;HS90B_HUMAN	HSP90AA1;HSP90AB1	Heat shock protein HSP 90-alpha	181024	550089	276638	217410	655924	67547.8	1210000	1640000	54817.1	2030000	11400000	586120	1710000	5580000	70378.3	227265	40645.5	2020000	674042
P07900;P08238;Q58FF8	P07900;P08238;Q14568;Q58FF8	H90B2_HUMAN;HS90A_HUMAN;HS90B_HUMAN	HSP90AA1;HSP90AB1;HSP90AB2P	Heat shock protein HSP 90-alpha	18561.1		810186			108422	8880000	14300000	208898	20300000	64400000		12200000	50400000	27740	288970	137668	3290000	3520000
P07902	P07902	GALT_HUMAN	GALT	Galactose-1-phosphate uridylyltransferase			15688.4				28187.2	33963.7	26423.3	185016	602719		47382.8	188662					7129.08
P07910	P07910	HNRPC_HUMAN	HNRNPC	Heterogeneous nuclear ribonucleoproteins C1/C2			856937			52577.5	938742	1950000	203322	3600000	10500000		8990000	19200000	53787.4	965556	79028.6	2190000	1890000
P07942	P07942	LAMB1_HUMAN	LAMB1	Laminin subunit beta-1	10594		47483.9		78088.9	36826.1	11491.5	27393.6	8807.21				38723.8			96608.9	35546.4	1280000
P07947	P07947	YES_HUMAN	YES1	Tyrosine-protein kinase Yes							72903.2	137032	20822.5	87919	69782.6		312602	758530					106249
P07947;P07948;P08631;P09769;P22455	P06239;P06241;P07947;P07948;P08631;P09769;P11362;P20794;P21802;P22455;P22607;P51451;Q8IZL9;Q9UPZ9	FGFR4_HUMAN;FGR_HUMAN;HCK_HUMAN;LYN_HUMAN;YES_HUMAN	FGFR4;FGR;HCK;LYN;YES1	Tyrosine-protein kinase Yes								1060000	101752				833547	2610000		616698
P07947;P09769	P06241;P07947;P09769	FGR_HUMAN;YES_HUMAN	FGR;YES1	Tyrosine-protein kinase Yes			196554				6287.83		4460.1				65309.5	151020					39990.2
P07947;P12931	P07947;P12931	SRC_HUMAN;YES_HUMAN	SRC;YES1	Tyrosine-protein kinase Yes							16964.9	22769.4		67322.8	262358		152641	505518					42938.4
P07949	P07949	RET_HUMAN	RET	Proto-oncogene tyrosine-protein kinase receptor Ret								2711.4		96646.7	322453
P07951	P07951	TPM2_HUMAN	TPM2	Tropomyosin beta chain							228605	396789		316146	54458.3		878191	2090000		51970.1			323157
P07951;P09493	P07951;P09493	TPM1_HUMAN;TPM2_HUMAN	TPM1;TPM2	Tropomyosin beta chain							332853	631328	238311	159108			3550000	2240000	46764.4			463891	335419
P07951;P67936	P07951;P67936	TPM2_HUMAN;TPM4_HUMAN	TPM2;TPM4	Tropomyosin beta chain			11954.1				91950.6	203650	14894.1	759170	3210000		856145	2130000	931.412			85611.2	133250
P07954	P07954	FUMH_HUMAN	FH	Fumarate hydratase, mitochondrial			308236			8319	5020000	7340000	489428	19200000	47600000		5010000	15400000	64606.6	278558	381134	794091	898805
P07996	P07996	TSP1_HUMAN	THBS1	Thrombospondin-1	1300000	1070000	2930000		2150000	1590000	12110.8			188916	420347		283221	261858		3030000	1770000	16900000	50522.2
P08123	P08123	CO1A2_HUMAN	COL1A2	Collagen alpha-2(I) chain	455323	107149	158841	5343.61	63976.2	151597	51041.7	69718.1	227835		243491	21653.1	112490	175573	211551	203339	53866.4	932801	99661.8
P08133	P08133	ANXA6_HUMAN	ANXA6	Annexin A6			2330000				2960000	4060000	240929	22500000	73100000		1290000	3010000	12585.2	352292	296389	550657	435667
P08134	P08134	RHOC_HUMAN	RHOC	Rho-related GTP-binding protein RhoC							24380.8	49852.8		85861.3	390066		49852.8	174146
P08134;P61586	P08134;P61586	RHOA_HUMAN;RHOC_HUMAN	RHOA;RHOC	Rho-related GTP-binding protein RhoC			521929				890059	1700000	28804.5	1920000	7210000		2980000	11000000		119068	32652.9	686886	1140000
P08134;P62745	P08134;P62745	RHOB_HUMAN;RHOC_HUMAN	RHOB;RHOC	Rho-related GTP-binding protein RhoC								26532.9		14478.5	73562.5		9243.19	27418.8
P08195	P08195	4F2_HUMAN	SLC3A2	4F2 cell-surface antigen heavy chain			89391.3				172413	327910	18812.4	741283	2220000		2230000	4350000	21469	373078	22857.5		1050000
P08236	P08236	BGLR_HUMAN	GUSB	Beta-glucuronidase			184044				729449	974112	1620000	2920000	5260000		931212	1610000	43269.4	50816			475896
P08237	P08237	PFKAM_HUMAN	PFKM	ATP-dependent 6-phosphofructokinase, muscle type							7550.4	17247.3		149087	603063		4126.95	36448
P08237;P17858;Q01813	P08237;P17858;Q01813	PFKAL_HUMAN;PFKAM_HUMAN;PFKAP_HUMAN	PFKL;PFKM;PFKP	ATP-dependent 6-phosphofructokinase, muscle type			100506				381398	491321	78837.9	1270000	4990000		683929	1800000		270843	9661.21	501799	257648
P08238	P08238	HS90B_HUMAN	HSP90AB1	Heat shock protein HSP 90-beta		4990.47	1180000			75836.7	9780000	16900000	227923	21100000	69100000		13900000	54300000	40545.9	840538	132553	8650000	3370000
P08238;P14625	P08238;P14625	ENPL_HUMAN;HS90B_HUMAN	HSP90AB1;HSP90B1	Heat shock protein HSP 90-beta														25047.2
P08238;Q58FF8	P08238;Q58FF7;Q58FF8	H90B2_HUMAN;HS90B_HUMAN	HSP90AB1;HSP90AB2P	Heat shock protein HSP 90-beta			32907.2				1100000	733625	15610.7	656994	3770000		567231	3550000					243491
P08240	P08240	SRPRA_HUMAN	SRPRA	Signal recognition particle receptor subunit alpha			32917.8				26094.4	43962.5		72661.5	224776		523001	812377		47161.1			115202
P08243	P08243	ASNS_HUMAN	ASNS	Asparagine synthetase [glutamine-hydrolyzing]							30575.3	42890.2		149563	353563		118514	246007				21938	19572.3
P08246	P08246	ELNE_HUMAN	ELANE	Neutrophil elastase		6936.78	1020000												13908.1
P08311	P08311	CATG_HUMAN	CTSG	Cathepsin G		54898.6	5620000	233561		33418.7
P08397	P08397	HEM3_HUMAN	HMBS	Porphobilinogen deaminase							127579	227561	23413.6	113283	358860		383642	1850000					98212.6
P08476	P08476	INHBA_HUMAN	INHBA	Inhibin beta A chain													57142.5
P08514	P08514	ITA2B_HUMAN	ITGA2B	Integrin alpha-IIb			296830										14626.3
P08559	P08559	ODPA_HUMAN	PDHA1	Pyruvate dehydrogenase E1 component subunit alpha, somatic form, mitochondrial			163611				1540000	1790000	125400	2540000	6090000		2600000	5700000	15946.4	416408	37317.3	215927	715126
P08571	P08571	CD14_HUMAN	CD14	Monocyte differentiation antigen CD14			570081										382253	1070000					140036
P08574	P08574	CY1_HUMAN	CYC1	Cytochrome c1, heme protein, mitochondrial			142877				106365	179021	14257.9	278748	786106		3350000	3290000	24102.4	620668	45929.6		707464
P08575	P08575	PTPRC_HUMAN	PTPRC	Receptor-type tyrosine-protein phosphatase C			589440				32946.5	51682.4	13709.4	73108.7	156373		80379.2	329005					9619.66
P08579	P08579	RU2B_HUMAN	SNRPB2	U2 small nuclear ribonucleoprotein B''			273223				209534	370420	96866.5	460807	1180000		609418	2220000				133180	191352
P08579;P09012	P08579;P09012	RU2B_HUMAN;SNRPA_HUMAN	SNRPA;SNRPB2	U2 small nuclear ribonucleoprotein B''			316753				1210000	2130000	495668	2700000	6850000		3700000	9510000	5188.32	56068.2		1090000	835431
P08582	P08582	TRFM_HUMAN	MELTF	Melanotransferrin									92319.6				133900	432248	17307.3				34929
P08621	P08621	RU17_HUMAN	SNRNP70	U1 small nuclear ribonucleoprotein 70 kDa			333576				1170000	2420000	77851.3	3270000	8620000		3480000	9660000		309012	10132.6	1040000	766648
P08631	P08631	HCK_HUMAN	HCK	Tyrosine-protein kinase HCK			133462							43817.9
P08651	P08651	NFIC_HUMAN	NFIC	Nuclear factor 1 C-type							117918	208731		170808	636951		153104	298622					31204.2
P08670	P08670	VIME_HUMAN	VIM	Vimentin	20233.9	31679.8	9270000	21366.7			51679.1	65910.9	1830000	360783	27663.6		7380000	2200000	940538	530493	80020.1	735486	1730000
P08697	P08697	A2AP_HUMAN	SERPINF2	Alpha-2-antiplasmin		42456.5	60100.7		303225								9544.14			229122	85309.2	9150000	25574
P08708	P08708	RS17_HUMAN	RPS17	40S ribosomal protein S17			36228.3				194926	501523	14099.3	946169	2370000		644769	2290000		98974.2		258346	186302
P08727	P08727;P13646	K1C19_HUMAN	KRT19	Keratin, type I cytoskeletal 19						7336.36	7460000	12100000	425163	38800000	120000000	14228.5	62500000	79800000	456279	45272.5	1000000	2320000	26000000
P08727;Q04695	P08727;Q04695	K1C17_HUMAN;K1C19_HUMAN	KRT17;KRT19	Keratin, type I cytoskeletal 19	185861	59342.5		12056.5			2680000	5490000	239100	19200000	49000000	16209.3	29600000	19400000	1990000	1170000	845884	1850000	12300000
P08729	P08729	K2C7_HUMAN	KRT7	Keratin, type II cytoskeletal 7		49400000				19300000	5930000	9140000	240716	11600000	32800000		13300000	17400000	54687.8	2170000	266749	430807	5630000
P08754	P08754	GNAI3_HUMAN	GNAI3	Guanine nucleotide-binding protein G(i) subunit alpha-3			642935				133793	163945	57991.9	121867	532499		547829	511110	5225.91	98236.2			195174
P08758	P08758	ANXA5_HUMAN	ANXA5	Annexin A5			3160000				9820000	16700000	4220000	24300000	76300000		23400000	74800000	547041	1070000	422645	6200000	6170000
P08779	P08779	K1C16_HUMAN	KRT16	Keratin, type I cytoskeletal 16	1330000	31208.8	24485.8	23884.7					82655.3	9160000	237315	70340.5	287337	303107	4640000				149795
P08842	P08842	STS_HUMAN	STS	Steryl-sulfatase													46858.7	28062.6					16315
P08865	P08865;A0A8I5KQE6	RSSA_HUMAN	RPSA	40S ribosomal protein SA			295971			16173.2	2240000	4060000	224520	5240000	12300000		5970000	14500000	24238.9	313751	103994	1260000	1230000
P08962	P08962	CD63_HUMAN	CD63	CD63 antigen			171510	2018.43			31091.9	65039.6		856235	2090000		112372	252767		23578.8			46365.6
P09001	P09001	RM03_HUMAN	MRPL3	39S ribosomal protein L3, mitochondrial								19628.7		23955.2	64669.2		60432.3	135692		34644.3			14647
P09012	P09012	SNRPA_HUMAN	SNRPA	U1 small nuclear ribonucleoprotein A			160514				603464	1060000	111452	1380000	3570000		1700000	3990000		49672.3	3957.58	464269	319173
P09104	P09104	ENOG_HUMAN	ENO2	Gamma-enolase			7571.35						1070000	591356	1520000		44303.4	104422					1813.68
P09110	P09110	THIK_HUMAN	ACAA1	3-ketoacyl-CoA thiolase, peroxisomal			9949.74				472692	688392	51912.8	403294	784590		67351.8	121878					14355.3
P09132	P09132	SRP19_HUMAN	SRP19	Signal recognition particle 19 kDa protein								10061.4		9437.68	102740		25524.8	180813
P09210	P08263;P09210	GSTA2_HUMAN	GSTA2	Glutathione S-transferase A2										1700000	5890000		95878.2	431347				226102	16100.5
P09211	P09211	GSTP1_HUMAN	GSTP1	Glutathione S-transferase P	14822.6	31508.4	3930000	6319.84			8080000	12800000	932056				12900000	45200000	430764			3620000	3530000
P09234	P09234	RU1C_HUMAN	SNRPC	U1 small nuclear ribonucleoprotein C			81523.5				380655	731448	135761	803209	867740		919667	1570000				92454.4	157423
P09382	P09382	LEG1_HUMAN	LGALS1	Galectin-1	30953.7	22754.9	7470000				8160000	9120000	1550000	12700000	34500000		36700000	111000000	833140	468440	185343	12700000	13600000
P09417	P09417	DHPR_HUMAN	QDPR	Dihydropteridine reductase			103589				64573.8	91377.6	125403	4020000	13100000		827350	2450000					176758
P09429	P09429	HMGB1_HUMAN	HMGB1	High mobility group protein B1			499418				1130000	1600000	58751.7	1430000	4440000		1840000	6250000			8236.07		448673
P09429;P23497	P09429;P23497;B2RPK0	HMGB1_HUMAN;SP100_HUMAN	HMGB1;SP100	High mobility group protein B1			303103				1350000	1860000	30962.9	2270000	7740000		2910000	6190000		94768.4	15015.1	1330000	627249
P09455	P09455	RET1_HUMAN	RBP1	Retinol-binding protein 1							137508	189552	132120	95508.4	307735		1330000	3420000				81193	162696
P09467	O00757;P09467	F16P1_HUMAN	FBP1	Fructose-1,6-bisphosphatase 1			95973				1220000	1500000	292107	5900000	17400000		77116.7
P09486	P09486	SPRC_HUMAN	SPARC	SPARC	30778.1	16403.1	103450		139984	115268			55384	206986	562871		214054	30951.5	23631.8	295413	103465	1890000	28017.5
P09488	P09488;P46439	GSTM1_HUMAN	GSTM1	Glutathione S-transferase Mu 1			129618				220944	432378	18085.8
P09488;P28161	P09488;P28161	GSTM1_HUMAN;GSTM2_HUMAN	GSTM1;GSTM2	Glutathione S-transferase Mu 1							71170.8	210032		342842	773447			81588.2
P09488;P28161;P46439;Q03013	P09488;P28161;P46439;Q03013	GSTM1_HUMAN;GSTM2_HUMAN;GSTM4_HUMAN;GSTM5_HUMAN	GSTM1;GSTM2;GSTM4;GSTM5	Glutathione S-transferase Mu 1							169583	341927	160666	672713	2450000		66943.1
P09488;P46439	P09488;P46439	GSTM1_HUMAN;GSTM5_HUMAN	GSTM1;GSTM5	Glutathione S-transferase Mu 1			128654				203923	392965	467074	166545			605243	312356	5058.44		20196		85840.5
P09493	P09493	TPM1_HUMAN	TPM1	Tropomyosin alpha-1 chain			239221				141136	197142	42314.2	170574	260336		534263	1190000	6326.47			213834	37492.6
P09496	P09496	CLCA_HUMAN	CLTA	Clathrin light chain A			470035				1590000	3000000	326341	4180000	11300000		3750000	9580000	27602.9	48524.3	41193.3	649096	1270000
P09497	P09497	CLCB_HUMAN	CLTB	Clathrin light chain B			81933.5				317636	600521	100636	4380000	13000000		1160000	2870000	14354.1	25396	25785	264345	431713
P09525	P09525	ANXA4_HUMAN	ANXA4	Annexin A4			630303				880883	1360000	184127	2550000	8200000		1800000	6120000	20513	30971.7	31388.7	586678	574764
P09543	P09543	CN37_HUMAN	CNP	2',3'-cyclic-nucleotide 3'-phosphodiesterase			90725.9				91964.3	182149	6053.18	164113	534354		357622	860469		189459			132001
P09601	P09601	HMOX1_HUMAN	HMOX1	Heme oxygenase 1			21314							14665	65549.4		164210	285229					21450.7
P09622	P09622	DLDH_HUMAN	DLD	Dihydrolipoyl dehydrogenase, mitochondrial			144235			9915.69	2160000	3400000	316383	6710000	14600000		3720000	7560000	86243	833982	161243	622819	989829
P09651	P09651;Q32P51	ROA1_HUMAN	HNRNPA1	Heterogeneous nuclear ribonucleoprotein A1			705249	86842.2		74038.8	4960000	5100000	2370000	6300000	13800000		7750000	16300000	29941	933284	87862.4	2200000	1600000
P09651;P22626	P09651;P22626;Q32P51;A0A2R8Y4L2	ROA1_HUMAN;ROA2_HUMAN	HNRNPA1;HNRNPA2B1	Heterogeneous nuclear ribonucleoprotein A1			1690000				6610000	8460000	2180000	12700000	29500000		15300000	36300000	34509.8	903688	154808	1690000	3810000
P09651;P51991	P09651;P51991;Q32P51	ROA1_HUMAN;ROA3_HUMAN	HNRNPA1;HNRNPA3	Heterogeneous nuclear ribonucleoprotein A1							121258	156694	66955.4	401564	536200		552282	1100000		33969.1	5847.7	245970	181629
P09661	P09661	RU2A_HUMAN	SNRPA1	U2 small nuclear ribonucleoprotein A'							108991	262117	29795.6	362563	843440		578355	1310000	73232.3				143297
P09668	P09668	CATH_HUMAN	CTSH	Pro-cathepsin H							15335.9	37661.3	11976.5	268229	579677		91609.3	244548
P09669	P09669	COX6C_HUMAN	COX6C	Cytochrome c oxidase subunit 6C							38924.8	82333.4		173015	488226		2320000	1570000		1130000	46862.9		526502
P09758	P09758	TACD2_HUMAN	TACSTD2	Tumor-associated calcium signal transducer 2							82955	124575		674664	2400000		766976	1650000					392164
P09769	P09769	FGR_HUMAN	FGR	Tyrosine-protein kinase Fgr			239189
P09874	P09874	PARP1_HUMAN	PARP1	Poly [ADP-ribose] polymerase 1			72102.6				545600	948197	79539.4	2390000	7700000		1010000	3280000		334143	18561.3	646758	220146
P09884	P09884	DPOLA_HUMAN	POLA1	DNA polymerase alpha catalytic subunit								68965.1		49072.7	196335		148292	575405
P09914	P09914	IFIT1_HUMAN	IFIT1	Interferon-induced protein with tetratricopeptide repeats 1			7181.62				18896.6	65898.5					15651.4	66514.5				108056
P09917	P09917	LOX5_HUMAN	ALOX5	Polyunsaturated fatty acid 5-lipoxygenase			160734
P09936	P09936	UCHL1_HUMAN	UCHL1	Ubiquitin carboxyl-terminal hydrolase isozyme L1							338265	606197	36716.5							141233
P09958	P09958	FURIN_HUMAN	FURIN	Furin							11975.2	21474.2			27225.4		12640.8	52780.6
P09960	P09960	LKHA4_HUMAN	LTA4H	Leukotriene A-4 hydrolase			1250000				459876	718036	36057.4	3370000	11000000		548651	2350000		82105.4	46162.3	543043	236827
P09972	P09972	ALDOC_HUMAN	ALDOC	Fructose-bisphosphate aldolase C	6206.49	2965.65	150331			6438.62	124944	127141	41013.7	1750000	5310000		261946	388094				300840	62891.8
P0C024	P0C024	NUDT7_HUMAN	NUDT7	Peroxisomal coenzyme A diphosphatase NUDT7										37977.3	79696.3		10981	90572.6
P0C0L4	P0C0L4;P0C0L5	CO4A_HUMAN	C4A	Complement C4-A	3460000	3340000	9180000	5243.36	14500000	8280000	138686	205195	5593.32	318517	557196	26387	173443	453080	27166.7	18700000	10700000	148000000	94036.2
P0C0S5;Q71UI9	P0C0S5;Q71UI9	H2AV_HUMAN;H2AZ_HUMAN	H2AZ1;H2AZ2	Histone H2A.Z			321049				800191	1270000	318090	3650000	8850000		4970000	9580000	8158.94	270647	181513	598046	1290000
P0C2W1	P0C2W1	FBSP1_HUMAN	FBXO45	F-box/SPRY domain-containing protein 1							12979.1	21602.1		51211.2	165368		13347.3	35934.9
P0C7T5	P0C7T5	ATX1L_HUMAN	ATXN1L	Ataxin-1-like								17772.7		72936.2	209882		38829.1	167627
P0C870	P0C870	JMJD7_HUMAN	JMJD7	Bifunctional peptidase and (3S)-lysyl hydroxylase JMJD7								8024.03		87787.7	351334		34858.5	174245
P0CAP2	P0CAP2	GRL1A_HUMAN	POLR2M	DNA-directed RNA polymerase II subunit GRINL1A							2994.26	22115.8		61789.8	115346		37534.4	44031.3					2396.14
P0CG13	P0CG13	CTF8_HUMAN	CHTF8	Chromosome transmission fidelity protein 8 homolog								15510		14772.5			54734	140240					12357.2
P0CG29;P0CG30	P0CG30;P0CG29	GST2_HUMAN;GSTT2_HUMAN	GSTT2;GSTT2B	Glutathione S-transferase theta-2										75697.7	214268
P0CG39	A5A3E0;Q6S8J3;Q9BYX7;P0CG38;P0CG39	POTEJ_HUMAN	POTEJ	POTE ankyrin domain family member J			134300				116593	252075	67373.9	280883	501906		301730	389761		78990.8			66667.7
P0CG39;P60709;P63261	P60709;P63261;A5A3E0;Q6S8J3;Q9BYX7;P0CG38;P0CG39	ACTB_HUMAN;ACTG_HUMAN;POTEJ_HUMAN	ACTB;ACTG1;POTEJ	POTE ankyrin domain family member J			13470.5				61334.3	72736.2	14431.1	366858	1920000		231684	622299				58886	34870
P0CG47;P0CG48;P62979;P62987	P0CG47;P0CG48;P62979;P62987	RL40_HUMAN;RS27A_HUMAN;UBB_HUMAN;UBC_HUMAN	RPS27A;UBA52;UBB;UBC	Polyubiquitin-B	89906	96959.8	12000000	75033.9		290951	15800000	28200000	11300000	48800000	117000000	94918.7	35400000	92300000	1160000	2530000	689814	11800000	16200000
P0DI81;P0DI82	P0DI81;P0DI82	TPC2A_HUMAN;TPC2B_HUMAN	TRAPPC2;TRAPPC2B	Trafficking protein particle complex subunit 2							32532.2	18421.8		47941.1	43499.2		18278.9	40648.6					15629.3
P0DJ07	P0DJ07	PT100_HUMAN	PET100	Protein PET100 homolog, mitochondrial							15292.7	27662.6		4488.64			23505.5	53742.2					22960.2
P0DJI8;P0DJI9	P0DJI8;P0DJI9	SAA1_HUMAN;SAA2_HUMAN	SAA1;SAA2	Serum amyloid A-1 protein													263440	528078					111810
P0DMM9;P0DMN0	P0DMM9;P0DMN0	ST1A3_HUMAN;ST1A4_HUMAN	SULT1A3;SULT1A4	Sulfotransferase 1A3										207082	596111		13610.3	34910.5
P0DMV8;P0DMV9	P0DMV8;P0DMV9;P17066;P48741	HS71A_HUMAN;HS71B_HUMAN	HSPA1A;HSPA1B	Heat shock 70 kDa protein 1A	22277.8	32141.4	3850000	30995	50637.2	62959	7790000	13200000	837867	26400000	78700000		14900000	47700000	102213	4560000	103180	6690000	3460000
P0DOY2;P0DOY3	P0DOY2;P0DOY3	IGLC2_HUMAN;IGLC3_HUMAN	IGLC2;IGLC3	Immunoglobulin lambda constant 2			4200000						108098			2464.5			140612	5810.75			100052
P0DP23;P0DP24;P0DP25	P0DP23;P0DP24;P0DP25	CALM1_HUMAN;CALM2_HUMAN;CALM3_HUMAN	CALM1;CALM2;CALM3	Calmodulin-1	19160.1	22368.2	1540000		22170.3	81561.3	3720000	10400000	2310000	29300000	53800000	21704.1	16600000	40100000	648744	252101	313120	2880000	6220000
P0DP58	P0DP58	LYNX1_HUMAN	LYNX1	Ly-6/neurotoxin-like protein 1													120355	277261					29546.1
P0DPB5	P0DPB5	RPC22_HUMAN	POLR1D	Protein POLR1D, isoform 2							9593.33	22286.4		13574.4	53197.1		60012.7	133785
P0DPD7	P0DPD7	EFMT4_HUMAN	EEF1AKMT4	EEF1A lysine methyltransferase 4							40103.4	59836.9		245809	825745		41806.7	235953		8336.23			10607.4
P0DTE7;P0DTE8;P0DUB6	P04746;P0DTE7;P0DTE8;P0DUB6;P19961	AMY1A_HUMAN;AMY1B_HUMAN;AMY1C_HUMAN	AMY1A;AMY1B;AMY1C	Alpha-amylase 1B	272344	234675	721476		1440000	833629	3872.31	3705.51	133769	16596.5	70263.2	63912.3	25846.6	27820.9	565554	1240000	690035	14400000	21964.4
P0DTL6	P0DTL6	ZTRF1_HUMAN	ZFTRAF1	Zinc finger TRAF-type-containing protein 1							20567.1	55044.1	2683.58	66187.3	300746		52156.9	205176
P10109	P10109	ADX_HUMAN	FDX1	Adrenodoxin, mitochondrial			10231.4				204387	296388		1200000	3520000		1570000	4040000	24139.9	125526	21432.4		356441
P10114	P10114	RAP2A_HUMAN	RAP2A	Ras-related protein Rap-2a								9074.54	11003.3				121149	194677					49504.7
P10114;P61225;Q9Y3L5	P10114;P61225;Q9Y3L5	RAP2A_HUMAN;RAP2B_HUMAN;RAP2C_HUMAN	RAP2A;RAP2B;RAP2C	Ras-related protein Rap-2a			52477.7				12675.1	25148.3	3085.78	123485	310720		131110	85089.6		11008.6			41503
P10153	P10153	RNAS2_HUMAN	RNASE2	Non-secretory ribonuclease			2770000	142366
P10155	P10155	RO60_HUMAN	RO60	RNA-binding protein RO60			56707				414256	644062	35019.7	1180000	3260000		519451	1640000		63315.9		313066	208165
P10253	P10253	LYAG_HUMAN	GAA	Lysosomal alpha-glucosidase			62184.5				488533	715873	606934	868633	2140000		57695.4	141980	7760.08	17686.3			10564
P10275	P10275	ANDR_HUMAN	AR	Androgen receptor							7987.71	22020.4
P10301	P10301	RRAS_HUMAN	RRAS	Ras-related protein R-Ras			28860.5				32836.8	85875	56775.7	152756	347645		413438	1140000					177669
P10301;P62070	P10301;P62070	RRAS2_HUMAN;RRAS_HUMAN	RRAS;RRAS2	Ras-related protein R-Ras			25909.8				75894.7	127577	57040.5	420278	1230000		690201	1290000	16368.3	63808.6			270169
P10321	P10321	HLAC_HUMAN	HLA-C	HLA class I histocompatibility antigen, C alpha chain			7266.15				2518.81			20335.6	79064.3		161172	352355				94064.5	51226.7
P10412	P10412;P16402;P16403	H14_HUMAN	H1-4	Histone H1.4	22013.6	139762	9960000	8961.42		514617	5520000	6490000	5360000	15900000	57400000		28400000	56200000	320164	5300000	2150000	11500000	6210000
P10412;P16401;Q02539	P10412;P16401;P16402;P16403;Q02539	H11_HUMAN;H14_HUMAN;H15_HUMAN	H1-1;H1-4;H1-5	Histone H1.4			17300000	22662.5		270397	3950000	4950000	3130000	11000000	34300000		22200000	39000000	144012	2130000	988415	1510000	4150000
P10412;Q02539	P10412;P16402;P16403;P22492;Q02539	H11_HUMAN;H14_HUMAN	H1-1;H1-4	Histone H1.4			64135.9				6948.75	16859.2	8370.98	68351.4	307413		118556	371997		4693.94
P10515	P10515	ODP2_HUMAN	DLAT	Dihydrolipoyllysine-residue acetyltransferase component of pyruvate dehydrogenase complex, mitochondrial			111618				836807	1440000	63898.5	2440000	4970000		5280000	10600000	44703.1	770095	50954	538919	1590000
P10586	P10586;P23468;Q13332	PTPRF_HUMAN	PTPRF	Receptor-type tyrosine-protein phosphatase F							28705	60957.7		97272.7	377166		216049	530386		88461.7			79250.7
P10588	P10588	NR2F6_HUMAN	NR2F6	Nuclear receptor subfamily 2 group F member 6							37912.6	70797.1		44699.7			60627.1	198907
P10599	P10599	THIO_HUMAN	TXN	Thioredoxin	18449.1	13972.5	2530000	19167.2	46899.6	20807.6	10600000	18700000	2790000	14900000	39800000	47485.6	6170000	19700000	272855	216775	155367	2280000	1580000
P10619	P10619	PPGB_HUMAN	CTSA	Lysosomal protective protein			61748.3				103698	109449	59096.8	854222	2290000		58919.3	121514	14636.7		22730		10889.1
P10636	P10636	TAU_HUMAN	MAPT	Microtubule-associated protein tau							642104	994031	48551.9	281108	856312			10555.1
P10644	P10644	KAP0_HUMAN	PRKAR1A	cAMP-dependent protein kinase type I-alpha regulatory subunit			71692.9				29279.9	58396.8		243119	683132		311646	895355		22738.4			79182.5
P10644;P31321	P10644;P31321	KAP0_HUMAN;KAP1_HUMAN	PRKAR1A;PRKAR1B	cAMP-dependent protein kinase type I-alpha regulatory subunit			125768				155215	221390		1020000	3020000		1230000	4650000		67816.1		587429	409852
P10746	P10746	HEM4_HUMAN	UROS	Uroporphyrinogen-III synthase							92965.9	156570	4339.76	210821	777536		21485.5	107997
P10768	P10768	ESTD_HUMAN	ESD	S-formylglutathione hydrolase			168124			1913.14	625213	648915	42723.2	1810000	6010000		1270000	5110000	56923.8	166835	41250	331807	1020000
P10809	P10809	CH60_HUMAN	HSPD1	60 kDa heat shock protein, mitochondrial			971376			91472.3	13900000	22200000	728489	11000000	21200000		11400000	26500000	74312.4	4990000	165562	2260000	1940000
P10909	P10909	CLUS_HUMAN	CLU	Clusterin			274718				57501.5	81435.4		145295	430999
P11021	P11021	BIP_HUMAN	HSPA5	Endoplasmic reticulum chaperone BiP	62388.7	58234.3	3100000	39674.3	143139	137245	6690000	9730000	1570000	29000000	64000000	15181.1	31500000	61400000	852035	2900000	815482	5250000	7520000
P11021;P11142;P34931;P54652	P0DMV8;P0DMV9;P11021;P11142;P34931;P54652	BIP_HUMAN;HS71L_HUMAN;HSP72_HUMAN;HSP7C_HUMAN	HSPA1L;HSPA2;HSPA5;HSPA8	Endoplasmic reticulum chaperone BiP			71732.3				142812	255455	34469.5	432723	962350		235794	622426		77694.8			60848.2
P11117	P11117	PPAL_HUMAN	ACP2	Lysosomal acid phosphatase			17266.1				106575	158898	81596.3	614064	1430000		1020000	2070000	21331.8	108356	21937.6		447439
P11137	P11137	MTAP2_HUMAN	MAP2	Microtubule-associated protein 2										13470.5	33369.5		21533.6	84386.2
P11142	P11142	HSP7C_HUMAN	HSPA8	Heat shock cognate 71 kDa protein	22742.6	17823.8	4480000	95256.4		249695	18200000	32100000	4760000	57100000	173000000	24090.2	37400000	104000000	283708	1280000	699248	11700000	8630000
P11142;P34931;P54652	P0DMV8;P0DMV9;P11142;P17066;P34931;P54652;P48741	HS71L_HUMAN;HSP72_HUMAN;HSP7C_HUMAN	HSPA1L;HSPA2;HSPA8	Heat shock cognate 71 kDa protein	51330.7	52407.3	4300000	14120	52999.5	209439	12600000	23400000	4200000	38000000	98400000	45397	24000000	69300000	448317	2320000	309065	6520000	5600000
P11142;P54652	P11142;P54652	HSP72_HUMAN;HSP7C_HUMAN	HSPA2;HSPA8	Heat shock cognate 71 kDa protein	29537.5	31605.4	1450000		18118.5	74541	6990000	11600000	2000000	18600000	53100000	29038.7	12800000	31900000	160207	469575	180594	4100000	2920000
P11166	P11166	GTR1_HUMAN	SLC2A1	Solute carrier family 2, facilitated glucose transporter member 1							108658	187016	25459.7	222236	532211		3650000	5730000	26558.7	141899	8883.14		1880000
P11169;Q8TDB8	P11169;Q8TDB8	GTR14_HUMAN;GTR3_HUMAN	SLC2A14;SLC2A3	Solute carrier family 2, facilitated glucose transporter member 3			832343	9059.04														32958.7
P11171	P11171	EPB41_HUMAN	EPB41	Protein 4.1			31366.5				48672.8	83443.3		103572	299313		196540	695271					56782.2
P11172	P11172	UMPS_HUMAN	UMPS	Uridine 5'-monophosphate synthase			46349.8				350489	556857	47389.7	585751	1850000		263390	790796		56118.6		146993	43429.5
P11177	P11177	ODPB_HUMAN	PDHB	Pyruvate dehydrogenase E1 component subunit beta, mitochondrial			86598.1				637547	1170000	28788.5	1940000	4280000		1890000	3640000	3457.41	360704	29074.6	95506.3	369170
P11182	P11182	ODB2_HUMAN	DBT	Lipoamide acyltransferase component of branched-chain alpha-keto acid dehydrogenase complex, mitochondrial						14474.7	91892.4	188727		472337	1060000		366685	689873		51634.6	6928.47		74366.1
P11215	P11215	ITAM_HUMAN	ITGAM	Integrin alpha-M			1900000	25897.1
P11216	P11216	PYGB_HUMAN	PYGB	Glycogen phosphorylase, brain form			28183.8				145310	239243	3627.07	2560000	8560000		1320000	4950000		27875.5	9939.95	696805	397269
P11233	P11233	RALA_HUMAN	RALA	Ras-related protein Ral-A			37137.5				95833.5	169681	16328.7	211915	505212		391769	909694	2787.15	24952.8			104232
P11233;P11234	P11233;P11234	RALA_HUMAN;RALB_HUMAN	RALA;RALB	Ras-related protein Ral-A			107973				279755	359453	142140	722952	2230000		876232	1790000		158110			400205
P11234	P11234	RALB_HUMAN	RALB	Ras-related protein Ral-B			230331				14351.5	36307.5	14651.4	107843	479177		40871.9	91162.3					11515.7
P11279	P11279	LAMP1_HUMAN	LAMP1	Lysosome-associated membrane glycoprotein 1			1140000				596261	1070000	437898	851808	2080000	14001.1	5610000	10800000	518226	511004	48706.3	409744	4560000
P11310	P11310	ACADM_HUMAN	ACADM	Medium-chain specific acyl-CoA dehydrogenase, mitochondrial			56947.4				1840000	2200000	227887	1450000	3080000		1100000	2610000	29991.3	79366.1			360582
P11387	P11387	TOP1_HUMAN	TOP1	DNA topoisomerase 1			126606				331419	309885	82999.2	509217	1770000		543423	1090000		30692.4	28372.9	156055	98405.4
P11388	P11388	TOP2A_HUMAN	TOP2A	DNA topoisomerase 2-alpha			117638			932586		17887.7		90496.7	368432		120834	279283		106771			17720.3
P11388;Q02880	P11388;Q02880	TOP2A_HUMAN;TOP2B_HUMAN	TOP2A;TOP2B	DNA topoisomerase 2-alpha			62143.9				37763.2	61175.1		204442	716788		334634	801550		68284		123130	39728.7
P11413	P11413	G6PD_HUMAN	G6PD	Glucose-6-phosphate 1-dehydrogenase			2690000				1950000	2920000	236464	3290000	10100000		1140000	4250000		144134	39825	621227	344313
P11498	P11498	PYC_HUMAN	PC	Pyruvate carboxylase, mitochondrial							507604	787297	19615.5	911492	1760000		992883	2620000	23271.8	26503.8	5587.03	118951	255144
P11586	P11586	C1TC_HUMAN	MTHFD1	C-1-tetrahydrofolate synthase, cytoplasmic		580314	532815				1110000	1710000	26457.5	3830000	13600000		2590000	10400000		541687	22743.4	2010000	681559
P11586;Q6UB35	P11586;Q6UB35	C1TC_HUMAN;C1TM_HUMAN	MTHFD1;MTHFD1L	C-1-tetrahydrofolate synthase, cytoplasmic							553334	944769		1820000	5860000		1530000	5690000					261139
P11678	P11678	PERE_HUMAN	EPX	Eosinophil peroxidase			832142
P11717	P11717	MPRI_HUMAN	IGF2R	Cation-independent mannose-6-phosphate receptor			112089				175055	298867	27647.6	198668	718021		217919	433879		117397			63351.2
P11766	P11766	ADHX_HUMAN	ADH5	Alcohol dehydrogenase class-3			228776				605045	918627	58373	3260000	11000000		962889	3330000	5615.82	149594		559649	145406
P11802	P11802	CDK4_HUMAN	CDK4	Cyclin-dependent kinase 4							154356	202398	4620.08	157645	518637		216670	617952		123071		167383	60847.7
P11908	P11908	PRPS2_HUMAN	PRPS2	Ribose-phosphate pyrophosphokinase 2							241627	390668	10746.9	776153	2180000		1740000	4180000		128480		576147	294801
P11908;P60891	P11908;P21108;P60891	PRPS1_HUMAN;PRPS2_HUMAN	PRPS1;PRPS2	Ribose-phosphate pyrophosphokinase 2			88276.5				504088	736365	46932.1	1350000	4000000		2460000	8410000		209787		475597	508311
P11940	P11940;Q9H361	PABP1_HUMAN	PABPC1	Polyadenylate-binding protein 1			187808				627266	1460000	193358	2000000	5690000		1780000	4970000		44588.7		1220000	301704
P11940;Q13310	P11940;Q13310;Q9H361;Q4VXU2	PABP1_HUMAN;PABP4_HUMAN	PABPC1;PABPC4	Polyadenylate-binding protein 1			428405			25387.6	1480000	2740000	379388	3690000	11000000		4060000	9140000	26388.1	369244	39482.1	1650000	964157
P12004	P12004	PCNA_HUMAN	PCNA	Proliferating cell nuclear antigen			107827				7180000	9780000	182356	2680000	8120000		5020000	14200000	125696	414862		1600000	1430000
P12081	P12081	HARS1_HUMAN	HARS1	Histidine--tRNA ligase, cytoplasmic			45995.4				156823	232825	25128.8	1760000	5660000		447302	1500000		36409.9	5911.92	116530	103499
P12081;P49590	P12081;P49590	HARS1_HUMAN;SYHM_HUMAN	HARS1;HARS2	Histidine--tRNA ligase, cytoplasmic			130201				543310	732549	113065	5410000	14400000		1410000	3940000	12751.3	84865.9	49420.8	554400	374305
P12107	P12107	COBA1_HUMAN	COL11A1	Collagen alpha-1(XI) chain					19507.5											37291.9		179778
P12109	P12109	CO6A1_HUMAN	COL6A1	Collagen alpha-1(VI) chain	173200	173824	324909		470015	253801			177068	329639	1020000		105958	175504	11025.8	464764	276402	4400000	13428.8
P12111	P12111	CO6A3_HUMAN	COL6A3	Collagen alpha-3(VI) chain	12880.7		57680.7		39999.5	15925.7	19046.7	34263.4	25354.6		201899		50143.5			44565.4	28641.3	650829	24973.4
P12235	P12235	ADT1_HUMAN	SLC25A4	ADP/ATP translocase 1									11068.8						22535.7		10203
P12235;P12236	P05141;P12235;P12236;Q9H0C2	ADT1_HUMAN;ADT3_HUMAN	SLC25A4;SLC25A6	ADP/ATP translocase 1			1960000			38770.6	834268	1090000	270954	1950000	5440000		12800000	12700000	288565	6950000	493929	386266	5320000
P12236	P05141;P12236	ADT3_HUMAN	SLC25A6	ADP/ATP translocase 3			1450000			25723.2	545337	671221	142180	1070000	3550000		6620000	5400000	150542	3990000	278038	76050.1	3960000
P12259	P12259	FA5_HUMAN	F5	Coagulation factor V	240889	238135	810617		878035	537411			5087.72	55488.8			32685.5	42797.2		1040000	603401	9260000	14251.4
P12268	P12268	IMDH2_HUMAN	IMPDH2	Inosine-5'-monophosphate dehydrogenase 2			275436				1610000	2700000	20301.5	1270000	4140000		1430000	6640000		572884	46709.8	829972	436605
P12268;P20839	P12268;P20839	IMDH1_HUMAN;IMDH2_HUMAN	IMPDH1;IMPDH2	Inosine-5'-monophosphate dehydrogenase 2			143177				490694	938983	10033.6	452360	1250000		740732	1980000		148286			138148
P12270	P12270	TPR_HUMAN	TPR	Nucleoprotein TPR			50444.6				230296	562292	16881.9	711605	1700000		915543	2880000				314458	229117
P12273	P12273	PIP_HUMAN	PIP	Prolactin-inducible protein						19972	106206	160625	221537	26288.5	78852.9	48482.5			392567				20228.4
P12277	P12277	KCRB_HUMAN	CKB	Creatine kinase B-type	1090000	749690					5410000	9170000	283808	163423	15747.2		114725	175902		274584		235270	13484
P12314;Q92637	P12314;Q92637	FCGR1_HUMAN;FCGRB_HUMAN	FCGR1A;FCGR1BP	High affinity immunoglobulin gamma Fc receptor I			12948.6				66517.7												6429.08
P12318;P31995	P12318;P31995	FCG2A_HUMAN;FCG2C_HUMAN	FCGR2A;FCGR2C	Low affinity immunoglobulin gamma Fc region receptor II-a			197001
P12429	P12429	ANXA3_HUMAN	ANXA3	Annexin A3		11330.7	3240000	6462.83			38533	45042.3	599337	758543	1510000		1500000	3050000	45601.3	7308.51	25212.4	227606	320784
P12532	P12532	KCRU_HUMAN	CKMT1A	Creatine kinase U-type, mitochondrial	77553.1	48055	141877			30727.7	2740000	5020000	356873	10900000	24900000		3570000	10800000	35047.5	437451	74540.7	957170	1010000
P12694	P12694	ODBA_HUMAN	BCKDHA	2-oxoisovalerate dehydrogenase subunit alpha, mitochondrial							526659	735134	11722.6	648568	1330000		297056	750319		57457.7			65160.7
P12724	P12724	ECP_HUMAN	RNASE3	Eosinophil cationic protein			2330000	31029.2
P12814	P12814	ACTN1_HUMAN	ACTN1	Alpha-actinin-1			1240000				346601	503707	108043	1530000	3690000		6150000	18900000	69382.5	52513.2	25519.8	2050000	1860000
P12821	P12821	ACE_HUMAN	ACE	Angiotensin-converting enzyme							30069	48726.2	33756.1				96381.7	31740.2		26574.7			34826.9
P12830	P12830	CADH1_HUMAN	CDH1	Cadherin-1										881102	2670000		1780000	4820000	17099.1				427965
P12931	P12931	SRC_HUMAN	SRC	Proto-oncogene tyrosine-protein kinase Src							38632.1	51979.2		84892.6	185632		209430	1640000
P12931;P42685;Q04912	P08581;P12931;P42685;Q04912;Q9H3Y6	FRK_HUMAN;RON_HUMAN;SRC_HUMAN	FRK;MST1R;SRC	Proto-oncogene tyrosine-protein kinase Src			24853.9				55246.3	87365.5	14154.4	139785	478396		180271	438086					60731.1
P12955	P12955	PEPD_HUMAN	PEPD	Xaa-Pro dipeptidase			85656.1				110209	157889	12920.8	469204	1620000		195772	767699	6459.37	345509	206400	681111	68956
P12956	P12956	XRCC6_HUMAN	XRCC6	X-ray repair cross-complementing protein 6			451257				1260000	2570000	42492.3	3210000	8280000		4070000	12500000	9947.89	286402		1660000	1540000
P13010	P13010	XRCC5_HUMAN	XRCC5	X-ray repair cross-complementing protein 5			209184			20882.6	1130000	2450000	27171.2	3170000	9180000		4430000	11600000	5280.97	201219	6718.9	1220000	1590000
P13051	P13051	UNG_HUMAN	UNG	Uracil-DNA glycosylase								3607.63			21128.5
P13056	P13056	NR2C1_HUMAN	NR2C1	Nuclear receptor subfamily 2 group C member 1	338890	27309.4	986038		1980000	120201										2130000	1460000	9860000
P13073	P13073	COX41_HUMAN	COX4I1	Cytochrome c oxidase subunit 4 isoform 1, mitochondrial			368854				200569	298425	51414.9	1070000	3300000		6470000	6430000	65587.2	2040000	99115.6	106273	2360000
P13196	P13196	HEM1_HUMAN	ALAS1	5-aminolevulinate synthase, non-specific, mitochondrial							12690.5	19915.5					13083.6	97254.7
P13284	P13284	GILT_HUMAN	IFI30	Gamma-interferon-inducible lysosomal thiol reductase			73392.3				162903	269843	15672.1	1410000	2540000		451863	776020			30503.2		68204.5
P13473	P13473	LAMP2_HUMAN	LAMP2	Lysosome-associated membrane glycoprotein 2	7468.41		2840000	63192.1	195666	118510	2480000	3430000	1120000	3110000	7870000	27101.6	11400000	25400000	889595	1480000	153337	1720000	6690000
P13489	P13489	RINI_HUMAN	RNH1	Ribonuclease inhibitor			620934				493817	824732		1260000	4680000		598849	2310000				327811	160095
P13498	P13498	CY24A_HUMAN	CYBA	Cytochrome b-245 light chain			294210										12288.1
P13591	P13591	NCAM1_HUMAN	NCAM1	Neural cell adhesion molecule 1	16603.9		55111.3		150815	94876.2										171014	100978	1310000
P13639	P13639	EF2_HUMAN	EEF2	Elongation factor 2			633646			52305.3	5570000	9320000	790605	12400000	37400000		7320000	21900000	118926	1230000	95013	3110000	2240000
P13639;Q15029	P13639;Q15029	EF2_HUMAN;U5S1_HUMAN	EEF2;EFTUD2	Elongation factor 2	12927.4	5330.95	1240000	2058.47		28972.5	8980000	14200000	1380000	18100000	67900000		12300000	39200000	545553	2070000		6310000	3900000
P13645	P13645	K1C10_HUMAN	KRT10	Keratin, type I cytoskeletal 10	3630000	526331	4170000	2550000	276397	2670000	190912		7920000	712213	8060000	8990000	2290000	2950000	23700000	1300000	699655	966860	3240000
P13647	P13647	K2C5_HUMAN	KRT5	Keratin, type II cytoskeletal 5	302899	229987	431881	205500	11475.7	137967	8899.75		276758	20369.7	1310000	394078	2330000	2420000	6380000	58591.7	50947.1		1080000
P13667	P13667	PDIA4_HUMAN	PDIA4	Protein disulfide-isomerase A4			229439				1800000	2340000	106476	9020000	22900000		4620000	11800000	10485.3	505076	92766.4	1120000	1000000
P13674	P13674	P4HA1_HUMAN	P4HA1	Prolyl 4-hydroxylase subunit alpha-1							183608	306682	39087.1	1540000	3830000		2200000	3880000	15507.5	90367.2		191042	548964
P13686	P13686	PPA5_HUMAN	ACP5	Tartrate-resistant acid phosphatase type 5									33186.8	176512	405374			11351
P13693	P13693;Q56UQ5	TCTP_HUMAN	TPT1	Translationally-controlled tumor protein			169865				1650000	2290000	132765	4410000	15200000		3460000	13200000	34766.6	143901	33002.7	1110000	797756
P13716	P13716	HEM2_HUMAN	ALAD	Delta-aminolevulinic acid dehydratase			107180				210355	301614	1670.96	396639	1690000		35364.5	149257					24760.4
P13727	P13727	PRG2_HUMAN	PRG2	Bone marrow proteoglycan			777831	13275.5
P13747	P13747	HLAE_HUMAN	HLA-E	HLA class I histocompatibility antigen, alpha chain E			71520.9							16185.8	52906		86687.2	152036					16979
P13796	P13796	PLSL_HUMAN	LCP1	Plastin-2	27197.5	43091.8	6090000		112386	65232.4	20540.2	13521.7	536315	835941	384374		1820000	3500000	21730	88561.5	144316	1370000	331079
P13796;P13797	P13796;P13797	PLSL_HUMAN;PLST_HUMAN	LCP1;PLS3	Plastin-2			113297						7103.67	30919.7	6839.79		68460.2	242864					5277.09
P13796;P13797;Q14651	P13796;P13797;Q14651	PLSI_HUMAN;PLSL_HUMAN;PLST_HUMAN	LCP1;PLS1;PLS3	Plastin-2			807250										54149.7	113349
P13797	P13797	PLST_HUMAN	PLS3	Plastin-3			374905				144545	334476	148583	40646	95666.8		2890000	8140000		303693		185447	553833
P13798	P13798	ACPH_HUMAN	APEH	Acylamino-acid-releasing enzyme			271738				1960000	2690000	73638.4	1210000	4150000		953976	3360000	44575	30218.4	9576.91	471333	448742
P13804	P13804	ETFA_HUMAN	ETFA	Electron transfer flavoprotein subunit alpha, mitochondrial			249216				1920000	2890000	317708	11000000	22100000		5600000	13100000	13826.4	649780	96299.4	298656	944041
P13807	P13807	GYS1_HUMAN	GYS1	Glycogen [starch] synthase, muscle			100654				88871	181855		138501	556081		221471	843634		42135.3		51800.2	86848.8
P13861	P13861	KAP2_HUMAN	PRKAR2A	cAMP-dependent protein kinase type II-alpha regulatory subunit			95796.8				588801	1020000	16846	911475	2660000		917469	2400000		62644.7			199891
P13861;P31323	P13861;P31323	KAP2_HUMAN;KAP3_HUMAN	PRKAR2A;PRKAR2B	cAMP-dependent protein kinase type II-alpha regulatory subunit							5315.1	17998.3		19071.8	51337.2		10771.3	64145.8
P13928;Q5VT79	P13928;Q5VT79	ANXA8_HUMAN;AXA81_HUMAN	ANXA8;ANXA8L1	Annexin A8													423189	1100000				38559.3	106632
P13929	P13929	ENOB_HUMAN	ENO3	Beta-enolase							12726.8		3532.75	36080.7			43632	114552					8686.61
P13984	P13984	T2FB_HUMAN	GTF2F2	General transcription factor IIF subunit 2							31034.4	61628.8		102707	268501		106120	321792					19736.5
P13987	P13987	CD59_HUMAN	CD59	CD59 glycoprotein			71157.8						8851.13				981570	853716	25007.2	33035.4			431899
P13995	P13995	MTDC_HUMAN	MTHFD2	Bifunctional methylenetetrahydrofolate dehydrogenase/cyclohydrolase, mitochondrial							502581	722095	107455	819169	1760000		216695	317223		81031.6			21674
P14209	P14209	CD99_HUMAN	CD99	CD99 antigen			32651				156225	272924	12138.3	64462.8	148823		121473	287331		14608.5			28402.3
P14314	P14314	GLU2B_HUMAN	PRKCSH	Glucosidase 2 subunit beta			651554				2890000	5750000	117418	32300000	82400000		11800000	27100000	31543	580638	373199	2520000	3560000
P14316	P14316	IRF2_HUMAN	IRF2	Interferon regulatory factor 2							4542.77	12751.9		29033.4	138747		44925.1	91526.7
P14317	P14317	HCLS1_HUMAN	HCLS1	Hematopoietic lineage cell-specific protein			458505						51416.2	50522.7			72889.2
P14324	P14324	FPPS_HUMAN	FDPS	Farnesyl pyrophosphate synthase			430924				397026	609730	60762	1930000	5850000		1840000	6110000	60161.7	32523.3	6508.94	638618	402861
P14373	P14373	TRI27_HUMAN	TRIM27	Zinc finger protein RFP								18667.9		23730.5	80536.1		77728.1	187327					8366.1
P14410	P14410	SUIS_HUMAN	SI	Sucrase-isomaltase, intestinal					24229	5906.56										155849	83340.5	269960
P14543	P14543	NID1_HUMAN	NID1	Nidogen-1	15112.7	15366.3	69475.9		34825											41511.3	13713.4	325127
P14550	P14550	AK1A1_HUMAN	AKR1A1	Aldo-keto reductase family 1 member A1			96109.9				536012	819075	108985	1300000	3830000		1670000	5500000	29023.9	54479.3	14415	527220	595638
P14618	P14618	KPYM_HUMAN	PKM	Pyruvate kinase PKM	195945	148982	7680000	271386	248488	229284	6120000	7690000	3130000	28700000	95700000		45600000	143000000	491607	1510000	545250	28700000	15100000
P14621	P14621	ACYP2_HUMAN	ACYP2	Acylphosphatase-2			7328.98				237860	340739	65089.2	68164.8	155772		367072	1230000					120376
P14625	P14625	ENPL_HUMAN	HSP90B1	Endoplasmin			1110000		10534	27623	2340000	3650000	207503	32600000	69900000	11519.3	11500000	22500000	206615	560131	287894	1350000	2490000
P14635	P14635	CCNB1_HUMAN	CCNB1	G2/mitotic-specific cyclin-B1							9106.94	26675.6		20138.5	152335		72435.9	266286		16370.1			5302.39
P14649	P14649	MYL6B_HUMAN	MYL6B	Myosin light chain 6B							37686	72235.4		80088.9	235971		50034	188665					23718.5
P14672	P14672	GLUT4_HUMAN	SLC2A4	Solute carrier family 2, facilitated glucose transporter member 4							6463.37	10174.9		7577.38			63372.8	90851.2					7824.5
P14678;P63162	P14678;P63162	RSMB_HUMAN;RSMN_HUMAN	SNRPB;SNRPN	Small nuclear ribonucleoprotein-associated proteins B and B'			256786				570404	903852	271408	1260000	2830000		1410000	3430000		202791	14696.9	447530	424142
P14735	P14735	IDE_HUMAN	IDE	Insulin-degrading enzyme		13472.4	205396				776478	1350000	171701	1220000	3620000		969834	2970000	414067	87905.7		396024	258116
P14780	P14780	MMP9_HUMAN	MMP9	Matrix metalloproteinase-9	5394.34	18790.2	4690000	23401.7
P14854	P14854	CX6B1_HUMAN	COX6B1	Cytochrome c oxidase subunit 6B1			1280000				1440000	1890000	545593	3050000	6620000		5850000	8140000		483273			1590000
P14859	P09086;P14859;Q9UKI9	PO2F1_HUMAN	POU2F1	POU domain, class 2, transcription factor 1							33045.3	32469.5	2203.27	110562	280228		79651.6	193888
P14866	P14866	HNRPL_HUMAN	HNRNPL	Heterogeneous nuclear ribonucleoprotein L			460812				1460000	2220000	633183	3010000	7970000		5630000	11600000	7367.62	293826	26688.4	760558	990649
P14868	P14868	SYDC_HUMAN	DARS1	Aspartate--tRNA ligase, cytoplasmic			248254				1120000	1580000	124481	2030000	6070000		1720000	4760000	15095.1	260892	11769.9	1040000	519992
P14923	P14923	PLAK_HUMAN	JUP	Junction plakoglobin	27312.9	28414.1	60722.4	29248.9	68473.6	13614.8	217491	356648	47996.6	702613	2680000	25151	1830000	3730000	1790000			224035	669596
P14923;P35222	P14923;P35222	CTNB1_HUMAN;PLAK_HUMAN	CTNNB1;JUP	Junction plakoglobin	15593.2	9302.82	36537.3				98584.7	167142	15234	513889	1560000	13928.7	1330000	2500000	658208				745052
P14927	P14927	QCR7_HUMAN	UQCRB	Cytochrome b-c1 complex subunit 7			194414				124161	141688	53382.2	193361	280628		1140000	1280000		607542	13696.1		360981
P15056	P15056	BRAF_HUMAN	BRAF	Serine/threonine-protein kinase B-raf							12293.1	19419.1						30018.8		29513.6
P15085;P15086	P15085;P15086	CBPA1_HUMAN;CBPB1_HUMAN	CPA1;CPB1	Carboxypeptidase A1	41124.1	36586.2	133259		208408	158800										158278	118910	450320
P15090	P15090	FABP4_HUMAN	FABP4	Fatty acid-binding protein, adipocyte	22402.8	4966.12	31927.5	51016.3			41033.3	63319.8	6410000	748086	439229		1720000	1870000	19843.8	86134.2	130631	789381	191693
P15104	P15104	GLNA_HUMAN	GLUL	Glutamine synthetase							264197	389573	40690.2	215227	509939		622058	2430000				312851	219762
P15121	P15121	ALDR_HUMAN	AKR1B1	Aldo-keto reductase family 1 member B1			152952						583611	42401.7			129954	319445		130012		138714	75948
P15144	P15144	AMPN_HUMAN	ANPEP	Aminopeptidase N			225822							24908.5	100020		31333.3	100618					10858.2
P15151	P15151	PVR_HUMAN	PVR	Poliovirus receptor													56209.7	112634		47650.9			15673.6
P15153;P63000	P15153;P60763;P63000	RAC1_HUMAN;RAC2_HUMAN	RAC1;RAC2	Ras-related C3 botulinum toxin substrate 2	39284.2	107813	5690000	10912.7			2070000	3860000	519036	3540000	12900000		2970000	10500000	54604.3	491443		2780000	981313
P15170	P15170	ERF3A_HUMAN	GSPT1	Eukaryotic peptide chain release factor GTP-binding subunit ERF3A			8724.38				473342	985252		1100000	3170000		842952	3090000				521435	215815
P15170;Q8IYD1	P15170;Q8IYD1	ERF3A_HUMAN;ERF3B_HUMAN	GSPT1;GSPT2	Eukaryotic peptide chain release factor GTP-binding subunit ERF3A			83232.8				955787	1490000		1990000	5970000		1340000	5660000		76403.8		959768	392979
P15259	P15259	PGAM2_HUMAN	PGAM2	Phosphoglycerate mutase 2										18422.5	85808.8
P15259;P18669	P15259;P18669	PGAM1_HUMAN;PGAM2_HUMAN	PGAM1;PGAM2	Phosphoglycerate mutase 2			994334				1710000	2520000	308879	4950000	15900000		2650000	5070000		117415	92111.7	1440000	480695
P15259;P18669;Q8N0Y7	P15259;P18669;Q8N0Y7	PGAM1_HUMAN;PGAM2_HUMAN;PGAM4_HUMAN	PGAM1;PGAM2;PGAM4	Phosphoglycerate mutase 2			720207				1120000	1770000	346727	2450000	8450000		1360000	4550000		89654.6	39789.2	637116	307123
P15260	P15260	INGR1_HUMAN	IFNGR1	Interferon gamma receptor 1										12207.2	56900.3		87081.7	201179					22161.8
P15289	P15289	ARSA_HUMAN	ARSA	Arylsulfatase A							17215.7	17668.9		54091	120269		10112.8	59558.2
P15291	P15291	B4GT1_HUMAN	B4GALT1	Beta-1,4-galactosyltransferase 1	22813.3	20285.4	128392		41074.7	35706.9	27921.3	51956.3		137422	362462		455891	826075		84428.7	27450.9	557104	87206
P15311	P15311	EZRI_HUMAN	EZR	Ezrin			370278				3290000	5260000	253508	7210000	20200000		3840000	11200000	4723.73	26868.9	30659.9	958510	1030000
P15311;P26038;P35241	P15311;P26038;P35241	EZRI_HUMAN;MOES_HUMAN;RADI_HUMAN	EZR;MSN;RDX	Ezrin			698758				1750000	2520000	529654	2910000	9520000		2620000	7360000	6804.67	38935.9	41818.7	559950	786937
P15311;P35241	P15311;P35241	EZRI_HUMAN;RADI_HUMAN	EZR;RDX	Ezrin			199883				1370000	2560000	91285.3	2920000	10400000		1580000	5600000				478416	192918
P15313	P15313	VATB1_HUMAN	ATP6V1B1	V-type proton ATPase subunit B, kidney isoform										30325.7	101682		34144.1	108356					6107.54
P15313;P21281	P15313;P21281	VATB1_HUMAN;VATB2_HUMAN	ATP6V1B1;ATP6V1B2	V-type proton ATPase subunit B, kidney isoform			52812.5				65034.5	114079		840244	2290000		789961	2920000	223330	30920.4			143708
P15328	P14207;P15328;P41439	FOLR1_HUMAN	FOLR1	Folate receptor alpha							45557.9			326460	434805		68908.3	228638					22171
P15374	P15374	UCHL3_HUMAN	UCHL3	Ubiquitin carboxyl-terminal hydrolase isozyme L3			70566.5				348104	539934	28276.2	376522	1210000		1090000	4010000	19937.9	51202.6		570568	258882
P15408	P15408	FOSL2_HUMAN	FOSL2	Fos-related antigen 2										33318.3	103252		19115.3	52065.1					2661.43
P15498	P15498	VAV_HUMAN	VAV1	Proto-oncogene vav			79747.6						4482.86				70632.7	107141					7202.4
P15498;Q9UKW4	P15498;Q9UKW4	VAV3_HUMAN;VAV_HUMAN	VAV1;VAV3	Proto-oncogene vav			75625.5				8614.37	27881.2					18927.4	27363.4
P15529	P15529	MCP_HUMAN	CD46	Membrane cofactor protein			83655.8				505213	869357	64267.6	24543.1	200885		143169	390459					49246.2
P15531	P15531	NDKA_HUMAN	NME1	Nucleoside diphosphate kinase A			61369.9				1060000	1340000	142761	683665	1630000		1020000	3490000		88235.4		511660	225469
P15531;P22392	P15531;P22392;O60361	NDKA_HUMAN;NDKB_HUMAN	NME1;NME2	Nucleoside diphosphate kinase A	22581.3	13277.7	1150000	13512.6		126527	25100000	38300000	5700000	22200000	68300000		29800000	94000000	169083	2130000	369139	8780000	6820000
P15559	P15559	NQO1_HUMAN	NQO1	NAD(P)H dehydrogenase [quinone] 1							956975	1390000	127422	2080000	7320000		427201	1800000				283269	93295.9
P15586	P15586	GNS_HUMAN	GNS	N-acetylglucosamine-6-sulfatase			426751	21219.8			552946	824827	553960	3700000	7760000		675451	977409	18320.6	87878.8	57236.5		116102
P15735	P15735	PHKG2_HUMAN	PHKG2	Phosphorylase b kinase gamma catalytic chain, liver/testis isoform							16382.4	30481		52642.7	126609		33619.7	64677.1					3952.5
P15813	P15813	CD1D_HUMAN	CD1D	Antigen-presenting glycoprotein CD1d	110952	40898.3	65388.2	1060000			16854.6	7519.41	2900000			1030000	157202	48381.4	5360000	12390.8			676682
P15848	P15848	ARSB_HUMAN	ARSB	Arylsulfatase B			102417						74792	44125.9	92087.9		110817	235473		11188.5			22017.6
P15880	P15880	RS2_HUMAN	RPS2	40S ribosomal protein S2			288758			27856.7	385144	689662	103421	769289	3080000	94753.1	1160000	3540000	14703.8	1000000	44826	1610000	455132
P15924	P15924	DESP_HUMAN	DSP	Desmoplakin	58870	65862.3	74197.4	51918.4		62084.6	594398	1090000	75169.1	2060000	6870000	96535.4	2470000	5350000	2100000	37014.5	43224.1	613292	869815
P15927	P15927	RFA2_HUMAN	RPA2	Replication protein A 32 kDa subunit			137620				640837	1100000	21826	2500000	6480000		1920000	5470000		104113		699479	382899
P15941	P15941	MUC1_HUMAN	MUC1	Mucin-1							6859.65	23243.3		1390000	4860000		81252.8	265058					12579.5
P16070	P16070	CD44_HUMAN	CD44	CD44 antigen								38355.3					223840	977275					164563
P16083	P16083	NQO2_HUMAN	NQO2	Ribosyldihydronicotinamide dehydrogenase [quinone]			430261				796642	977150	142877	4030000	15000000		529258	1450000	27140.9				107325
P16144	P16144	ITB4_HUMAN	ITGB4	Integrin beta-4										19938.4	87696.9		141030	393778					45902.4
P16150	P16150	LEUK_HUMAN	SPN	Leukosialin			483302
P16152	P16152	CBR1_HUMAN	CBR1	Carbonyl reductase [NADPH] 1			218316							434915	1300000		1010000	2850000		205019		347810	277972
P16219	P16219	ACADS_HUMAN	ACADS	Short-chain specific acyl-CoA dehydrogenase, mitochondrial													71611.9	184180					11182.4
P16278	P16278	BGAL_HUMAN	GLB1	Beta-galactosidase			48343.8				71569.3	238978	123104	1860000	3550000		180332	148863	10049.2		35554.6		68877.5
P16284	P16284	PECA1_HUMAN	PECAM1	Platelet endothelial cell adhesion molecule			150752
P16298;P48454;Q08209	P16298;P48454;Q08209	PP2BA_HUMAN;PP2BB_HUMAN;PP2BC_HUMAN	PPP3CA;PPP3CB;PPP3CC	Serine/threonine-protein phosphatase 2B catalytic subunit beta isoform			13198.7				6290.38	20035.6		18843.4	122730		48035.2	106441				71638.2	3884
P16298;Q08209	P16298;Q08209	PP2BA_HUMAN;PP2BB_HUMAN	PPP3CA;PPP3CB	Serine/threonine-protein phosphatase 2B catalytic subunit beta isoform							44105.5	69358.3		74183.9	224841		63828.5	213494					15023.4
P16333	P16333	NCK1_HUMAN	NCK1	Cytoplasmic protein NCK1			25660.6				21502.6	24116.2		40986.1	231169		54892.9	200122					1924.12
P16383	P16383	GCFC2_HUMAN	GCFC2	Intron Large complex component GCFC2							42802.8	112601		174228	505881		50617.9	201156		54360.9			1501.1
P16401	P16401	H15_HUMAN	H1-5	Histone H1.5			271419				67772.5	80158.8	25776.4	173169	395215		257392	554184					22420
P16422	P16422	EPCAM_HUMAN	EPCAM	Epithelial cell adhesion molecule										111874	810322			17354.3
P16435	P16435	NCPR_HUMAN	POR	NADPH--cytochrome P450 reductase			193155				29356.7	47925.4		329577	833624		427647	561292		89117.9			125585
P16455	P16455	MGMT_HUMAN	MGMT	Methylated-DNA--protein-cysteine methyltransferase			23091.7				54580.8	86605.8		343788	992439		193004	748141				53843	14508.4
P16615	P16615	AT2A2_HUMAN	ATP2A2	Sarcoplasmic/endoplasmic reticulum calcium ATPase 2			50404.3				49484.2	98018.1		316489	875971		575049	728284		91438.4			161626
P16615;Q93084	O14983;P16615;Q93084	AT2A2_HUMAN;AT2A3_HUMAN	ATP2A2;ATP2A3	Sarcoplasmic/endoplasmic reticulum calcium ATPase 2			68497.3				39410.9	77848.5		503194	1910000		516611	770229		211179	10806.8		141451
P16671	P16671	CD36_HUMAN	CD36	Platelet glycoprotein 4			412442				1050000	1690000	176208
P16870	P16870	CBPE_HUMAN	CPE	Carboxypeptidase E								6964.98					9333.36	39262.2
P16885	P16885	PLCG2_HUMAN	PLCG2	1-phosphatidylinositol 4,5-bisphosphate phosphodiesterase gamma-2			182114						9798.4	46257.4	175042		96890	405932					31527.5
P16885;P27986	P16885;P27986	P85A_HUMAN;PLCG2_HUMAN	PIK3R1;PLCG2	1-phosphatidylinositol 4,5-bisphosphate phosphodiesterase gamma-2			68000.5								132320			361827
P16930	P16930	FAAA_HUMAN	FAH	Fumarylacetoacetase	10665	13450.8	63059				887484	1120000	39673.9	4710000	13900000		698130	2800000	17993.8	116761	66924	1510000	387382
P16949	P16949	STMN1_HUMAN	STMN1	Stathmin			609543				4410000	6390000	920043	2760000	7370000		11000000	32900000	14623.2	34565.8		2730000	2060000
P16989	P16989	YBOX3_HUMAN	YBX3	Y-box-binding protein 3									12046.2	102286	355283		634628	1970000					145208
P16989;P67809	P16989;P67809	YBOX1_HUMAN;YBOX3_HUMAN	YBX1;YBX3	Y-box-binding protein 3							2202.24	11757		23273.5	92302.9		47474.3	125215
P16989;P67809;Q9Y2T7	P16989;P67809;Q9Y2T7	YBOX1_HUMAN;YBOX2_HUMAN;YBOX3_HUMAN	YBX1;YBX2;YBX3	Y-box-binding protein 3										17148.2	44633.5		25077	75254.1					2794.93
P17026	P17026	ZNF22_HUMAN	ZNF22	Zinc finger protein 22														32376.5
P17028	P17028	ZNF24_HUMAN	ZNF24	Zinc finger protein 24							29051.1	39652.6		46089.2	162282		10399.8	44106.2		61802.4
P17029	P17029	ZKSC1_HUMAN	ZKSCAN1	Zinc finger protein with KRAB and SCAN domains 1							2935.01	6972.03		16433	67231			1625.65
P17050	P17050	NAGAB_HUMAN	NAGA	Alpha-N-acetylgalactosaminidase			24700.7				158892	158854	99926.9	388049	674484		190430	493603					75362.5
P17096	P17096	HMGA1_HUMAN	HMGA1	High mobility group protein HMG-I/HMG-Y			425327				889623	717490	895311	1170000	4390000		7040000	9970000	25763.4	46937.2	92489.1	956572	1480000
P17152	P17152	TMM11_HUMAN	TMEM11	Transmembrane protein 11, mitochondrial										8519.62	85751.7		48648.8			60656.5			29346.1
P17174	P17174	AATC_HUMAN	GOT1	Aspartate aminotransferase, cytoplasmic			57407.8		32075.9	11498.5	1540000	2260000	350484	1770000	5430000		712813	2160000	61567.6	31813	56958	308605	255773
P17213	P17213	BPI_HUMAN	BPI	Bactericidal permeability-increasing protein		19992.8	3670000	12411.6
P17301	P17301	ITA2_HUMAN	ITGA2	Integrin alpha-2										347131	1110000		128195	236505		25608.5		56310.7	73295.3
P17405	P17405	ASM_HUMAN	SMPD1	Sphingomyelin phosphodiesterase										94183.1	283751
P17480	P17480	UBF1_HUMAN	UBTF	Nucleolar transcription factor 1			33170.6				45178.1	74407	4237.8	91550.2	277320		276159	476654		151408			27399.7
P17544	P17544	ATF7_HUMAN	ATF7	Cyclic AMP-dependent transcription factor ATF-7								13414.3		26893.2	74046.1		43895.4	137471					9854.49
P17568	P17568	NDUB7_HUMAN	NDUFB7	NADH dehydrogenase [ubiquinone] 1 beta subcomplex subunit 7													10628.1
P17612	P17612;P22694	KAPCA_HUMAN	PRKACA	cAMP-dependent protein kinase catalytic subunit alpha			16726.4				191705	298520	13064.1	399456	826508		550296	1590000				198970	114720
P17612;P22694	P17612;P22694	KAPCA_HUMAN;KAPCB_HUMAN	PRKACA;PRKACB	cAMP-dependent protein kinase catalytic subunit alpha			251459				395937	482686	98687.5	759624	2520000		1090000	3260000	3834.78	25910.3		1070000	303408
P17655	P17655	CAN2_HUMAN	CAPN2	Calpain-2 catalytic subunit		5227.75	191886			12925.7	76029.3	124453	9707	1680000	5480000		436009	1290000		54627.5	11050.1	283304	101463
P17661	P17661	DESM_HUMAN	DES	Desmin									190166				9950000						1420000
P17676	P17676	CEBPB_HUMAN	CEBPB	CCAAT/enhancer-binding protein beta			53977.1										101770	384075
P17706	P17706	PTN2_HUMAN	PTPN2	Tyrosine-protein phosphatase non-receptor type 2								6618.99			134436		59856.4	187339
P17735	P17735	ATTY_HUMAN	TAT	Tyrosine aminotransferase										468386	1100000		17507.3
P17812	P17812	PYRG1_HUMAN	CTPS1	CTP synthase 1			14984.2				155697	284491		48701.3	164034		433354	1650000		100268			149578
P17813	P17813	EGLN_HUMAN	ENG	Endoglin											14037.5			7304.14
P17844	P17844	DDX5_HUMAN	DDX5	Probable ATP-dependent RNA helicase DDX5			128635				631194	871357	214872	839479	2160000		647778	1800000	4566.34	355682		637642	163841
P17844;Q92841	P17844;Q92841	DDX17_HUMAN;DDX5_HUMAN	DDX17;DDX5	Probable ATP-dependent RNA helicase DDX5							219606	412137	30485.5	448136	1160000		612623	1820000		108416		210892	52407.8
P17858	P17858	PFKAL_HUMAN	PFKL	ATP-dependent 6-phosphofructokinase, liver type			234474				333154	489975	72696.8	692997	3170000		328156	1250000		56754.6			87012.7
P17858;Q01813	P17858;Q01813	PFKAL_HUMAN;PFKAP_HUMAN	PFKL;PFKP	ATP-dependent 6-phosphofructokinase, liver type							73498.7	94015.8		165666	583775		116951	332410		52200.2			43985.8
P17900	P17900	SAP3_HUMAN	GM2A	Ganglioside GM2 activator			327692				391473	657857	183781	1730000	4540000		756545	1850000	45855.3	100300	12812.2		111481
P17927	P17927	CR1_HUMAN	CR1	Complement receptor type 1			168211
P17931	P17931	LEG3_HUMAN	LGALS3	Galectin-3			560768			1987.66	108870	204755	2670000	4810000	13800000		9310000	25000000	134495	79212.3	83376.3	1870000	1720000
P17936	P17936	IBP3_HUMAN	IGFBP3	Insulin-like growth factor-binding protein 3	69000.5	25332.3	123656		138370	46761										246984	69818.6
P17980	P17980	PRS6A_HUMAN	PSMC3	26S proteasome regulatory subunit 6A			132885				451120	978167	31002.9	2350000	7170000		1350000	5110000	7916.17	295511	5671.73	557942	382070
P17987	P17987	TCPA_HUMAN	TCP1	T-complex protein 1 subunit alpha			212135			3666.25	1460000	2390000	60915.3	2910000	8900000		1480000	5100000	3194.54	318200		516422	327436
P18031	P18031	PTN1_HUMAN	PTPN1	Tyrosine-protein phosphatase non-receptor type 1			46540.5				7844.7	19639.2	3166.21	276462	604690		196817	246293		69247			46737.3
P18065	P18065	IBP2_HUMAN	IGFBP2	Insulin-like growth factor-binding protein 2	284333	190500	761400		227579	121039	17670.5	22943.8		72643.2	209940		8928.3	26325.8		340910	167309	1670000
P18077	P18077	RL35A_HUMAN	RPL35A	60S ribosomal protein L35a			145897				332435	553728	33106.5	928134	4570000		2020000	6710000	30738.2	601789	67136.3	1550000	671582
P18084	P18084	ITB5_HUMAN	ITGB5	Integrin beta-5							6593.03	13817.3		7787.83	18297		28620.4						6174.38
P18085	P18085	ARF4_HUMAN	ARF4	ADP-ribosylation factor 4			236514				819718	960295	77915.4	1870000	7180000		1320000	3480000	6910.64	229655			352742
P18085;P84085	P18085;P61204;P84077;P84085	ARF4_HUMAN;ARF5_HUMAN	ARF4;ARF5	ADP-ribosylation factor 4			158095				177906	270881	295054	182944	133480			147254					35628.8
P18124	P18124	RL7_HUMAN	RPL7	60S ribosomal protein L7			187049			43575.7	706197	1340000	236549	2210000	10200000		4990000	18200000	27161.1	769887	90411.4	3430000	1380000
P18206	P18206	VINC_HUMAN	VCL	Vinculin	99373.7	75128.3	1580000		201616	123667	695668	1280000	961635	1840000	5550000		1360000	352997	30123.4	175771	96356.5	3140000	173278
P18433	P18433	PTPRA_HUMAN	PTPRA	Receptor-type tyrosine-protein phosphatase alpha							46560.3	80600.3		81176.5	164079		140970	328734					73290.1
P18433;P23469	P18433;P23469	PTPRA_HUMAN;PTPRE_HUMAN	PTPRA;PTPRE	Receptor-type tyrosine-protein phosphatase alpha			64039.9				38650.5	63302.8	14246.4	116950	422868		178043	390655					83264.1
P18440	P18440	ARY1_HUMAN	NAT1	Arylamine N-acetyltransferase 1			42285.6				28160	56787.3		465485	1350000		54568.5	346266					12871.4
P18510	P18510	IL1RA_HUMAN	IL1RN	Interleukin-1 receptor antagonist protein			20082.8				12366.2	22060.6	7132.03	146935	420985				41019.1
P18564	P18564	ITB6_HUMAN	ITGB6	Integrin beta-6			62133.3		10466.3		111911	159853	87356.7	453014	1220000		921520	1220000	39529.9	150155	17994.3		301384
P18583	P18583	SON_HUMAN	SON	Protein SON			55618.5				107750	197269		440263	1170000		594581	1080000		432014		355547	82717.3
P18615	P18615	NELFE_HUMAN	NELFE	Negative elongation factor E							65251.3	122955		188885	497194		104015	451265
P18621	P18621	RL17_HUMAN	RPL17	60S ribosomal protein L17			330955	17045.9		71613.5	1100000	2010000	334973	3130000	12500000	31770.4	5030000	15200000	70296.3	1650000	72067.1	3510000	1930000
P18669	P18669;Q8N0Y7	PGAM1_HUMAN	PGAM1	Phosphoglycerate mutase 1			947721				1180000	1970000	418794	2670000	8170000		1480000	4960000					140908
P18669;Q8N0Y7	P18669;Q8N0Y7	PGAM1_HUMAN;PGAM4_HUMAN	PGAM1;PGAM4	Phosphoglycerate mutase 1			2560000				5630000	9180000	1990000	9460000	23100000		6240000	12800000	216708	283822	98965.8	854615	1440000
P18754	P18754	RCC1_HUMAN	RCC1	Regulator of chromosome condensation			180146				1090000	1330000	275685	990356	2230000		5460000	10400000		120244	58378.7	1210000	1090000
P18827	P18827	SDC1_HUMAN	SDC1	Syndecan-1								8936.58		49159.2	195533		20868.1	60310					7657.96
P18858	P18858	DNLI1_HUMAN	LIG1	DNA ligase 1							104155	181594		163612	536364		214035	895684		58761.1		69293.1	26555.7
P18859	P18859	ATP5J_HUMAN	ATP5PF	ATP synthase-coupling factor 6, mitochondrial			208418				187352	291948	58803.1	435538	924447		1200000	1270000		548247	21644.4		376708
P18887	P18887	XRCC1_HUMAN	XRCC1	DNA repair protein XRCC1			12846.1				88102.8	123247		528659	1240000		408035	1220000		35431.1			90257.3
P19012	P13646;P19012;contam_sp|O77727|K1C15_SHEEP	K1C15_HUMAN	KRT15	Keratin, type I cytoskeletal 15							537761			52868.2	143504		2240000	3030000	33322.5		43100.6	130447	1050000
P19021	P19021	AMD_HUMAN	PAM	Peptidyl-glycine alpha-amidating monooxygenase			8736.45							92601.5	229016		40720.1	122750		1919.35		110376	10123.3
P19022	P19022	CADH2_HUMAN	CDH2	Cadherin-2														30046.2
P19174	P19174	PLCG1_HUMAN	PLCG1	1-phosphatidylinositol 4,5-bisphosphate phosphodiesterase gamma-1							100205	180711		81876	249589		46562.4	179571					7976.18
P19256	P19256	LFA3_HUMAN	CD58	Lymphocyte function-associated antigen 3			20700.2										50816.1	69491.9					4795.52
P19338	P19338	NUCL_HUMAN	NCL	Nucleolin			1030000			123643	1970000	4620000	307869	6690000	19600000		15600000	39600000	56086	712912	44836.6	5530000	6780000
P19367	P19367	HXK1_HUMAN	HK1	Hexokinase-1			269662				997033	1630000	139103	4620000	12500000		2430000	6080000	6307.77	627415	84152	448836	549825
P19367;P52789	P19367;P52789	HXK1_HUMAN;HXK2_HUMAN	HK1;HK2	Hexokinase-1			305696				546216	957088	217627	2390000	5890000		1530000	4330000		477092	42516.4	421755	480982
P19367;P52790	P19367;P52789;P52790;Q2TB90	HXK1_HUMAN;HXK3_HUMAN	HK1;HK3	Hexokinase-1			170063					111149	29908.3	226579				145469
P19387	P19387	RPB3_HUMAN	POLR2C	DNA-directed RNA polymerase II subunit RPB3							16794.7	60791.1		123806	334120		88644.2	208761					12187.4
P19388	P19388	RPAB1_HUMAN	POLR2E	DNA-directed RNA polymerases I, II, and III subunit RPABC1			60874.8				278958	425669	43660.9	476310	1260000		556034	1390000		106375			128684
P19404	P19404	NDUV2_HUMAN	NDUFV2	NADH dehydrogenase [ubiquinone] flavoprotein 2, mitochondrial							874764	1270000	155505	674653	998805		1430000	2890000		197123	13481.3		299150
P19440	A6NGU5;P19440;P36268;Q14390;B5MD39	GGT1_HUMAN	GGT1	Glutathione hydrolase 1 proenzyme	85553.2	54400	174413				647597	1140000	87226.5	48801.5	105343		148701	278307					96032.6
P19474	P19474	RO52_HUMAN	TRIM21	E3 ubiquitin-protein ligase TRIM21			57893.5				13020.4	32286.6		39192.5	173247		17450.6	140892					16123.8
P19525	P19525	E2AK2_HUMAN	EIF2AK2	Interferon-induced, double-stranded RNA-activated protein kinase			92693.9				141841	235327	7568.78	275832	817691		178903	349720					46310.4
P19532	P19532	TFE3_HUMAN	TFE3	Transcription factor E3											16089.9		13914.6	15509.5
P19623	P19623	SPEE_HUMAN	SRM	Spermidine synthase			87345.1				551671	725005	90365.6	486072	1560000		461119	1180000		302357		93216.7	137846
P19634	P19634	SL9A1_HUMAN	SLC9A1	Sodium/hydrogen exchanger 1										37536.5	94569.2		45296.1	75527.5
P19784	P19784	CSK22_HUMAN	CSNK2A2	Casein kinase II subunit alpha'							26944.1	54875.5	8678.47	509837	1660000		248756	996296		24261.4		77429.4	76975.4
P19793	P19793;P28702;P48443	RXRA_HUMAN	RXRA	Retinoic acid receptor RXR-alpha							29682	41699.4		103483	243584		50564.3	92279.2		5168.82
P19793;P28702	P19793;P28702;P48443	RXRA_HUMAN;RXRB_HUMAN	RXRA;RXRB	Retinoic acid receptor RXR-alpha							12446.4	18877.2		36601.1	135073			47075.6
P19823	P19823	ITIH2_HUMAN	ITIH2	Inter-alpha-trypsin inhibitor heavy chain H2	1360000	539118	3830000		3440000	1370000	53367.6	116308	92149.9		352638		467416	456815		3610000	2830000	15300000	41908.9
P19827	P19827	ITIH1_HUMAN	ITIH1	Inter-alpha-trypsin inhibitor heavy chain H1	105016	34109.1	506136		610227	103693	22326.8	14010.9								743989	426802	12700000
P19835	P19835	CEL_HUMAN	CEL	Bile salt-activated lipase										18727.1	37090.1
P19838	P19838	NFKB1_HUMAN	NFKB1	Nuclear factor NF-kappa-B p105 subunit			107877				18012.3	46704.4		143500	430850		120352	342688					32320.5
P19878	P19878	NCF2_HUMAN	NCF2	Neutrophil cytosol factor 2			797102
P19971	P19971	TYPH_HUMAN	TYMP	Thymidine phosphorylase			348839				240676	430420	46944.8	1080000	3810000		229359	743446	41751			102064	50197.4
P20020	P20020;Q01814	AT2B1_HUMAN	ATP2B1	Plasma membrane calcium-transporting ATPase 1							41376.6	63671.6					40418.5	119118					10805.9
P20020;P23634	P20020;P23634;Q01814;Q16720	AT2B1_HUMAN;AT2B4_HUMAN	ATP2B1;ATP2B4	Plasma membrane calcium-transporting ATPase 1			19239.6				143370	212809	7063.07	152549	533740		89859.1	166638		27150.8			50737.7
P20042	P20042	IF2B_HUMAN	EIF2S2	Eukaryotic translation initiation factor 2 subunit 2			231726				1060000	1520000	31441.8	1770000	5910000		962203	3070000		67597	7118.84	495279	184153
P20061	P20061	TCO1_HUMAN	TCN1	Transcobalamin-1			211200												19556.3
P20073	P20073	ANXA7_HUMAN	ANXA7	Annexin A7			322352				1000000	1860000	234847	3400000	10900000		1920000	5720000	12701.6	113667	36106.8	718010	376885
P20160	P20160	CAP7_HUMAN	AZU1	Azurocidin		75582.1	20000000	1580000
P20226;Q6SJ96	P20226;Q6SJ96	TBPL2_HUMAN;TBP_HUMAN	TBP;TBPL2	TATA-box-binding protein							12414.7	26870.8		7217.44			7014.31	29254.6
P20290	P20290	BTF3_HUMAN	BTF3	Transcription factor BTF3							180313	384815	15189.6	404417	1340000		342726	1230000					48580.7
P20292	P20292	AL5AP_HUMAN	ALOX5AP	Arachidonate 5-lipoxygenase-activating protein			138268
P20336	P20336	RAB3A_HUMAN	RAB3A	Ras-related protein Rab-3A								14356.9		24324.6	109420		4749.84	14722
P20338	P20338	RAB4A_HUMAN	RAB4A	Ras-related protein Rab-4A							90603.4	143176	8573.48	150394	425365		107455	221003					21851.3
P20338;P61018	P20338;P61018	RAB4A_HUMAN;RAB4B_HUMAN	RAB4A;RAB4B	Ras-related protein Rab-4A			56382.5				40035	52473	14788.3	86409.6	318979		51495.6	77850					9570.03
P20339	P20339	RAB5A_HUMAN	RAB5A	Ras-related protein Rab-5A			11967				28893.4	56200.2		119194	253612		58539.3	110859					18225
P20339;P51148;P61020	P20339;P51148;P61020	RAB5A_HUMAN;RAB5B_HUMAN;RAB5C_HUMAN	RAB5A;RAB5B;RAB5C	Ras-related protein Rab-5A			60775.8				119283	199919	65080	245085	659126		177873	152191					12601.1
P20340	P20340;Q9NRW1	RAB6A_HUMAN	RAB6A	Ras-related protein Rab-6A			291779				252668	540819	32803.8	865140	3330000		1820000	3350000		153282			584801
P20472	P20472	PRVA_HUMAN	PVALB	Parvalbumin alpha							260998	324408	23495.2					3782.81
P20585	P20585	MSH3_HUMAN	MSH3	DNA mismatch repair protein Msh3							51911	99346.4		114622	388448		164184	409797		42390.1			28807.1
P20591	P20591	MX1_HUMAN	MX1	Interferon-induced GTP-binding protein Mx1			45437				333765	714910					1080000	3420000				1580000	256937
P20591;P20592	P20591;P20592	MX1_HUMAN;MX2_HUMAN	MX1;MX2	Interferon-induced GTP-binding protein Mx1							15828.6	52876.2						141954				71955.6	12010.3
P20592	P20592	MX2_HUMAN	MX2	Interferon-induced GTP-binding protein Mx2			6558.39										23119.4	60062
P20618	P20618	PSB1_HUMAN	PSMB1	Proteasome subunit beta type-1	18291	22171.2	508440			24435.2	1360000	2310000	408022	4060000	11200000	3436.64	2760000	8280000	107996	130215	46669.7	1210000	926477
P20674	P20674	COX5A_HUMAN	COX5A	Cytochrome c oxidase subunit 5A, mitochondrial			233627				116854	111899	25069.8	670369	1870000		2150000	3640000	45981.2	777078	47081.6		1050000
P20700	P20700	LMNB1_HUMAN	LMNB1	Lamin-B1			1770000	9529.1		12960.4	172451	201133	59200.5	251970	762114		2540000	2920000	30022.5	251764	37528.5	237836	592261
P20700;Q03252	P20700;Q03252	LMNB1_HUMAN;LMNB2_HUMAN	LMNB1;LMNB2	Lamin-B1		61613.2	544083		108309	89255.3		51857.9	4038.74		349789		1170000	1340000	10479	190358	89925.5	2110000	236514
P20701	P20701	ITAL_HUMAN	ITGAL	Integrin alpha-L			137391
P20702	P20702	ITAX_HUMAN	ITGAX	Integrin alpha-X			47752.5
P20742	P20742	PZP_HUMAN	PZP	Pregnancy zone protein																27152.9		226090
P20774	P20774	MIME_HUMAN	OGN	Mimecan	18676.8	20395.9	57557.2		80670.6	46550.6										116373	38376.6	791551
P20810	P20810	ICAL_HUMAN	CAST	Calpastatin			356207				76568.1	157895		3240000	10900000		4320000	12500000	27890.4			840607	1550000
P20839	P20839	IMDH1_HUMAN	IMPDH1	Inosine-5'-monophosphate dehydrogenase 1			49316.9				75618.8	170312		119031	261649		25454.4	111752
P20908	P20908	CO5A1_HUMAN	COL5A1	Collagen alpha-1(V) chain			43924.2		58816.1	16360.1					54956.7					57201.6	28530.6	568386
P20930	P20930	FILA_HUMAN	FLG	Filaggrin							9087.13		34900	27689.2	210421			286004	75158				4065.07
P20933	P20933	ASPG_HUMAN	AGA	N(4)-(beta-N-acetylglucosaminyl)-L-asparaginase							9414.19	30874.3		30400.4	61198.1		21872.2	67512.3					4874.94
P20936	P20936	RASA1_HUMAN	RASA1	Ras GTPase-activating protein 1								22429.8		112197	332763		36979.9	265750					17090
P20962	P20962	PTMS_HUMAN	PTMS	Parathymosin			7152.58	19364.4			1790000	2460000	45258.2	11400000	29600000		6620000	25700000	297045	113319	73120.3	2970000	4120000
P21127;Q9UQ88	P21127;Q9UQ88	CD11A_HUMAN;CD11B_HUMAN	CDK11A;CDK11B	Cyclin-dependent kinase 11B			10658.3				22139	116137		186995	517000		183607	665739		56892.4			32037.5
P21266	P21266	GSTM3_HUMAN	GSTM3	Glutathione S-transferase Mu 3							2720000	3590000	272888	3650000	11800000		1630000	5040000	17867.4	376287	32402.4		428516
P21266;P28161;P46439	P21266;P28161;P46439	GSTM2_HUMAN;GSTM3_HUMAN;GSTM5_HUMAN	GSTM2;GSTM3;GSTM5	Glutathione S-transferase Mu 3							1450000	2390000	448559	2770000	10100000		1190000	3700000	10442.6	260914	28704.6	85643.6	318534
P21281	P21281	VATB2_HUMAN	ATP6V1B2	V-type proton ATPase subunit B, brain isoform			202277				72689.3	162528	29426.5	633700	1610000		622597	1730000		5163.88		132827	126824
P21283	P21283	VATC1_HUMAN	ATP6V1C1	V-type proton ATPase subunit C 1			257521				117852	206071	80241.6	1450000	4180000		758017	1970000		148068		200372	128375
P21291	P21291	CSRP1_HUMAN	CSRP1	Cysteine and glycine-rich protein 1							195728	482192	70719.4	108870	475206		131938	319834					104223
P21333	P21333	FLNA_HUMAN	FLNA	Filamin-A	32838.1	32702	2700000			14274.7	1850000	3000000	442862	2670000	7150000		10600000	32200000	74322.1	59214.8	38064.7	2770000	3500000
P21333;Q14315	P21333;Q14315	FLNA_HUMAN;FLNC_HUMAN	FLNA;FLNC	Filamin-A			100482				60238.8	98106.3	23270	94676.7	259270		417878	1350000				20063.3	116354
P21397	P21397	AOFA_HUMAN	MAOA	Amine oxidase [flavin-containing] A													106189	102185		198985			21575.9
P21399	P21399	ACOHC_HUMAN	ACO1	Cytoplasmic aconitate hydratase			14895.5				81794.9	137392	54764.7	1350000	4480000		154248	535518				370589	24562.8
P21462	P21462	FPR1_HUMAN	FPR1	fMet-Leu-Phe receptor			30221.4
P21579	P21579	SYT1_HUMAN	SYT1	Synaptotagmin-1										34961	77856.9								19817.3
P21589	P21589	5NTD_HUMAN	NT5E	5'-nucleotidase											23409.8		11406.5	15465.4					3915.11
P21675;Q8IZX4	P21675;Q8IZX4	TAF1L_HUMAN;TAF1_HUMAN	TAF1;TAF1L	Transcription initiation factor TFIID subunit 1											36148.2			138079
P21796	P21796	VDAC1_HUMAN	VDAC1	Voltage-dependent anion-selective channel protein 1			474796				174380	147586	30825	341783	1880000		2900000	2670000	46343.5	3100000	209559		1010000
P21860	P21860	ERBB3_HUMAN	ERBB3	Receptor tyrosine-protein kinase erbB-3										32896.3	98715.1			9139.67
P21912	P21912	SDHB_HUMAN	SDHB	Succinate dehydrogenase [ubiquinone] iron-sulfur subunit, mitochondrial			87253.4				342205	482193	84748.6	727308	1320000		730803	829968		507614	40358.4		204289
P21926	P21926	CD9_HUMAN	CD9	CD9 antigen			172511				1010000	1710000	149614	2200000	7930000		3970000	10300000	40721.2	107792	73064.2	547853	2030000
P21953	P21953	ODBB_HUMAN	BCKDHB	2-oxoisovalerate dehydrogenase subunit beta, mitochondrial							94635.4	99324.1	8841.09	73126.1	117179		48660.5	59568.6					3545.98
P21964	P21964	COMT_HUMAN	COMT	Catechol O-methyltransferase			293803				946843	1690000	68186.8	3320000	11700000		1050000	3650000		177761	30860.2	329439	288568
P21980	P21980	TGM2_HUMAN	TGM2	Protein-glutamine gamma-glutamyltransferase 2									19293.7				32279.1
P22033	P22033	MUTA_HUMAN	MMUT	Methylmalonyl-CoA mutase, mitochondrial							110543	228063	5877.77	553249	1330000		459288	1540000		93395.2			126715
P22059	P22059	OSBP1_HUMAN	OSBP	Oxysterol-binding protein 1			72347.5				444550	712538		477807	1520000		591009	1860000				300005	163684
P22061	P22061	PIMT_HUMAN	PCMT1	Protein-L-isoaspartate(D-aspartate) O-methyltransferase			173774				1100000	1850000	171997	3070000	11300000		853449	2730000		94848.3	14450.6	555253	139256
P22087	P22087	FBRL_HUMAN	FBL	rRNA 2'-O-methyltransferase fibrillarin			82718.9				133254	238699	96778.6	114160	402696		631900	1320000		280463	30435.8	370557	172661
P22102	P22102	PUR2_HUMAN	GART	Trifunctional purine biosynthetic protein adenosine-3			116420				576934	865169	35715.7	826687	2880000		1100000	3790000		408770		1110000	359955
P22234	P22234	PUR6_HUMAN	PAICS	Bifunctional phosphoribosylaminoimidazole carboxylase/phosphoribosylaminoimidazole succinocarboxamide synthetase			209844			12355.8	1470000	2420000	134307	2810000	8590000		1580000	5140000	10581.7	288147	11389.9	808671	479737
P22304	P22304	IDS_HUMAN	IDS	Iduronate 2-sulfatase											313203
P22307	P22307	SCP2_HUMAN	SCP2	Sterol carrier protein 2			385223				1390000	1960000	531669	2660000	6450000		469449	1940000		273501	84471.4		60779.7
P22314	P22314	UBA1_HUMAN	UBA1	Ubiquitin-like modifier-activating enzyme 1			702421				1660000	2720000	291401	6920000	22000000		3980000	13800000	10386.2	180493	44275.9	1440000	995530
P22352	P22352	GPX3_HUMAN	GPX3	Glutathione peroxidase 3			119840			14288.9		3891.92		49913.4	92926.2		111160	171501		700210	366261	2550000	8239.86
P22392	P22392;O60361	NDKB_HUMAN	NME2	Nucleoside diphosphate kinase B							682321	1010000	254866	654168	1840000		658620	2150000		38267.6		396644	205005
P22413	P22413	ENPP1_HUMAN	ENPP1	Ectonucleotide pyrophosphatase/phosphodiesterase family member 1							23022.9	32032.3		77092.9	225484							791785
P22415	P22415	USF1_HUMAN	USF1	Upstream stimulatory factor 1								6447.72		11213.9	2665.69		31260.1	37500.8
P22455	P22455	FGFR4_HUMAN	FGFR4	Fibroblast growth factor receptor 4							19624.4	53730.8		34230.2	113934		63454.3	273781					19220.6
P22528;P35321	P22528;P35321	SPR1A_HUMAN;SPR1B_HUMAN	SPRR1A;SPRR1B	Cornifin-B										61777	774712
P22570	P22570	ADRO_HUMAN	FDXR	NADPH:adrenodoxin oxidoreductase, mitochondrial			32076.6				190649	317279	19312.5	1540000	3310000		281993	657211		165149	11532.5		19186.4
P22612	P22612	KAPCG_HUMAN	PRKACG	cAMP-dependent protein kinase catalytic subunit gamma							25588.5	7689.9		7367.5	45561.3								4645.42
P22626	P22626	ROA2_HUMAN	HNRNPA2B1	Heterogeneous nuclear ribonucleoproteins A2/B1		11153.1	2120000	151650		78710.7	7960000	9220000	2830000	12700000	35800000	37540.4	30900000	59400000	80344	950153	257713	9190000	5380000
P22670	P22670;P48378	RFX1_HUMAN	RFX1	MHC class II regulatory factor RFX1							18069.2	24347.3	18389.8	44212.5	163951		59165.8	162671
P22676	P22676	CALB2_HUMAN	CALB2	Calretinin										18666.1	136516		759676	2810000				171846	220519
P22681	P22681	CBL_HUMAN	CBL	E3 ubiquitin-protein ligase CBL			10559.5					2283.14			63876.5		13544.5	84823.8
P22692	P22692	IBP4_HUMAN	IGFBP4	Insulin-like growth factor-binding protein 4	183849	139810	487277		332326	168405				132997	381531			20792.4		413105	176845	4940000
P22695	P22695	QCR2_HUMAN	UQCRC2	Cytochrome b-c1 complex subunit 2, mitochondrial			130352				560961	653436	76750.1	500676	639533		1640000	1540000	16303.3	532822	50163.1		323447
P22735	P22735	TGM1_HUMAN	TGM1	Protein-glutamine gamma-glutamyltransferase K				8268.8					12484.6		38876.7	9924.5		25856	196064				13251.4
P22748	P22748	CAH4_HUMAN	CA4	Carbonic anhydrase 4			122748
P22830	P22830	HEMH_HUMAN	FECH	Ferrochelatase, mitochondrial							91737.1	168186	4367	843378	2360000		390946	891651		48698.7			119248
P22894	P22894	MMP8_HUMAN	MMP8	Neutrophil collagenase		12883.1	359080
P23141	P23141	EST1_HUMAN	CES1	Liver carboxylesterase 1			15238.9				98115.3	165025	90837	1300000	3580000		1130000	2450000	28781.8	268781			173251
P23142	P23142	FBLN1_HUMAN	FBLN1	Fibulin-1	682719	350023	2120000		2060000	1110000		5175.44		314675	838628		29697.7	40690.7		3040000	1510000	10700000
P23193	P23193	TCEA1_HUMAN	TCEA1	Transcription elongation factor A protein 1			68216.7				267759	455208	61686	1280000	3730000		918889	3740000		23816.7		518603	171330
P23219	P23219;P35354	PGH1_HUMAN	PTGS1	Prostaglandin G/H synthase 1													18834.8	11731.6					8072.65
P23229	P23229	ITA6_HUMAN	ITGA6	Integrin alpha-6								9181.99	6637.78	19556.4	24490.3		157638	334816		19359.9			66945.9
P23246	P23246	SFPQ_HUMAN	SFPQ	Splicing factor, proline- and glutamine-rich			583269	50801.9		5378.04	3100000	3430000	959022	4570000	14700000		6380000	12500000	17171.9	182370	53254.4	2030000	1320000
P23246;Q15233	P23246;Q15233	NONO_HUMAN;SFPQ_HUMAN	NONO;SFPQ	Splicing factor, proline- and glutamine-rich			851640			41227.5	4970000	5200000	1520000	6520000	22000000		10000000	19300000	33235.2	2500000	87519.3	3190000	2210000
P23258	P23258	TBG1_HUMAN	TUBG1	Tubulin gamma-1 chain							64642.5	105591		139275	407776		129265	401807		25892.1		69646.9	22411
P23284	P23284	PPIB_HUMAN	PPIB	Peptidyl-prolyl cis-trans isomerase B			2400000	14003.3		39453.6	9100000	11500000	2760000	20500000	48600000		47100000	103000000	253500	1450000	607580	12100000	17600000
P23297	P23297	S10A1_HUMAN	S100A1	Protein S100-A1		5981.3					31490.5	21900.9		103934
P23368	P23368	MAOM_HUMAN	ME2	NAD-dependent malic enzyme, mitochondrial			242267				760093	1010000	180340	675038	1630000		2060000	4570000	31141.9	140103	9570.82	264346	585511
P23368;Q16798	P23368;Q16798	MAOM_HUMAN;MAON_HUMAN	ME2;ME3	NAD-dependent malic enzyme, mitochondrial			235481				560973	809226	158817	516717	1530000		1520000	3370000	39710.6	128693	27142.4		455416
P23378	P23378	GCSP_HUMAN	GLDC	Glycine dehydrogenase (decarboxylating), mitochondrial													145728	494636					44539
P23381	P23381	SYWC_HUMAN	WARS1	Tryptophan--tRNA ligase, cytoplasmic			120489				101931	205275		1230000	3700000		202188	756573		3717.41	4083.14		42686.2
P23396	P23396	RS3_HUMAN	RPS3	40S ribosomal protein S3			584677			32865.3	1370000	1860000	1150000	2310000	8340000		2520000	6950000	27943.7	1590000	47319.8	2200000	920766
P23443	P23443	KS6B1_HUMAN	RPS6KB1	Ribosomal protein S6 kinase beta-1							25123.2	50819.7		55017.4	303341		17030.1	29422.4
P23470	P23470	PTPRG_HUMAN	PTPRG	Receptor-type tyrosine-protein phosphatase gamma					15260.6	12281.7		3817.06		9836.26	41471.1					86482.9	48800.2	282081
P23497	P23497;Q9H930	SP100_HUMAN	SP100	Nuclear autoantigen Sp-100			103635				21501	75683		26733.5	76581.7		244099	801729				45887.7	23890.8
P23511	P23511	NFYA_HUMAN	NFYA	Nuclear transcription factor Y subunit alpha							6966.79	18144.8		19752.6	62931.8		26901.2	47398.1					3832.56
P23526	P23526	SAHH_HUMAN	AHCY	Adenosylhomocysteinase	24862	19623.7	581059		19862.6	39791.6	4090000	6560000	1090000	14200000	35200000	13334	3560000	9090000	129501	684726	106924	734629	1120000
P23528	P23528	COF1_HUMAN	CFL1	Cofilin-1	83260.4	76243.9	6610000	1463.36		94289.3	13100000	21800000	2880000	25900000	79800000		22900000	54400000	102350	577889	377035	9430000	5690000
P23528;P60981;Q9Y281	P23528;P60981;Q9Y281	COF1_HUMAN;COF2_HUMAN;DEST_HUMAN	CFL1;CFL2;DSTN	Cofilin-1		11364.7	4410000			14999.8	13600000	21800000	3840000	25800000	58100000		24300000	98000000	16233.8	95633.9	190250	17700000	6850000
P23528;Q9Y281	P23528;Q9Y281	COF1_HUMAN;COF2_HUMAN	CFL1;CFL2	Cofilin-1			249261				747506	1030000	110147	901117	1760000		819367	2130000		59318.5		192272	104980
P23588	P23588	IF4B_HUMAN	EIF4B	Eukaryotic translation initiation factor 4B			105060				954187	1710000	49247.9	2420000	6790000		1020000	3640000		32102.6	9571.56	578759	268051
P23634	P23634	AT2B4_HUMAN	ATP2B4	Plasma membrane calcium-transporting ATPase 4							43795.9	91159.4		82581.7	329112		17733.9	61846.5					13255.3
P23743	P23743	DGKA_HUMAN	DGKA	Diacylglycerol kinase alpha			18750.7								17423.4		22277.2	48456.9
P23771	P23771	GATA3_HUMAN	GATA3	Trans-acting T-cell-specific transcription factor GATA-3								5006.32		13386.5	36486.8
P23786	P23786	CPT2_HUMAN	CPT2	Carnitine O-palmitoyltransferase 2, mitochondrial			36881.3				155639	234714	28831.5	168534	431351		194436	429684		53714.1		60572.3	63044.4
P23919	P23919	KTHY_HUMAN	DTYMK	Thymidylate kinase			36205.8				573757	969666	69024.4	367832	746002		255925	661166		156085			11606.7
P23921	P23921	RIR1_HUMAN	RRM1	Ribonucleoside-diphosphate reductase large subunit							261960	419976	43154.1	376958	1060000		378899	1410000	32500000	142308			125497
P24158	P24158	PRTN3_HUMAN	PRTN3	Myeloblastin	18486.8	210379	42600000	259278		50925.2			9349.3						122174
P24298	P24298	ALAT1_HUMAN	GPT	Alanine aminotransferase 1											46450.6
P24298;Q8TD30	P24298;Q8TD30	ALAT1_HUMAN;ALAT2_HUMAN	GPT;GPT2	Alanine aminotransferase 1										16318.8	34175.5			16529.4
P24311	P24311	COX7B_HUMAN	COX7B	Cytochrome c oxidase subunit 7B, mitochondrial													98484.1	71426.7		61608.5			30798.6
P24386	P24386;P26374	RAE1_HUMAN	CHM	Rab proteins geranylgeranyltransferase component A 1							16709.3	26830.8		21007.6	106345		21328.4	85845.9					3675.48
P24534	P24534	EF1B_HUMAN	EEF1B2	Elongation factor 1-beta			159928			41687	4160000	6850000	235239	5910000	16300000		7680000	23900000	13634.8	367937	40920.8	1650000	2530000
P24534;P29692	P24534;P29692	EF1B_HUMAN;EF1D_HUMAN	EEF1B2;EEF1D	Elongation factor 1-beta							134413	179187	3308.57	242445	578404		311190	797347					101934
P24539	P24539	AT5F1_HUMAN	ATP5PB	ATP synthase F(0) complex subunit B1, mitochondrial			131596				55001.2	78135.7	10681.7	101971	319403		827564	646081	4923.81	362585	7071.98		209853
P24593	P24593	IBP5_HUMAN	IGFBP5	Insulin-like growth factor-binding protein 5										1463.1	20633		9782.17	52323.1
P24666	P24666	PPAC_HUMAN	ACP1	Low molecular weight phosphotyrosine protein phosphatase							79298.7	140544	3148.12	188424	603016		34719.3	224681
P24752	P24752	THIL_HUMAN	ACAT1	Acetyl-CoA acetyltransferase, mitochondrial			44757.6				884979	1430000	78210.8	3460000	7890000		1830000	5010000		257619	55491.5	202414	294394
P24821	P24821	TENA_HUMAN	TNC	Tenascin																		182855
P24844	O14950;P19105;P24844	MYL9_HUMAN	MYL9	Myosin regulatory light polypeptide 9			474816				353447	286989		642666	3510000		1580000	4850000	18665.7	45237.4			2030000
P24863	P24863	CCNC_HUMAN	CCNC	Cyclin-C							11393.7	14697		25877.1	56299.7								3636
P24864	P24864	CCNE1_HUMAN	CCNE1	G1/S-specific cyclin-E1										3898.79			22707.9	86729.6
P24928	P24928	RPB1_HUMAN	POLR2A	DNA-directed RNA polymerase II subunit RPB1			41002.1				20762.8	84260.9		204570	620976		132519	490631		4889.06		51818.8	27074.9
P24941	P24941	CDK2_HUMAN	CDK2	Cyclin-dependent kinase 2							207203	355404		390367	1220000		288076	1010000		110290			48152.3
P24941;Q00526	P24941;Q00526	CDK2_HUMAN;CDK3_HUMAN	CDK2;CDK3	Cyclin-dependent kinase 2							27077.1	40843.6		47817.3	121839		15982.1	54859.5		33695.6
P25054	P25054	APC_HUMAN	APC	Adenomatous polyposis coli protein										11664.5	54987.4		8011.51	50163.7
P25098	P25098	ARBK1_HUMAN	GRK2	Beta-adrenergic receptor kinase 1			127078				16642.3	38975.4		95390.7	217828		33623.2	92167.8
P25189	P25189	MYP0_HUMAN	MPZ	Myelin protein P0													9798.6			47637.1			276619
P25205	P25205	MCM3_HUMAN	MCM3	DNA replication licensing factor MCM3			91405.7				411429	842273		1000000	2770000		3160000	8790000	1401.81	2230000		1020000	550916
P25208	P25208	NFYB_HUMAN	NFYB	Nuclear transcription factor Y subunit beta							35584.7	52943.8		133403	382655		118664	271772
P25311	P25311	ZA2G_HUMAN	AZGP1	Zinc-alpha-2-glycoprotein	12109.3		40742.2	13428	30013.8	126520	1140000	1710000	716373	879435	2280000	448317	3290000	7230000	2490000	27232.6		480430	1220000
P25325	P25325	THTM_HUMAN	MPST	3-mercaptopyruvate sulfurtransferase			118377				614479	960978	108280	829722	2600000		1530000	5370000	16616.6	101132		361805	348082
P25398	P25398	RS12_HUMAN	RPS12	40S ribosomal protein S12			130424				1170000	1040000	339312	2150000	11800000		1710000	5700000		121494		870286	537224
P25440	P25440	BRD2_HUMAN	BRD2	Bromodomain-containing protein 2								25814.3		80923.4	218397		27161.6	135893
P25440;Q15059	P25440;Q15059	BRD2_HUMAN;BRD3_HUMAN	BRD2;BRD3	Bromodomain-containing protein 2							37415.2	94386.9		262825	736927		111177	379487					14142.9
P25490	O15391;P25490;Q96MM3	TYY1_HUMAN	YY1	Transcriptional repressor protein YY1			70195.2				31140.3	87489.6		182881	519339		129412	395655		45857			17561.1
P25685	P25685	DNJB1_HUMAN	DNAJB1	DnaJ homolog subfamily B member 1			53062.2				627010	954474	36264.2	443453	1320000	84409.5	970712	2960000	78870.5	128032	51396.1	476341	272469
P25686	P25686	DNJB2_HUMAN	DNAJB2	DnaJ homolog subfamily B member 2										10073.1	118685		68330.6	242255					16056.6
P25705	P25705	ATPA_HUMAN	ATP5F1A	ATP synthase subunit alpha, mitochondrial			1360000			57350	5720000	7640000	475852	10300000	23600000		9880000	16900000	98481.6	3540000	281710	1510000	2170000
P25774	P25774	CATS_HUMAN	CTSS	Cathepsin S			1290000										620466	1700000	5426.51				238443
P25786	P25786	PSA1_HUMAN	PSMA1	Proteasome subunit alpha type-1	17276.4	11682.1	577634		69315.9	51937.1	3460000	5350000	412280	11900000	34400000	6307.11	8470000	25900000	217489	307219	127227	4200000	3040000
P25787	P25787	PSA2_HUMAN	PSMA2	Proteasome subunit alpha type-2			103228				454717	747431	55681.7	1620000	3840000		1190000	2540000	44672.2				387396
P25788	P25788	PSA3_HUMAN	PSMA3	Proteasome subunit alpha type-3			631814			39277.6	1840000	3300000	153430	7410000	19400000		5580000	16000000	111933	214730	51364.2	2160000	1730000
P25789	P25789	PSA4_HUMAN	PSMA4	Proteasome subunit alpha type-4	4883.12	6163.97	878653		62123.1	33882.1	2720000	4210000	362870	8190000	22900000		5980000	19700000	137171	274004	88411.2	3600000	2030000
P25815	P25815	S100P_HUMAN	S100P	Protein S100-P										14568	58817.2		33034.7	125501					4459.87
P25963	P25963	IKBA_HUMAN	NFKBIA	NF-kappa-B inhibitor alpha								42247.3		72182	131920		87492.9	150945					25322.7
P26022	P26022	PTX3_HUMAN	PTX3	Pentraxin-related protein PTX3			96364.5
P26038	P26038	MOES_HUMAN	MSN	Moesin			2930000				750477	1020000	1530000	725074	780229		3550000	6120000	15543.3	55741.7	90494.1	1630000	805822
P26196	P26196	DDX6_HUMAN	DDX6	Probable ATP-dependent RNA helicase DDX6			34366.5				244879	384083	72727.3	438330	1250000		426487	1320000		74816.2		162619	109114
P26358	P26358	DNMT1_HUMAN	DNMT1	DNA (cytosine-5)-methyltransferase 1	512198	190881			8010000	354481	148303	255806	4901.82	81348.1	330996		123597	427178		37074.3	8710000	171181	23200.6
P26368	P26368	U2AF2_HUMAN	U2AF2	Splicing factor U2AF 65 kDa subunit			388325			2606.93	849941	1330000	94787.6	1620000	3660000		1780000	3720000		213718	28225.6	1160000	501591
P26373	P26373	RL13_HUMAN	RPL13	60S ribosomal protein L13			66157.4				87205.4	187374	82966	285351	1290000		529463	2260000		41079.8		378788	151004
P26440	P26440	IVD_HUMAN	IVD	Isovaleryl-CoA dehydrogenase, mitochondrial			67690				857003	1000000	133714	5080000	12100000		487955	967081	13920.4	104147	93612.2		188640
P26447	P26447	S10A4_HUMAN	S100A4	Protein S100-A4	69200.1	82801.3	9590000		118514	218726	14098.1		1870000	4820000	12100000		5090000	16700000	46240.5	137617	105837	5920000	1010000
P26572	P26572	MGAT1_HUMAN	MGAT1	Alpha-1,3-mannosyl-glycoprotein 2-beta-N-acetylglucosaminyltransferase			21397.3							38731.9	64758.2					8288.25
P26583	P26583	HMGB2_HUMAN	HMGB2	High mobility group protein B2		2889.16	1240000			15161.7	2420000	2070000	73872.4	6220000	20700000		5650000	15000000		66707	27314.3	2430000	1540000
P26599	P26599	PTBP1_HUMAN	PTBP1	Polypyrimidine tract-binding protein 1			42382				399079	669296	44004.4	1090000	3020000		818558	1640000					119597
P26639	P26639	SYTC_HUMAN	TARS1	Threonine--tRNA ligase 1, cytoplasmic			71750.4				527575	829266	68916.9	514455	1900000		467759	2030000	4707.1	43037.1		144313	147882
P26640	P26640	SYVC_HUMAN	VARS1	Valine--tRNA ligase			215973				968020	1680000	63231.5	1690000	5180000		2900000	9170000	17490.2	114332		1390000	928559
P26641	P26641	EF1G_HUMAN	EEF1G	Elongation factor 1-gamma			712341				3700000	6120000	209845	6730000	19800000		7900000	24200000	27151	241744	26950	3620000	2250000
P26885	P26885	FKBP2_HUMAN	FKBP2	Peptidyl-prolyl cis-trans isomerase FKBP2							63290.3	67428.9	41230.6	266992	790515		253057	741373					30948.9
P26927	P26927	HGFL_HUMAN	MST1	Hepatocyte growth factor-like protein	88641.7	53462.2	223492		183548	127199										242488	134176	2420000
P26992	P26992	CNTFR_HUMAN	CNTFR	Ciliary neurotrophic factor receptor subunit alpha							66738.1	118692	17259.5				98147.6	208348					38410.5
P27105	P27105	STOM_HUMAN	STOM	Stomatin			1890000	33052.1			137033	238125	35915.8	156099	322631		186574	358941	6832.79	103791	7214.78		107232
P27144	P27144	KAD4_HUMAN	AK4	Adenylate kinase 4, mitochondrial							1260000	2160000	208533				901576	2120000		26052.3		154816	114158
P27169	P27169	PON1_HUMAN	PON1	Serum paraoxonase/arylesterase 1	598329	528116	1340000		1320000	938563										1720000	946239
P27338	P27338	AOFB_HUMAN	MAOB	Amine oxidase [flavin-containing] B							6223.6	6374.68					24785.9	82742.5					30742.1
P27348	P27348	1433T_HUMAN	YWHAQ	14-3-3 protein theta							118392	217841		344756	1000000		146834	516293					55331.3
P27348;P31946	P27348;P31946	1433B_HUMAN;1433T_HUMAN	YWHAB;YWHAQ	14-3-3 protein theta							322532	332767		908358	6840000		477131	2290000		62415.3
P27348;P31946;P31947;P61981;P62258;P63104;Q04917	P27348;P31946;P31947;P61981;P62258;P63104;Q04917	1433B_HUMAN;1433E_HUMAN;1433F_HUMAN;1433G_HUMAN;1433S_HUMAN;1433T_HUMAN;1433Z_HUMAN	SFN;YWHAB;YWHAE;YWHAG;YWHAH;YWHAQ;YWHAZ	14-3-3 protein theta	46820.8	56376.9	6110000			179478	6200000	28600000	895348	64800000	182000000	33392.2	45700000	216000000	1450000	1580000	390002	13800000	19000000
P27348;P31946;P61981;Q04917	P27348;P31946;P61981;Q04917	1433B_HUMAN;1433F_HUMAN;1433G_HUMAN;1433T_HUMAN	YWHAB;YWHAG;YWHAH;YWHAQ	14-3-3 protein theta			3050000				9490000	16900000	457540	40200000	122000000		18300000	54000000	469800	843359	317929		4340000
P27348;P31946;P63104	P27348;P31946;P63104	1433B_HUMAN;1433T_HUMAN;1433Z_HUMAN	YWHAB;YWHAQ;YWHAZ	14-3-3 protein theta							26235.8	51832.4		68396.5	546615		52383.5	359863				81014.2
P27361	P27361	MK03_HUMAN	MAPK3	Mitogen-activated protein kinase 3			17034.6				183866	375060	112856	1150000	4300000		417301	1450000		141059		292721	85399.9
P27361;P28482	P27361;P28482;P31152;Q16659	MK01_HUMAN;MK03_HUMAN	MAPK1;MAPK3	Mitogen-activated protein kinase 3			128697				150518	332034	48657.1	864380	2390000		582801	691831		130188			52306.7
P27448	P27448;Q9P0L2	MARK3_HUMAN	MARK3	MAP/microtubule affinity-regulating kinase 3							8868.14	17384.8		62786.9	199769		31918.4	130081
P27448;Q7KZI7	P27448;Q7KZI7	MARK2_HUMAN;MARK3_HUMAN	MARK2;MARK3	MAP/microtubule affinity-regulating kinase 3							12251.2	20605.5		33648.4	110135		39502.8	48157.1					6374.2
P27449	P27449	VATL_HUMAN	ATP6V0C	V-type proton ATPase 16 kDa proteolipid subunit c							134137	234575		216741	624506		421579	930846		127588			191488
P27482	P27482	CALL3_HUMAN	CALML3	Calmodulin-like protein 3	41274.5	49104.4	9750000	16371.2	76930.6	175633	18200000	32200000	6870000	68300000	173000000	114524	44900000	92800000	2520000	795785	661081	9160000	21400000
P27635	P27635	RL10_HUMAN	RPL10	60S ribosomal protein L10			42001.2				103866	199007	22264	163261	1000000		273911	1310000		196073	9807.65	158083	162888
P27694	P27694	RFA1_HUMAN	RPA1	Replication protein A 70 kDa DNA-binding subunit			136584				274095	437335	41053.4	934671	2210000		724065	2020000		108731		356361	189372
P27695	P27695	APEX1_HUMAN	APEX1	DNA-(apurinic or apyrimidinic site) endonuclease			860675			8138.74	1550000	2680000	379711	5790000	16700000		4170000	10600000	11716.8	90170.5	21220.4	1770000	1350000
P27701	P27701	CD82_HUMAN	CD82	CD82 antigen																			27854
P27707	P27707	DCK_HUMAN	DCK	Deoxycytidine kinase			109406				161142	268337		735424	2260000		120632	433100					24452.2
P27708	P27708	PYR1_HUMAN	CAD	CAD protein			46882.3				243068	437728		588614	1730000		238713	751210		194792		132338	78746.2
P27708;P31327	P27708;P31327	CPSM_HUMAN;PYR1_HUMAN	CAD;CPS1	CAD protein							140814	220697		178275	632818		82790.4	196139		86535.2			35657.1
P27797	P27797	CALR_HUMAN	CALR	Calreticulin			1880000	7722.85		20673.8	3730000	5130000	296236	21000000	44400000	24959.6	26200000	57600000	1660000	723436	358163	2700000	7230000
P27797;P27824	P27797;P27824	CALR_HUMAN;CALX_HUMAN	CALR;CANX	Calreticulin											214975								9953.2
P27816	P27816	MAP4_HUMAN	MAP4	Microtubule-associated protein 4			115865				694385	1100000	345898	1510000	4500000		2780000	8550000		20938.5		791925	594312
P27824	P27824	CALX_HUMAN	CANX	Calnexin			958046	63449.2			675632	1070000	47130.5	5540000	12300000		4300000	6310000	122194	659051	175971	139466	1140000
P27986	P27986	P85A_HUMAN	PIK3R1	Phosphatidylinositol 3-kinase regulatory subunit alpha			32790.6				16282.1	19084.4		71228.6	262828		64909.2	240257					23112.7
P27987	P27987	IP3KB_HUMAN	ITPKB	Inositol-trisphosphate 3-kinase B							9417.02	13614
P27987;Q96DU7	P27987;Q96DU7	IP3KB_HUMAN;IP3KC_HUMAN	ITPKB;ITPKC	Inositol-trisphosphate 3-kinase B							10996.8	21933.8		9929.4	40963		16311.5	101947
P28062	P28062	PSB8_HUMAN	PSMB8	Proteasome subunit beta type-8			139144				15200.6	27207.9		485700	1510000		843509	2670000	11802.2			288737	299642
P28065	P28065	PSB9_HUMAN	PSMB9	Proteasome subunit beta type-9			171979				4138.62	14912.3		203980	447605		407963	1370000	3142.42			543478	147790
P28066	P28066	PSA5_HUMAN	PSMA5	Proteasome subunit alpha type-5			406545		23039.8	21553.3	1300000	2250000	101201	4530000	12500000		3270000	10300000	73658.6	147127	52141.5	1090000	888983
P28070	P28070	PSB4_HUMAN	PSMB4	Proteasome subunit beta type-4			318064			29173.2	1010000	1400000	81627.8	3980000	12500000		2920000	9180000	112699	64245.2	54722.9	2460000	1160000
P28072	P28072	PSB6_HUMAN	PSMB6	Proteasome subunit beta type-6			184498				1600000	1860000	185292	3280000	9440000	3785.67	2360000	6440000	38041.4	138853	43817.2	969594	958919
P28074	P28074	PSB5_HUMAN	PSMB5	Proteasome subunit beta type-5			41505.3				1100000	1430000	148549	1600000	5120000		413960	1310000	33346.1	45557.6		327583	130629
P28161	P28161	GSTM2_HUMAN	GSTM2	Glutathione S-transferase Mu 2										522738	1970000		60249.7	111432		111344			24869.8
P28161;Q03013	P09488;P28161;Q03013	GSTM2_HUMAN;GSTM4_HUMAN	GSTM2;GSTM4	Glutathione S-transferase Mu 2									3445.68				9547.38
P28288	P28288	ABCD3_HUMAN	ABCD3	ATP-binding cassette sub-family D member 3			46694.5				40498.9	98819.5			334916		260329	270644		135815			50370.3
P28289	P28289	TMOD1_HUMAN	TMOD1	Tropomodulin-1													136372	338776
P28289;Q9NYL9	P28289;Q9NYL9	TMOD1_HUMAN;TMOD3_HUMAN	TMOD1;TMOD3	Tropomodulin-1			327105				207342	439187	69909.3	1100000	3010000		1250000	3060000				225263	232896
P28290	P28290	ITPI2_HUMAN	ITPRID2	Protein ITPRID2								39169		256313	702009			36647.9
P28300	P28300	LYOX_HUMAN	LOX	Protein-lysine 6-oxidase													119198	221542					32803.4
P28330	P28330	ACADL_HUMAN	ACADL	Long-chain specific acyl-CoA dehydrogenase, mitochondrial									16013.5
P28331	P28331	NDUS1_HUMAN	NDUFS1	NADH-ubiquinone oxidoreductase 75 kDa subunit, mitochondrial			17542.3				411216	609132	9524.48	539241	780148		836763	1330000		142662			139018
P28340	P28340	DPOD1_HUMAN	POLD1	DNA polymerase delta catalytic subunit							2030000	3630000	60938.1	984251	2870000		2360000	7770000	19063	1830000		3240000	464820
P28347	P28347	TEAD1_HUMAN	TEAD1	Transcriptional enhancer factor TEF-1													23269.5	88392.2
P28347;Q15561;Q99594	P28347;Q15561;Q99594	TEAD1_HUMAN;TEAD3_HUMAN;TEAD4_HUMAN	TEAD1;TEAD3;TEAD4	Transcriptional enhancer factor TEF-1							23394	31958.9		29319.8			263376	448545					54503.4
P28370	P28370	SMCA1_HUMAN	SMARCA1	Probable global transcription activator SNF2L1							9700.74	25012.5		521692	1400000
P28482	P28482	MK01_HUMAN	MAPK1	Mitogen-activated protein kinase 1			189091				326911	583973	197224	780186	2800000		627835	1680000		400483		658621	121519
P28676	P28676	GRAN_HUMAN	GCA	Grancalcin		12058.4	598454	6872.63			235806	419889		1120000	3600000		128008	576039		10606.6			19207.7
P28702	P28702	RXRB_HUMAN	RXRB	Retinoic acid receptor RXR-beta							7567.03	6284.7			24617.8		11965.8	39056.2					9222.09
P28715	P28715	ERCC5_HUMAN	ERCC5	DNA excision repair protein ERCC-5										22258	81610.5		83341.5	253607					10619.6
P28799	P28799	GRN_HUMAN	GRN	Progranulin							1651.69	33597.4		67521.9	231286		22481.2	155499
P28838	P28838	AMPL_HUMAN	LAP3	Cytosol aminopeptidase			211876				933978	1540000	151251	4710000	15300000		1560000	5560000		247299	59376.3	685753	318481
P29034	P29034	S10A2_HUMAN	S100A2	Protein S100-A2									5089.71				576542	2140000	2590000				109775
P29083	P29083	T2EA_HUMAN	GTF2E1	General transcription factor IIE subunit 1								19144.2		65496.2	261029		72214.2	256058
P29084	P29084	T2EB_HUMAN	GTF2E2	Transcription initiation factor IIE subunit beta							16165.5	27687.7		56308.4	181834		77871.8	191034					3966.36
P29144	P29144	TPP2_HUMAN	TPP2	Tripeptidyl-peptidase 2			102195				137315	201554	11813.5	384748	1230000		1270000	4350000				492728	327256
P29218	P29218	IMPA1_HUMAN	IMPA1	Inositol monophosphatase 1			127018				29081.4	81028.9		128782	858432		89981.2	503297					12300.2
P29279	P29279	CCN2_HUMAN	CCN2	CCN family member 2	11823.5												128358	98058.3		14547.6			31759.5
P29322;P54756;P54760	P29322;P54756;P54760	EPHA5_HUMAN;EPHA8_HUMAN;EPHB4_HUMAN	EPHA5;EPHA8;EPHB4	Ephrin type-A receptor 8							33587.1	37329.6			39787.4		14731.6	23038.8
P29350	P29350	PTN6_HUMAN	PTPN6	Tyrosine-protein phosphatase non-receptor type 6			428007				53886.5	68587.1	70759.9	138715	273634		144857	200192					43766.7
P29353	P29353	SHC1_HUMAN	SHC1	SHC-transforming protein 1			16544.3				54721.4	85333.7		49576.5	115954		145818	503913				40692.8	20540.2
P29372	P29372	3MG_HUMAN	MPG	DNA-3-methyladenine glycosylase							24999.2	29516.3		23499.6	72694.3		18895.3	33298.3					1461.21
P29373	P29373	RABP2_HUMAN	CRABP2	Cellular retinoic acid-binding protein 2							1210000	1820000	133770	10600000	35400000		1690000	5060000		36039	89757.5		252899
P29373;P29762	P29373;P29762	RABP1_HUMAN;RABP2_HUMAN	CRABP1;CRABP2	Cellular retinoic acid-binding protein 2							1020000	1530000	101173	9050000	30300000		3450000	13600000	8327.75		1560000	1040000	715886
P29374	P29374	ARI4A_HUMAN	ARID4A	AT-rich interactive domain-containing protein 4A							10653.8	10096.5		51079.8	136917		87324.3	228956					16737.4
P29375	P29375	KDM5A_HUMAN	KDM5A	Lysine-specific demethylase 5A											9077.63			20253.3
P29401	P29401	TKT_HUMAN	TKT	Transketolase	34610.7	52821	6290000	38616.8	33539.5	43303.1	6030000	9650000	907613	6720000	23500000		8820000	31000000	105216	191466	60361.7	3870000	1910000
P29466	P29466;Q5EG05	CASP1_HUMAN	CASP1	Caspase-1			118309							81141.1	293835		118366	597972					14271.7
P29508	P29508	SPB3_HUMAN	SERPINB3	Serpin B3									19135.9						101140
P29508;P48594	P29508;P48594	SPB3_HUMAN;SPB4_HUMAN	SERPINB3;SERPINB4	Serpin B3	8365.85			1671.15					53555.7	5584.48	50970.4	22999.2	1175.85	23864.6	246626				22475.3
P29536	P29536	LMOD1_HUMAN	LMOD1	Leiomodin-1									26722.6				15800.9
P29558;Q15434	P29558;Q15434	RBMS1_HUMAN;RBMS2_HUMAN	RBMS1;RBMS2	RNA-binding motif, single-stranded-interacting protein 1			30769.7				78368.7	108715	65002.3				341561	798542					110149
P29590	P29590	PML_HUMAN	PML	Protein PML			103940				56319.9	167258		512501	1630000		2660000	7970000		345549		748033	371518
P29692	P29692	EF1D_HUMAN	EEF1D	Elongation factor 1-delta			537835			13618.4	476576	1040000	72261.3	2230000	6450000		3060000	9710000	8117.78	109931		902948	852654
P29728	P29728	OAS2_HUMAN	OAS2	2'-5'-oligoadenylate synthase 2			18893					22004.4		38824.1	118370		63198.2	143876					19826.6
P29762	P29762	RABP1_HUMAN	CRABP1	Cellular retinoic acid-binding protein 1							24745.1	30143.2					5830000	22300000				3540000	1150000
P29966	P29966	MARCS_HUMAN	MARCKS	Myristoylated alanine-rich C-kinase substrate	4470.7		70421.5				12017.7	18822.7	71082.9	138532	302241		710146	2500000		25761.5			217749
P29992	P29992	GNA11_HUMAN	GNA11	Guanine nucleotide-binding protein subunit alpha-11							67706.8	114082	5678.34	82425.8	174108		99618.5	152722		36868.5			39462.9
P29992;P50148	O95837;P29992;P50148	GNA11_HUMAN;GNAQ_HUMAN	GNA11;GNAQ	Guanine nucleotide-binding protein subunit alpha-11			10722.3				41161.2	36890.8	13800.6	6698.51	35197.5		30878	81622					29825.4
P29992;P50148;Q03113;Q14344	O95837;P19086;P29992;P50148;Q03113;Q14344	GNA11_HUMAN;GNA12_HUMAN;GNA13_HUMAN;GNAQ_HUMAN	GNA11;GNA12;GNA13;GNAQ	Guanine nucleotide-binding protein subunit alpha-11			55080.4				176901	338534	13223.6	253057	850035		325700	628498		61397.3			134828
P30038	P30038	AL4A1_HUMAN	ALDH4A1	Delta-1-pyrroline-5-carboxylate dehydrogenase, mitochondrial			38969.7				4040000	6330000	620277	12300000	28100000		522808	1200000		36677	165082		91625.7
P30039	P30039	PBLD_HUMAN	PBLD	Phenazine biosynthesis-like domain-containing protein							85310.6	129930	2454.32	353672	1190000		43637.7	204561					7898.31
P30040	P30040	ERP29_HUMAN	ERP29	Endoplasmic reticulum resident protein 29			113208				824212	1140000	73898.7	2640000	6510000		840295	1770000		56323.8	11592.5		161091
P30041	P30041	PRDX6_HUMAN	PRDX6	Peroxiredoxin-6	53877	39627.2	651656	1840000		22414.6	2670000	4210000	478724	15200000	50100000		6350000	28200000	103088	101120	42867.7	2110000	1120000
P30043	P30043	BLVRB_HUMAN	BLVRB	Flavin reductase (NADPH)	31691.7	26579.9	271630		53331.6	53856.1	806574	1290000	125200	6730000	20900000		2060000	4450000		187863	94071.5	554292	626535
P30044	P30044	PRDX5_HUMAN	PRDX5	Peroxiredoxin-5, mitochondrial			1840000				5360000	7030000	2220000	20100000	51100000		9140000	18300000	40242.5	553036	229019	479987	1220000
P30046	P30046;A6NHG4	DOPD_HUMAN	DDT	D-dopachrome decarboxylase			1470000				6730000	10400000	1480000	2000000	6790000		3000000	11500000	12794.4	120850		823992	692094
P30048	P30048	PRDX3_HUMAN	PRDX3	Thioredoxin-dependent peroxide reductase, mitochondrial			1080000				13900000	21800000	3690000	30300000	59700000		11300000	21300000	67050.7	6580000	707014	1550000	1850000
P30049	P30049	ATPD_HUMAN	ATP5F1D	ATP synthase subunit delta, mitochondrial			299558				1460000	1840000	312075	3060000	4920000		2340000	4140000	21183.3	480446	88059.7		666766
P30050	P30050	RL12_HUMAN	RPL12	60S ribosomal protein L12			51434.2				562827	758948	194183	816833	2790000		532831	1790000					193365
P30084	P30084	ECHM_HUMAN	ECHS1	Enoyl-CoA hydratase, mitochondrial			66143.4			4797.21	5220000	8120000	128064	16000000	40200000		4500000	10000000	17050.2	1320000	221296	451833	720590
P30085	P30085	KCY_HUMAN	CMPK1	UMP-CMP kinase			77570.9				785358	1430000	99640.3	1330000	3250000		1180000	4770000	4254.95	30410.9		304743	341626
P30086	P30086	PEBP1_HUMAN	PEBP1	Phosphatidylethanolamine-binding protein 1	40996.1	19577.4	891586			24811.5	14400000	20100000	2890000	36400000	119000000		8280000	31100000	87718.3	156564	156980	2780000	3120000
P30101	P30101	PDIA3_HUMAN	PDIA3	Protein disulfide-isomerase A3			1410000	8316.98	34782.3	36062.2	8990000	12800000	2970000	55700000	130000000	27926.4	29600000	65900000	435952	1370000	1170000	4130000	8590000
P30153	P30153	2AAA_HUMAN	PPP2R1A	Serine/threonine-protein phosphatase 2A 65 kDa regulatory subunit A alpha isoform			166172				676451	1180000	35426.1	3390000	11400000		2420000	9450000	8602.99	219443	8744.68	1360000	652194
P30153;P30154	P30153;P30154	2AAA_HUMAN;2AAB_HUMAN	PPP2R1A;PPP2R1B	Serine/threonine-protein phosphatase 2A 65 kDa regulatory subunit A alpha isoform			310036				298000	710078	11751.4	2210000	8520000		1690000	6410000		154464		295246	375340
P30154	P30154	2AAB_HUMAN	PPP2R1B	Serine/threonine-protein phosphatase 2A 65 kDa regulatory subunit A beta isoform							12374.2	23679.3		76884.2	229701		84163	192795		24685.5			7327.21
P30260	P30260	CDC27_HUMAN	CDC27	Cell division cycle protein 27 homolog							3915.14	9193.96		8193.13	65873.2			67497.6
P30273	P30273	FCERG_HUMAN	FCER1G	High affinity immunoglobulin epsilon receptor subunit gamma			542181
P30281	P30281	CCND3_HUMAN	CCND3	G1/S-specific cyclin-D3										8140.42	50575.6
P30405	P30405	PPIF_HUMAN	PPIF	Peptidyl-prolyl cis-trans isomerase F, mitochondrial			138933				2470000	3480000	393175	6900000	21200000		2430000	7400000		1180000	256496		735991
P30405;Q9UNP9	P30405;Q9UNP9	PPIE_HUMAN;PPIF_HUMAN	PPIE;PPIF	Peptidyl-prolyl cis-trans isomerase F, mitochondrial			144741				1450000	2000000	187401	4010000	11200000		1680000	4110000		659110	175942	362846	478914
P30408	P30408	T4S1_HUMAN	TM4SF1	Transmembrane 4 L6 family member 1													31441	52034.6					33525.6
P30414	P30414	NKTR_HUMAN	NKTR	NK-tumor recognition protein							1423.56	8130.95		8087.8	91231.7		45982.2	158542					6010.96
P30419	P30419	NMT1_HUMAN	NMT1	Glycylpeptide N-tetradecanoyltransferase 1			59971.1				395502	548261	48341.8	339950	1030000		585590	1740000				236734	90638.4
P30511	P30511	HLAF_HUMAN	HLA-F	HLA class I histocompatibility antigen, alpha chain F			10003.6										98872.5	177124					26506.5
P30519	P30519	HMOX2_HUMAN	HMOX2	Heme oxygenase 2							28389.8	32117.5		152546	493197		457006	746218		22969.5			96873.5
P30520	P30520	PURA2_HUMAN	ADSS2	Adenylosuccinate synthetase isozyme 2			410737				529695	906652	104066	938598	2980000		819631	2710000					193049
P30520;Q8N142	P30520;Q8N142	PURA1_HUMAN;PURA2_HUMAN	ADSS1;ADSS2	Adenylosuccinate synthetase isozyme 2							80248.8	98691.4	21686.9	141332	236776			249381					27773.7
P30533	P30533	AMRP_HUMAN	LRPAP1	Alpha-2-macroglobulin receptor-associated protein			99296.2				249499	354066	14543.2	1380000	3350000		584065	1560000		107450			145861
P30536	P30536	TSPO_HUMAN	TSPO	Translocator protein			464863				30190.4	27178	76534.6				915969	954399	6611.36	81669			595280
P30566	P30566	PUR8_HUMAN	ADSL	Adenylosuccinate lyase			35514				191524	276089	35790.3	246374	792882		664306	2610000				113444	148988
P30613	P30613	KPYR_HUMAN	PKLR	Pyruvate kinase PKLR													43461.1						13099.6
P30622	P30622	CLIP1_HUMAN	CLIP1	CAP-Gly domain-containing linker protein 1			12687.6				13055.3	50598.3		396434	1250000		113731	509882					12970.6
P30622;Q9UDT6	P30622;Q9UDT6	CLIP1_HUMAN;CLIP2_HUMAN	CLIP1;CLIP2	CAP-Gly domain-containing linker protein 1								56787.7		271129	778304		112588	390016
P30626	P30626	SORCN_HUMAN	SRI	Sorcin			348305				166168	220810	20877.3	1370000	4220000		1320000	3770000	1031.23	123681			258639
P30711	P30711	GSTT1_HUMAN	GSTT1	Glutathione S-transferase theta-1							63525.7	99846.7	5557.13	131675	499631		88303.1	352716					29581.5
P30740	P30740	ILEU_HUMAN	SERPINB1	Leukocyte elastase inhibitor			309049				195593	303010	19699.7	894396	3110000		702942	2710000				211591	181806
P30793	P30793	GCH1_HUMAN	GCH1	GTP cyclohydrolase 1										28510	105571
P30825	P30825	CTR1_HUMAN	SLC7A1	High affinity cationic amino acid transporter 1													23250.3	88487.1		67338.1			10625.4
P30837	P30837	AL1B1_HUMAN	ALDH1B1	Aldehyde dehydrogenase X, mitochondrial							51265.5	80443.3	7642.27	118527	220891		214406	609006		50237.4			69986
P30837;P47895	P30837;P47895	AL1A3_HUMAN;AL1B1_HUMAN	ALDH1A3;ALDH1B1	Aldehyde dehydrogenase X, mitochondrial							48007.2	67653.8	10439.9	68731.5	148567		512404	1450000					208628
P30838	P30838	AL3A1_HUMAN	ALDH3A1	Aldehyde dehydrogenase, dimeric NADP-preferring														19165.7	5179.21
P30876	P30876	RPB2_HUMAN	POLR2B	DNA-directed RNA polymerase II subunit RPB2			39786.9				51658.8	182350		277700	862154		210894	690562		15921.9		267241	35021.4
P31040	P31040	SDHA_HUMAN	SDHA	Succinate dehydrogenase [ubiquinone] flavoprotein subunit, mitochondrial			34730.1				432311	718080	97777.3	1320000	3040000		1140000	1800000	6260.53	705942	94255.5	50445.8	512080
P31146	P31146	COR1A_HUMAN	CORO1A	Coronin-1A			953906	5116.85			11110.9	21548.3	212678	518872	160265		335853	271630			19997.3	459114	20873.1
P31150	P31150	GDIA_HUMAN	GDI1	Rab GDP dissociation inhibitor alpha			134886				971892	1400000	162611	4390000	13500000		668688	2170000		39447.1	29629.9		203784
P31150;P50395	P31150;P50395	GDIA_HUMAN;GDIB_HUMAN	GDI1;GDI2	Rab GDP dissociation inhibitor alpha	9901.39	11329.3	3190000		40379.5	50960.5	5170000	7610000	2010000	13600000	56300000		10400000	38500000	99512	296245	234813	3900000	3870000
P31151	P31151	S10A7_HUMAN	S100A7	Protein S100-A7							16639.7		77728.3	11752.9	40741.8		8509.35	62569.2				7702.01
P31151;Q86SG5	P31151;Q86SG5	S10A7_HUMAN;S1A7A_HUMAN	S100A7;S100A7A	Protein S100-A7	56729.8		103851	28627.8	14540.4	13815	29732.2	23785.8	345355	86794.9	751333	75688.4	105109	181281	265268	46851.8	9249.88	47699.3	94702.2
P31153	P31153	METK2_HUMAN	MAT2A	S-adenosylmethionine synthase isoform type-2			73474.7				144750	227879	11924.3	951191	2300000		501299	1720000	12289.1	53099.4		296069	114241
P31321	P31321	KAP1_HUMAN	PRKAR1B	cAMP-dependent protein kinase type I-beta regulatory subunit										22711.3	96905		34778.4	160545					14040.2
P31323	P31323	KAP3_HUMAN	PRKAR2B	cAMP-dependent protein kinase type II-beta regulatory subunit							115815	198468		54572.2	164361		134542	465143					28940.4
P31327	P31327	CPSM_HUMAN	CPS1	Carbamoyl-phosphate synthase [ammonia], mitochondrial							155925	228782
P31350	P31350	RIR2_HUMAN	RRM2	Ribonucleoside-diphosphate reductase subunit M2							144903	321817	18309.6	164512	970540		56492.5	179196		81674.7			22318.1
P31350;Q7LG56	P31350;Q7LG56	RIR2B_HUMAN;RIR2_HUMAN	RRM2;RRM2B	Ribonucleoside-diphosphate reductase subunit M2										125309	808839
P31483	P31483	TIA1_HUMAN	TIA1	Cytotoxic granule associated RNA binding protein TIA1			21903.3				481892	715831	46748.7	195193	382565		380216	1020000					51555.3
P31483;Q01085	P31483;Q01085	TIA1_HUMAN;TIAR_HUMAN	TIA1;TIAL1	Cytotoxic granule associated RNA binding protein TIA1								9767.89		9580.05	20243.1		8350.54	26122.1
P31512	P31512	FMO4_HUMAN	FMO4	Dimethylaniline monooxygenase [N-oxide-forming] 4							8688.73	17895.9
P31689	P31689	DNJA1_HUMAN	DNAJA1	DnaJ homolog subfamily A member 1			48223.6				64013.6	191008		79614.1	402356		202927	657093		301209		160298	55931.8
P31749	P31749	AKT1_HUMAN	AKT1	RAC-alpha serine/threonine-protein kinase			18434.8				1010000	1540000		478895	1620000		148323	518563		20700			22460.9
P31749;P31751	P31749;P31751	AKT1_HUMAN;AKT2_HUMAN	AKT1;AKT2	RAC-alpha serine/threonine-protein kinase							101651	73404.9		68657.9	89239.7		31138.7	41573.3
P31749;Q9Y243	P31749;Q9Y243	AKT1_HUMAN;AKT3_HUMAN	AKT1;AKT3	RAC-alpha serine/threonine-protein kinase							36781.8	49436.4		20029	32559.7			14086.9
P31751	P31751	AKT2_HUMAN	AKT2	RAC-beta serine/threonine-protein kinase		56341.6	211835	218662	217653	235543	120655	198039		220499	584767	272105	250196	484147	780830				83051
P31930	P31930	QCR1_HUMAN	UQCRC1	Cytochrome b-c1 complex subunit 1, mitochondrial			188490				1120000	1440000	211541	1140000	1690000		3180000	3310000	14799.3	793550	132752	668040	641550
P31937	P31937	3HIDH_HUMAN	HIBADH	3-hydroxyisobutyrate dehydrogenase, mitochondrial			38847.6				916522	1100000	125570	2600000	6080000		12000000	33600000	369756	181695	71865.2	651425	4150000
P31939	P31939	PUR9_HUMAN	ATIC	Bifunctional purine biosynthesis protein ATIC			78713.7				1440000	2100000	131211	1850000	6430000		1920000	7380000	3597.03	56912.2		432511	698478
P31942	P31942	HNRH3_HUMAN	HNRNPH3	Heterogeneous nuclear ribonucleoprotein H3			187201				703230	954847	35505.4	1450000	2930000		2230000	5250000		198897		331834	622400
P31942;P31943;P55795	P31942;P31943;P55795	HNRH1_HUMAN;HNRH2_HUMAN;HNRH3_HUMAN	HNRNPH1;HNRNPH2;HNRNPH3	Heterogeneous nuclear ribonucleoprotein H3										9606.09	328154		14172.4	79242.4
P31943	P31943	HNRH1_HUMAN	HNRNPH1	Heterogeneous nuclear ribonucleoprotein H							56062.5	100720	66294.1	231901	470921		210390	447168		23525.1			32775.9
P31943;P52597	P31943;P52597	HNRH1_HUMAN;HNRPF_HUMAN	HNRNPF;HNRNPH1	Heterogeneous nuclear ribonucleoprotein H			173914				420949	638586	66737.9	1210000	3080000		1640000	2490000		95752.2		167463	190099
P31943;P52597;P55795	P31943;P52597;P55795	HNRH1_HUMAN;HNRH2_HUMAN;HNRPF_HUMAN	HNRNPF;HNRNPH1;HNRNPH2	Heterogeneous nuclear ribonucleoprotein H			518770			8506.6	1360000	2320000	86107.7	5080000	16400000		4750000	16200000	5207.9	921734	34269.6	2890000	1290000
P31943;P55795	P31943;P55795	HNRH1_HUMAN;HNRH2_HUMAN	HNRNPH1;HNRNPH2	Heterogeneous nuclear ribonucleoprotein H			841243			17648.5	1110000	1760000	165565	3640000	9120000		3050000	10900000	6031.19	342672	19219.3	1240000	880588
P31944	P31944	CASPE_HUMAN	CASP14	Caspase-14	14249.8		65178.4	22316.9		94246.4	21538.7	12005.4	388474	92163.9	304223	187029	794945	2080000	1200000			135286	223536
P31946	P31946	1433B_HUMAN	YWHAB	14-3-3 protein beta/alpha			134079				212256	380640	10066.7	1370000	4170000		353504	1090000	13217.4				96754.8
P31946;P61981	P31946;P61981	1433B_HUMAN;1433G_HUMAN	YWHAB;YWHAG	14-3-3 protein beta/alpha			78916.5				293145	429580		1030000	1940000		342472	1350000					75064.4
P31946;P61981;P63104;Q04917	P31946;P61981;P63104;Q04917	1433B_HUMAN;1433F_HUMAN;1433G_HUMAN;1433Z_HUMAN	YWHAB;YWHAG;YWHAH;YWHAZ	14-3-3 protein beta/alpha							26295.4	50341.3		123203	383508		94844.2	377254				40046.5	9984.54
P31947	P31947	1433S_HUMAN	SFN	14-3-3 protein sigma						17653.5	495700	875493		1850000	4930000		5720000	19300000	92363.3			994382	1880000
P31947;P61981;P63104;Q04917	P31947;P61981;P63104;Q04917	1433F_HUMAN;1433G_HUMAN;1433S_HUMAN;1433Z_HUMAN	SFN;YWHAG;YWHAH;YWHAZ	14-3-3 protein sigma							244215	556573		625285	3880000		1070000	6100000		45700.8	14781.7	934685	68029.4
P31948	P31948	STIP1_HUMAN	STIP1	Stress-induced-phosphoprotein 1			191828				906421	1560000	66369.6	2350000	6630000		2490000	8670000		33817.6		803827	767184
P31949	P31949	S10AB_HUMAN	S100A11	Protein S100-A11		35199.1	12300000	3360.42		45610.6	7700000	14800000	2600000	52600000	178000000	3089.27	60200000	227000000	598633	572733	305560	19600000	12900000
P31997	P06731;P13688;P31997	CEAM8_HUMAN	CEACAM8	Carcinoembryonic antigen-related cell adhesion molecule 8			2110000	74153.6						61167.3	166335		21414.7	41817.5	12258.6				12462.4
P32019	P32019	I5P2_HUMAN	INPP5B	Type II inositol 1,4,5-trisphosphate 5-phosphatase										2720.22	16123.8			35047.5
P32019;Q01968	P32019;Q01968	I5P2_HUMAN;OCRL_HUMAN	INPP5B;OCRL	Type II inositol 1,4,5-trisphosphate 5-phosphatase							2366.53			27883	304426		12232.7	24550.9					8281.83
P32119	P32119	PRDX2_HUMAN	PRDX2	Peroxiredoxin-2	19002.8	6311.53	500538	9051.5		141751	10100000	13900000	1940000	33500000	116000000	17794.1	8670000	32300000	151289	435715	131106	6510000	1720000
P32119;Q06830	P32119;Q06830	PRDX1_HUMAN;PRDX2_HUMAN	PRDX1;PRDX2	Peroxiredoxin-2	12463.2	30096.1	694371	16547.1	122624	74069.6	14000000	20800000	3240000	30400000	116000000	24346.7	39400000	123000000	356979	1150000	210370	15300000	6400000
P32121	P32121	ARRB2_HUMAN	ARRB2	Beta-arrestin-2			77111.1					5278.76		20549.8	51323.9		22889.9	47694.4		3351.36			3613.2
P32121;P49407	P32121;P49407	ARRB1_HUMAN;ARRB2_HUMAN	ARRB1;ARRB2	Beta-arrestin-2			228524				111127	208729	20100	2960000	9980000		725002	2140000		50164.9	13329.1	451046	144964
P32189	P32189;Q14409	GLPK_HUMAN	GK	Glycerol kinase							16271.5	22785.8	10651.1	235281	726222		58206.9	145923		47717.7			3841.93
P32321	P32321	DCTD_HUMAN	DCTD	Deoxycytidylate deaminase							48778.3	81745.5	5589.47	404417	1200000		142631	539267		35139.9			26142.7
P32322	P32322	P5CR1_HUMAN	PYCR1	Pyrroline-5-carboxylate reductase 1, mitochondrial							319475	514225	17533.5	427742	900969		393752	803956		309270	10891.4		71285.2
P32455	P32455	GBP1_HUMAN	GBP1	Guanylate-binding protein 1			37079					2889.57					179462	788729				83857.9	53777.6
P32455;P32456	P32455;P32456	GBP1_HUMAN;GBP2_HUMAN	GBP1;GBP2	Guanylate-binding protein 1			44423.2				1848.75			71131.5	120309		179162	380410				26827.4	37855.6
P32456	P32456	GBP2_HUMAN	GBP2	Guanylate-binding protein 2			64216.7							232383	709372		280233	1200000					79569.1
P32519	P32519	ELF1_HUMAN	ELF1	ETS-related transcription factor Elf-1										20375.2	72936.9		72119.2	158721					4958.8
P32856	P32856	STX2_HUMAN	STX2	Syntaxin-2											45777.6
P32942	P32942	ICAM3_HUMAN	ICAM3	Intercellular adhesion molecule 3			478689																2205.22
[truncated: 5,125 more rows]

## Sheet: 2. Fig 1a EV Mass Spec
			10	11	12	13	14	15	16	17	1	2	3	4	5	6	7	8	9
		Primary Exo	MCF 10 A	HEK 293 FT	SIRPa	SKBR3 2	BT4T4 2	MSC 2	MCF 7 (2)	MCF 12 A 2	MCF 12A (2)	HEK 293	SKBR3	BT4T4	MSC	MCF7 (1) FROM 3/22	MDAMB (2)	MDAMB (4)	MCF 10 A
16588828	2	2.98386e+06	146061	933212	5598171	481536	5.51968e+06	374609	171568	405071	469259	751904	1.30678e+06	2.93147e+06	519473	221055	1.76468e+06	578263	274387	1147.6068	M[147.0354]ELQEIQLK	A6NL28	---	---
16588279	2	34501.4	307769	404828	1.51392e+06	473512	2.1462e+06	431639	231098	263870	521251	556184	392551	1.44288e+06	128797	310625	1.7022e+06	130935	487165	1642.8081	IQVLQQQADDAEER	A6NL28	---	---
16587523	2	2246385	32204.5	252902	207580	707527	935747	1.27442e+06	2.01836e+06	240998	495443	142880	956962	704735	856890	1.91669e+06	1.5223e+06	171624	95728.1	1442.7804	EDTSEQVVPVLVK	P33527	ABCC1	Multidrug resistance-associated protein 1
16588405	2	2603995	200412	134510	169196	626790	560424	940434	1.54024e+06	72887.2	315234	67871.6	908399	433761	641828	1.241e+06	1.0343e+06	99662.4	202056	1428.7596	VDANEEVEALIVK	P33527	ABCC1	Multidrug resistance-associated protein 1
16588972	2	149500000	57350000	10150000	9148634	16980000	1.63677e+06	13770000	6.42604e+06	43310000	56780000	6.70147e+06	836357	2.43135e+06	4.47419e+06	9729541	20000000	11290000	109900000	1093.5593	VTSSERTSAR	O14639	ABLIM1	Actin-binding LIM protein 1
16588661	2	4635475	200278	663009	903014	1611339	3.13686e+06	1.08554e+06	398608	210068	378906	539877	1152532	2.0705e+06	659240	498096	1.1453e+06	252732	359295	1507.7263	SGGM[147.0354]SNELNNIISR	P53396	ACLY	ATP-citrate synthase
16587172	2	60960000	1621.38	2119.75	55033.5	7271.16	110.247	212.27	300.808	997.867	1993.87	591.123	21473	1367.86	335.817	3642.13	0	1866.23	43.931	2049.095	VILQDFTGVPAVVDFAAMR	P21399	ACO1	Cytoplasmic aconitate hydratase
16587528	3	1157000000	8744239	3.08656e+06	99090000	43270000	427600000	170100000	56970000	873382	16710000	10590000	96560000	299100000	181400000	93380000	272400000	8299657	45720000	1976.9125	YPIEHGIITNWDDM[147.0354]EK	P62736	ACTA2	Actin, aortic smooth muscle
16587111, 16587991	2	37740000	66930000	22900000	235600000	123900000	761300000	350500000	168000000	10640000	37520000	23390000	218100000	556100000	284000000	166900000	480100000	28570000	62150000	1790.8984, 1790.899	SYELPDGQVITIGNER	P60709	ACTB	Actin, cytoplasmic 1
16587237	2	2.47677e+06	31750000	10930000	124200000	64760000	447700000	188100000	58530000	2525059	14640000	12630000	91540000	165800000	126500000	57780000	173600000	9670301	40210000	2231.0752	DLYANTVLSGGTTM[147.0354]YPGIADR	P60709	ACTB	Actin, cytoplasmic 1
16587461	2	368750	13260000	7351372	51080000	41220000	278900000	142700000	46540000	4.68225e+06	13000000	11750000	33570000	200800000	88750000	88800000	122000000	15840000	20830000	1954.0696	VAPEEHPVLLTEAPLNPK	P60709	ACTB	Actin, cytoplasmic 1
16588314	2	1837629	8393693	4.79269e+06	66640000	34380000	207100000	96710000	46800000	2.81233e+06	11240000	10710000	30840000	150300000	64750000	72310000	90620000	13980000	15400000	1198.7094	AVFPSIVGRPR	P60709	ACTB	Actin, cytoplasmic 1
16588761	2	0	5.69389e+06	5048722	45990000	27440000	143600000	82880000	36230000	4893922	8612670	7912676	29560000	125500000	49310000	81090000	127400000	9010190	11660000	800.53766	RGILTLK	P60709	ACTB	Actin, cytoplasmic 1
16588209	3	10630000	4.15397e+06	3.24644e+06	12840000	2.79674e+06	41220000	15740000	7.67028e+06	822391	1.16044e+06	2.3547e+06	24840000	1.96223e+06	17620000	3335759	15440000	3.00457e+06	2.77387e+06	2566.1792	LC[160.0307]YVALDFEQEM[147.0354]ATAASSSSLEK	P60709	ACTB	Actin, cytoplasmic 1
16587047	2	464529	1.12251e+06	4225478	15240000	20190000	83060000	34290000	10870000	765265	6680875	6.74947e+06	10820000	41440000	9208304	18020000	33120000	3650084	6.07905e+06	1014.485	DLTDYLM[147.0354]K	P60709	ACTB	Actin, cytoplasmic 1
16589397	2	107000000	1.54424e+06	396187	6.03912e+06	3309712	28290000	9403946	4082576	62103.2	433720	483613	7879066	19120000	15110000	6268892	15220000	1.90401e+06	1.87206e+06	1629.8286	GYSFTTTAEREIVR	P60709	ACTB	Actin, cytoplasmic 1
16587461	3	1.59941e+06	32560000	37380000	176800000	158300000	697500000	342200000	204900000	26630000	59770000	41890000	120900000	532200000	239700000	218100000	495400000	47910000	85250000	1954.0703	VAPDEHPILLTEAPLNPK	Q562R1	ACTBL2	Beta-actin-like protein 2
16589425	2	19410000	472633	435589	2477790	4.55304e+06	7678238	6.37386e+06	1.56606e+06	393920	1.54483e+06	792423	10550000	4465733	4.44358e+06	1419256	19020000	1.44875e+06	238108	1537.7798	FAIQDISVEETSAK	P12814	ACTN1	Alpha-actinin-1
16587695	3	8785002	201485	229971	1.11894e+06	641242	2.78203e+06	3.71001e+06	642406	246710	659226	190610	1.08467e+06	1.68873e+06	2657249	680742	4237188	537923	302150	1775.8557	M[147.0354]LDAEDIVGTARPDEK	P12814	ACTN1	Alpha-actinin-1
16589949	2	818378	485474	265879	685249	621359	2559552	4.00467e+06	492681	258366	623520	217775	873604	1.78764e+06	2.50194e+06	892707	4.4617e+06	621358	439454	2067.963	VLAVNQENEQLM[147.0354]EDYEK	P12814	ACTN1	Alpha-actinin-1
16590190	2	578279	198137	82885.9	248173	123749	868284	1.36878e+06	139728	32601.2	81655.2	98258.3	419754	254286	948108	206765	1310517	122823	119082	1542.8462	LVSIGAEEIVDGNVK	P12814	ACTN1	Alpha-actinin-1
16590346	2	396083	14637.8	14280.9	84748.7	60962.2	215979	478329	34428.4	20626.8	188681	76514.8	167310	238495	402940	107705	549274	86997	18723.1	1745.7584	ETADTDTADQVM[147.0354]ASFK	P12814	ACTN1	Alpha-actinin-1
16588120	2	876217	1.92044e+06	884651	3098463	6208371	10300000	3743665	1.59758e+06	1.13079e+06	3.32957e+06	675617	12200000	5.49524e+06	3.17164e+06	2.14178e+06	16870000	2.83351e+06	2.49407e+06	1808.8602	M[147.0354]APYQGPDAVPGALDYK	O43707	ACTN4	Alpha-actinin-4
16587732	2	2.05015e+06	83419.8	96295.3	486886	895928	1.86074e+06	812828	182578	72325.1	115428	142146	1.95399e+06	1.0038e+06	667457	437332	2598493	485669	37767.6	1832.8784	M[147.0354]LDAEDIVNTARPDEK	O43707	ACTN4	Alpha-actinin-4
16588377	2	561722	1.098e+06	587354	654270	2.06173e+06	5318274	4.12288e+06	1.69335e+06	472098	1.76325e+06	578916	2.92731e+06	3586087	2.43909e+06	2.16142e+06	2501288	379202	1.51083e+06	1643.7772	LC[160.0307]YVGYNIEQEQK	P61160	ACTR2	Actin-related protein 2
16588182	2	2.48493e+06	69777.4	302088	784927	1.31611e+06	3183917	1679014	863442	90666.7	188672	100785	1.22834e+06	1.49865e+06	915415	952182	837603	141070	175205	1350.625	DLM[147.0354]VGDEASELR	P61160	ACTR2	Actin-related protein 2
16589885	2	3.037e+06	170549	698845	797860	2.92146e+06	2862113	598370	1.27205e+06	151772	126641	622823	502556	2670919	449642	1.32228e+06	1.5306e+06	289984	151649	1700.8579	AIDTIYQTTDFSGIR	O14672	ADAM10	Disintegrin and metalloproteinase domain-containing protein 10
16590193	2	1.96529e+06	280979	865214	485008	2.83087e+06	3.7017e+06	675887	1.98916e+06	303251	125212	458309	452590	3.44207e+06	533591	1.53221e+06	1.46407e+06	217340	141363	1986.7977	QC[160.0307]SPSQGPC[160.0307]C[160.0307]TAQC[160.0307]AFK	O14672	ADAM10	Disintegrin and metalloproteinase domain-containing protein 10
16588928	2	1.61578e+06	20343.1	83569.3	128001	386356	2.09996e+06	1.69026e+06	1.18903e+06	246769	179172	211395	109322	1737636	1.19795e+06	1.26183e+06	703038	114770	21642.6	1456.8568	LQPAPVIPSAPAAPK	P78536	ADAM17	Disintegrin and metalloproteinase domain-containing protein 17
16587298	2	1.56061e+06	238960	834028	2224946	825608	3.18565e+06	3.5044e+06	558864	172868	289777	348855	600057	2249941	1695558	596832	1.61697e+06	243753	200764	1421.7936	PLSIEEIEVAPPK	P11766	ADH5	Alcohol dehydrogenase class-3
16588587	2	411367	349278	367688	1.52046e+06	438764	2.49253e+06	2640445	346702	223481	315054	208921	469879	1.97539e+06	1.56482e+06	373564	1.39709e+06	107826	426467	1742.7773	EFGATEC[160.0307]INPQDFSK	P11766	ADH5	Alcohol dehydrogenase class-3
16587512	3	12660000	1617.6	7427.81	45048.9	16440.7	80348.5	22362.3	25613.4	5813.78	490.574	5674.44	52463.9	57399.4	58534.9	10615.1	14629.4	3600.81	5936.6	2164.0981	ESGYNMIHFTPLQTLGLSR	P35573	AGL	Glycogen debranching enzyme
16589690	2	8751118	68989.8	294662	1.65002e+06	757037	719825	628774	491213	118243	303660	492512	904033	595155	602027	490111	1.34456e+06	121564	58344.2	1056.6228	YPQLLPGIR	P23526	AHCY	Adenosylhomocysteinase
16588487	3	554852	60954.8	159057	942168	2.21775e+06	600801	788174	493685	80826.2	285965	426336	284484	628181	576096	585962	2161110	714906	196134	1380.754	KLDEAVAEAHLGK	P23526	AHCY	Adenosylhomocysteinase
16590158	3	374702	11775.5	11119.1	178113	848925	239283	189794	106012	3396.62	45599	56357.4	144875	141154	84727.6	151616	448805	87724.4	33515.7	1156.6555	YPVGVHFLPK	P23526	AHCY	Adenosylhomocysteinase
16588696	2	885145	127202	277466	1.18274e+06	2.26788e+06	3.22084e+06	10110000	1.29311e+06	72028.6	157940	203956	6.64835e+06	2.67369e+06	3132676	1.65958e+06	9759668	1.07103e+06	153881	1952.9531	GPSLDIDTPDVNIEGPEGK	Q09666	AHNAK	Neuroblast differentiation-associated protein AHNAK
16587538	2	3.18905e+06	1.02618e+06	259772	527079	1325201	2.13197e+06	7468901	1.63638e+06	346282	1.07241e+06	129982	3.15544e+06	1.84652e+06	2541828	1.7631e+06	6392895	189549	1.39502e+06	1565.8202	APDVDVNIAGPDAALK	Q09666	AHNAK	Neuroblast differentiation-associated protein AHNAK
16587829	2	184936	39411	311798	409448	375693	1377374	5232887	757022	245784	153572	187313	907981	1.19071e+06	1.39686e+06	754003	4278456	803590	55863.2	1383.7163	VDINAPDVEVQGK	Q09666	AHNAK	Neuroblast differentiation-associated protein AHNAK
16589326	2	402654	102460	154359	222861	584194	970636	1.06874e+06	527131	70249.9	297094	121493	817920	727940	416233	679730	623088	225250	93627	1505.7573	ISM[147.0354]QDVDLSLGSPK	Q09666	AHNAK	Neuroblast differentiation-associated protein AHNAK
16590106	2	4869549	117667	53227.4	157470	239937	555022	2.21859e+06	407519	115799	337073	33960.8	705921	435793	825578	545416	2.08947e+06	52663.6	551730	781.4279	FSVPGFK	Q09666	AHNAK	Neuroblast differentiation-associated protein AHNAK
16588994	2	69143	44989.3	36487.7	93817.7	152739	286736	958122	162511	25448.3	63014.9	16336	321020	247668	294645	221802	874966	92215.3	73850.6	963.4822	GDFDVSVPK	Q09666	AHNAK	Neuroblast differentiation-associated protein AHNAK
16589014	2	2724735	2.27595e+06	4712358	2.61342e+06	8.12727e+06	1.90747e+06	14130000	14680000	1.95561e+06	1.64738e+06	4730020	3.70874e+06	2.10367e+06	6.54368e+06	26820000	22830000	8721081	2.34042e+06	847.43805	C[160.0307]NLLAEK	P02765	AHSG	Alpha-2-HS-glycoprotein
16589760	2	10450000	547924	246378	796344	583941	709556	626193	666472	147825	1.58743e+06	3.36886e+06	4472549	2.42518e+06	7248065	1.52416e+06	2.49885e+06	896596	2094972	1093.5367	TTKVQC[160.0307]NSR	Q9UKA4	AKAP11	A-kinase anchor protein 11
16587042	2, 3	8662584	618806	17040000	9617591	40020000	4886003	29510000	49410000	5.60705e+06	7.5336e+06	56200000	27220000	9638176	25260000	57940000	45060000	19850000	1.31258e+06	1639.943, 1639.9431	KVPQVSTPTLVEVSR	P02768	ALB	Serum albumin
16589210	2	8.3474e+06	137750	194268	542160	198901	1.2286e+06	2842074	1.18946e+06	643145	935741	133979	54859.7	1.483e+06	1.79753e+06	1.19311e+06	2.06298e+06	242622	94004.1	1191.669	ALFLETEQLK	Q13740	ALCAM	CD166 antigen
16589348	2	7931491	5373.33	19150.1	25454.4	13619.1	42440.1	58141.5	82136.3	16051.7	12758	9161.27	8503.79	26629	31180	102461	76296.5	21651.8	4641.57	1135.6328	LAFSLGSVWR	O94788	ALDH1A2	Retinal dehydrogenase 2
16589626	2	105594	49955.6	102603	428200	230602	932077	299145	139201	138035	59289.3	177014	114475	637421	239352	126635	140133	75074	56669.2	1839.864	SPLIIFSDC[160.0307]DM[147.0354]NNAVK	P49189	ALDH9A1	4-trimethylaminobutyraldehyde dehydrogenase
16587577	2, 3	3.78552e+06	802646	5.32029e+06	15860000	8627100	16400000	26510000	5788584	1.17161e+06	2.81342e+06	3.05379e+06	5.57605e+06	19710000	15760000	10570000	14570000	1.9673e+06	2266737	1342.7157, 1342.716	ADDGRPFPQVIK	P04075	ALDOA	Fructose-bisphosphate aldolase A
16588363	2	3.38254e+06	1.00677e+06	2.33407e+06	10760000	4.59914e+06	12150000	13760000	2.7819e+06	806482	1558916	1.41903e+06	5415124	11190000	10610000	4269409	11420000	794466	1.44306e+06	2272.1355	GVVPLAGTNGETTTQGLDGLSER	P04075	ALDOA	Fructose-bisphosphate aldolase A
16588746	3	7189885	111938	198269	3917166	1.45586e+06	5.30644e+06	4974768	529586	46225.6	269699	159882	1655883	1.95592e+06	5109931	470120	3.08058e+06	82065.5	322488	2123.0786	IGEHTPSALAIM[147.0354]ENANVLAR	P04075	ALDOA	Fructose-bisphosphate aldolase A
16589982	2	1.40659e+06	417153	490055	2.97718e+06	588645	2.97152e+06	2270496	684105	184446	437605	197526	1.11271e+06	1.04217e+06	2.35693e+06	828407	2134344	412195	330669	2228.0183	YTPSGQAGAAASESLFVSNHAY	P04075	ALDOA	Fructose-bisphosphate aldolase A
16588278	2, 3	1.11575e+06	1.20227e+06	4.68052e+06	13960000	8247067	16070000	27340000	4.98274e+06	784347	1.92913e+06	1728941	5.88165e+06	15410000	14000000	8.27236e+06	12240000	1281924	1953579	2273.134, 2273.1343	GVVPLAGTDGETTTQGLDGLSER	P09972	ALDOC	Fructose-bisphosphate aldolase C
16590302	2	6670632	112602	421365	415560	197230	466753	1.16367e+06	314097	394346	266077	282716	235773	456114	1328956	256227	621459	202672	290996	1679.8094	TPAQFDADELRAAM[147.0354]K	P04083	ANXA1	Annexin A1
16589224	2	3.26435e+06	616209	204974	1.82034e+06	1.30914e+06	2.6528e+06	7406276	2.15743e+06	125876	312662	331962	2803930	1.54407e+06	3.2782e+06	1.54993e+06	5503967	72288.5	683710	1337.7412	TPVLFDIYEIK	P50995	ANXA11	Annexin A11
16588724	2	142530	1571144	69546.4	1.45826e+06	280314	1.62062e+06	2.12989e+06	614823	48735.2	113635	79597.5	1067332	338267	1.14892e+06	401398	1.43888e+06	18678.9	963018	1738.8131	GFGTDEQAIIDC[160.0307]LGSR	P50995	ANXA11	Annexin A11
16588322	2	378627	89439	242676	315635	411184	364589	2.29993e+06	824783	220039	128492	295144	278365	388557	558420	1.08892e+06	1.5601e+06	147481	271436	789.49335	TILALMK	P50995	ANXA11	Annexin A11
16589928	2	1.11912e+06	2723.98	255908	251576	434711	299587	1.83616e+06	426832	43215.8	307810	581672	199008	323783	315112	1.07855e+06	1.18477e+06	77065.7	32762.5	1061.5516	SETDLLDIR	P50995	ANXA11	Annexin A11
16587615	2	65520000	14700000	3992840	10040000	4.03397e+06	39710000	244500000	37800000	6894317	25900000	3.14908e+06	5498008	28930000	124200000	37000000	227300000	11390000	12950000	1421.7003	SLYYYIQQDTK	P07355	ANXA2	Annexin A2
16587195	1, 2	910086	16300000	6.54946e+06	8116248	1.64228e+06	26400000	208800000	27770000	8932917	20480000	2.96682e+06	2422074	22300000	74980000	26680000	126000000	10780000	9014493	1096.5022, 1096.5033	ALLYLC[160.0307]GGDD	P07355	ANXA2	Annexin A2
16587086	2	63850000	1.77931e+06	1.57659e+06	2408557	1.43107e+06	12040000	106600000	8840731	1.44551e+06	9747432	2607300	1.92691e+06	11970000	38180000	14160000	96280000	5.50522e+06	3.27936e+06	881.4551	PLYFADR	P07355	ANXA2	Annexin A2
16588420	2	27860000	74956.8	25032.3	32324.6	17072.6	29495.5	162158	64142.8	20615.7	24208.8	20410.2	24030.2	47768.4	203875	297680	54397.3	60593.3	32925.2	1650.9885	SALSGHLETVILGLLK	P07355	ANXA2	Annexin A2
16587101	2	1.40269e+06	238204	466072	960174	532912	1.79069e+06	6.15402e+06	3868866	533425	604889	217690	435752	1.1443e+06	3.12595e+06	3298724	1.79104e+06	195401	269239	995.5382	FLTVLC[160.0307]SR	P09525	ANXA4	Annexin A4
16587711	2	114100000	4305654	6214112	11760000	1.7644e+06	12090000	108800000	11600000	1302157	3.58605e+06	5883931	1.30642e+06	10620000	78460000	10850000	86930000	4.9155e+06	2658157	954.54504	FITIFGTR	P08758	ANXA5	Annexin A5
16587079	2	389851	953716	2.47543e+06	1.68394e+06	233584	2007806	25590000	2061159	421425	574570	838522	183528	2141576	14640000	1.57893e+06	14380000	783066	521004	1118.5453	ALLLLC[160.0307]GEDD	P08758	ANXA5	Annexin A5
16588026	2	4.9265e+06	152692	4968603	8878602	10440000	14600000	76660000	26460000	123135	622514	3.58253e+06	8736093	12700000	31150000	18590000	17400000	1650509	266722	1130.6469	EAILDIITSR	P08133	ANXA6	Annexin A6
16587420	2	8506521	296225	4.21296e+06	6236100	6.46108e+06	10700000	45950000	14340000	108029	441727	2.63224e+06	5.06198e+06	7263674	23680000	14640000	12370000	1.44934e+06	313225	999.6246	ALIEILATR	P08133	ANXA6	Annexin A6
16588561	3	9172444	18561.6	4286326	4200507	3.24531e+06	6.56336e+06	42300000	12000000	116749	175336	1.92228e+06	2.00157e+06	6.43412e+06	13530000	14100000	11310000	898511	41282.3	1687.8093	GTVRPANDFNPDADAK	P08133	ANXA6	Annexin A6
16588565	2	3.61619e+06	13597	1.35627e+06	1.32862e+06	1.58518e+06	2.65405e+06	13790000	4815675	19482.7	74662.2	1.02081e+06	1.48347e+06	2398378	6.39905e+06	4744076	4803920	458072	31033	787.45856	DLIADLK	P08133	ANXA6	Annexin A6
16589109	2	7.87969e+06	21307.6	443764	702175	1106480	1.24574e+06	8749430	2.1182e+06	3911.98	80167.1	690764	532165	1.34258e+06	1.9755e+06	2.91652e+06	1597929	145009	15976.4	1072.6047	SEIDLLNIR	P08133	ANXA6	Annexin A6
16589076, 16590590	2	69494.7	1.14437e+06	402645	464616	422553	778497	4.85286e+06	946280	95659.4	536005	321857	465941	557968	1317532	1.76299e+06	629811	83142.3	1.4107e+06	1548.7549, 1548.7551	TNEQM[147.0354]HQLVAAYK	P08133	ANXA6	Annexin A6
16589600	2	10440000	1.01552e+06	1.1783e+06	1.71024e+06	2.5271e+06	3.04421e+06	5.52864e+06	3.91732e+06	381230	645674	680844	2.00794e+06	1.96031e+06	1694959	3.386e+06	3.54202e+06	256687	1.52254e+06	1116.6503	VLIEILC[160.0307]TR	P20073	ANXA7	Annexin A7
16588648	2	341011	901378	674724	2.5237e+06	2.01682e+06	3018734	4.92916e+06	2.86129e+06	212657	564146	765599	1.16254e+06	1.0357e+06	967625	2817864	2.09442e+06	122820	598032	1743.8087	LGTDESC[160.0307]FNM[147.0354]ILATR	P20073	ANXA7	Annexin A7
16587641	2	18420000	483898	1.08594e+06	927947	1.03799e+06	1.36727e+06	3.55438e+06	2.6868e+06	439024	423518	721584	743869	762092	772030	2.60606e+06	1.8964e+06	212489	456263	1044.5986	SEIDLVQIK	P20073	ANXA7	Annexin A7
16589319	2	892363	37258	398885	531757	661525	776296	2.02596e+06	1.49063e+06	164035	185119	193920	372339	417635	175029	1.42325e+06	979030	60994.9	45740.3	1215.5947	EFSGYVESGLK	P20073	ANXA7	Annexin A7
16590194	2	5636773	48742.1	225945	267543	578141	1122134	715992	374396	42086.3	83321	124824	288536	761839	332632	390463	614716	172624	28138.9	1773.9338	IPTPLNTSGVQVIC[160.0307]M[147.0354]K	Q96CW1	AP2M1	AP-2 complex subunit mu
16589473	2	129051	36151.2	98193.2	421644	577539	601354	374395	285944	45040	161114	80911.2	477533	416896	264096	269105	387992	111918	51517.9	1688.8872	QVLLSEPEEAAALYR	P13798	APEH	Acylamino-acid-releasing enzyme
16588826	2	11750000	1434456	1.20373e+06	5445307	5907333	17530000	9572205	3.96012e+06	269429	829401	1.26249e+06	10400000	10600000	7182546	3.40028e+06	15930000	753254	1.65133e+06	1565.7666	NISFTVWDVGGQDK	P84077	ARF1	ADP-ribosylation factor 1
16588606, 16588932	2	52060000	1774115	7647773	14920000	12240000	36580000	16400000	11880000	3.11442e+06	4330051	3214515	8.35704e+06	21760000	13040000	10580000	21680000	3.5704e+06	4.98031e+06	1103.6143, 1103.6167	ILM[147.0354]VGLDAAGK	P84077	ARF1	ADP-ribosylation factor 1
16587499	2	2686506	51188	1.27979e+06	1.39126e+06	2.83411e+06	8931704	3.574e+06	3360659	181871	359145	591988	1.3835e+06	3.60447e+06	1.35981e+06	3118041	6015506	706582	95522.4	1117.6324	ILM[147.0354]LGLDAAGK	P62330	ARF6	ADP-ribosylation factor 6
16588836	2	1.1797e+06	98258.5	1.09815e+06	2.68237e+06	1.10131e+06	3901109	2.73134e+06	461636	126821	327738	457557	777461	3057027	1.60979e+06	528419	3.07513e+06	300447	177953	1261.5554	TDYM[147.0354]VGSYGPR	P52565	ARHGDIA	Rho GDP-dissociation inhibitor 1
16590598	3	1136313	9381.1	58388.5	236855	115184	473972	448475	62753.6	6460.38	26310.5	28447.4	132163	573684	200519	56452.3	397255	21737.1	14812.9	1751.8453	AEEYEFLTPVEEAPK	P52565	ARHGDIA	Rho GDP-dissociation inhibitor 1
16589192	3	472859	20220.3	15986.5	210615	505965	906219	1.30359e+06	462011	52517.3	79907.6	27809.5	988210	590376	622415	530952	675995	50486.7	48501.4	1628.7954	ASSEGGTAAGAGLDSLHK	O15143	ARPC1B	Actin-related protein 2/3 complex subunit 1B
16590076	2	110837	46755.2	62259.8	300271	443630	720623	1.58347e+06	410796	18064.1	34255.8	47155.4	350055	539057	557401	681280	677649	54710	26320.2	2553.0469	FVDEEDGGDGQAGPDEGEVDSC[160.0307]LR	O15511	ARPC5	Actin-related protein 2/3 complex subunit 5
16587850	2, 3	54080000	5563783	5762820	19240000	30850000	38880000	39870000	63560000	1.55737e+06	5.06388e+06	6.19908e+06	35120000	25380000	23380000	56580000	75200000	4.01798e+06	4.86466e+06	1829.9303, 1829.931	GVGIISEGNETVEDIAAR	P05023	ATP1A1	Sodium/potassium-transporting ATPase subunit alpha-1
16589176, 16589942	2, 3	72190000	12970000	8453950	14340000	25350000	34310000	23090000	62060000	6015428	10740000	7395330	28250000	28500000	15980000	62970000	57530000	6292713	11630000	1584.8813, 1584.8817	AVFQANQENLPILK	P05023	ATP1A1	Sodium/potassium-transporting ATPase subunit alpha-1
16589006	2	86090000	2571184	18180000	16850000	32160000	41150000	27510000	82650000	8079606	8821686	12390000	24500000	32690000	15050000	89610000	70550000	10480000	3166441	1519.7079	SPDFTNENPLETR	P05023	ATP1A1	Sodium/potassium-transporting ATPase subunit alpha-1
16589201	2	67510000	2.63203e+06	6.88319e+06	9813970	13410000	23870000	20070000	43340000	2809058	4882808	5611551	20450000	24410000	13760000	46820000	46820000	2.71056e+06	2.16186e+06	1833.9457	DGPNALTPPPTTPEWIK	P05023	ATP1A1	Sodium/potassium-transporting ATPase subunit alpha-1
16589268	2	138400000	1.0649e+06	10960000	11420000	19030000	25090000	16750000	49830000	6.4756e+06	5.74209e+06	7.18787e+06	17140000	24420000	11420000	56240000	50490000	6.49031e+06	3.08469e+06	1261.6832	IVEIPFNSTNK	P05023	ATP1A1	Sodium/potassium-transporting ATPase subunit alpha-1
16587724	2	14070000	4929325	910752	6340175	4.1828e+06	15450000	5800540	7901662	405929	1.42762e+06	662067	14900000	2132315	5.64661e+06	3498791	13550000	301123	4219623	1846.9554	M[147.0354]SINAEEVVVGDLVEVK	P05023	ATP1A1	Sodium/potassium-transporting ATPase subunit alpha-1
16587054	2	27146.1	997923	11710000	9263626	10380000	21600000	16780000	41820000	4873342	4.42916e+06	4971518	13910000	21390000	7.18869e+06	65230000	45100000	4658075	1.1687e+06	1619.7566	VDNSSLTGESEPQTR	P05023	ATP1A1	Sodium/potassium-transporting ATPase subunit alpha-1
16589272	2	179100000	1.02832e+06	9840676	8818369	17880000	20290000	17140000	42540000	5379241	4.5208e+06	6553978	13360000	18270000	8628300	50500000	43660000	5620514	1.39504e+06	1236.7107	LNIPVSQVNPR	P05023	ATP1A1	Sodium/potassium-transporting ATPase subunit alpha-1
16587221	2	13090000	2.11507e+06	8756413	9352975	12050000	17990000	9106464	29780000	3.5714e+06	4.38254e+06	5.10309e+06	11990000	11520000	5938006	36470000	18630000	4.3693e+06	1.77091e+06	1423.6686	DM[147.0354]TSEQLDDILK	P05023	ATP1A1	Sodium/potassium-transporting ATPase subunit alpha-1
16588423	2	5554442	1.93161e+06	6.16025e+06	7.09673e+06	10510000	18870000	11600000	28000000	2360485	2.6822e+06	6878826	10700000	13000000	8.096e+06	27290000	29190000	2699861	2.18882e+06	1924.9226	NLEAVETLGSTSTIC[160.0307]SDK	P05023	ATP1A1	Sodium/potassium-transporting ATPase subunit alpha-1
16587064	2, 3	1.52234e+06	728248	4.21747e+06	4.91297e+06	9004607	13320000	9402729	26510000	2.29377e+06	700676	1.48292e+06	8896382	12180000	6461079	31400000	26950000	2.65682e+06	702159	1387.7582, 1387.759	RAVAGDASESALLK	P05023	ATP1A1	Sodium/potassium-transporting ATPase subunit alpha-1
16587842	2	614420	732048	2.32243e+06	2839349	7.10121e+06	7.82321e+06	7795908	26570000	1344458	1.26054e+06	1.27165e+06	8892497	10830000	4171199	22050000	21670000	1.43801e+06	779349	1407.6738	DMTSEQLDDILK	P05023	ATP1A1	Sodium/potassium-transporting ATPase subunit alpha-1
16588814	2	98440000	637406	8.09987e+06	6.41008e+06	10420000	13660000	9782101	27990000	3.40141e+06	2.84443e+06	5.50113e+06	8428040	12190000	5.19487e+06	32560000	32010000	2.68891e+06	964287	1087.5968	LIIVEGC[160.0307]QR	P05023	ATP1A1	Sodium/potassium-transporting ATPase subunit alpha-1
16588427	2	12950000	1028944	1.5772e+06	4.02523e+06	5427345	9622654	5.08809e+06	10760000	341782	1.01686e+06	1642580	7.98869e+06	3.71415e+06	4.1139e+06	8800223	15940000	683745	785344	1686.7927	NIAFFSTNC[160.0307]VEGTAR	P05023	ATP1A1	Sodium/potassium-transporting ATPase subunit alpha-1
16588781	2	43630000	772112	7066634	6484092	9709554	13260000	7212448	21330000	2.51709e+06	3.49931e+06	4.23017e+06	7318167	8.10088e+06	3.72489e+06	23750000	18240000	2.64117e+06	1.0515e+06	1284.7179	NM[147.0354]VPQQALVIR	P05023	ATP1A1	Sodium/potassium-transporting ATPase subunit alpha-1
16587739	2	23790000	535845	5576411	4.08956e+06	6517654	13050000	8936446	23290000	2738227	1.41335e+06	2.74799e+06	7.06501e+06	12330000	4.67472e+06	24620000	23540000	1698781	722720	1225.5415	C[160.0307]IELC[160.0307]C[160.0307]GSVK	P05023	ATP1A1	Sodium/potassium-transporting ATPase subunit alpha-1
16587327	2, 3	50260000	2.07878e+06	9368553	11170000	11330000	15740000	8416481	22640000	3466587	4.44056e+06	5662436	6375343	10240000	4471084	23690000	19710000	2.49691e+06	3.91976e+06	1623.8203, 1623.8213	NPNTSEPQHLLVM[147.0354]K	P05023	ATP1A1	Sodium/potassium-transporting ATPase subunit alpha-1
16587246	2, 3	2.93034e+06	636648	5.15125e+06	5.31048e+06	7.78826e+06	11580000	5705840	17260000	2414701	2.39315e+06	2.73409e+06	5466029	7.91319e+06	3881560	19860000	16580000	1.97034e+06	702157	1397.7501, 1397.7512	VIM[147.0354]VTGDHPITAK	P05023	ATP1A1	Sodium/potassium-transporting ATPase subunit alpha-1
16588935	2	7438304	445315	4.04234e+06	3.15434e+06	7.75237e+06	10300000	5414651	11960000	691766	1480736	1.3093e+06	2406163	6275515	1.49306e+06	16830000	10250000	1.25014e+06	761157	1506.7501	ADIGVAM[147.0354]GIAGSDVSK	P05023	ATP1A1	Sodium/potassium-transporting ATPase subunit alpha-1
16589559	3	11400000	289206	1661289	1.34445e+06	2.30266e+06	3.26823e+06	2.06005e+06	7.38419e+06	879706	695058	863553	2.10125e+06	2.76105e+06	1.23665e+06	7002109	5.27427e+06	654676	209870	1811.9585	QGAIVAVTGDGVNDSPALK	P05023	ATP1A1	Sodium/potassium-transporting ATPase subunit alpha-1
16589095	2	473044	947270	470078	516526	669386	973935	424986	1.55991e+06	162352	942254	368467	634866	736609	508239	2.10885e+06	1.18508e+06	306114	1.01462e+06	1634.8467	KADIGVAM[147.0354]GIAGSDVSK	P05023	ATP1A1	Sodium/potassium-transporting ATPase subunit alpha-1
16587848	2, 3	9713069	2.61726e+06	3.00891e+06	5242121	7.00852e+06	6731934	15840000	12620000	940252	3.10332e+06	2.41237e+06	7.16119e+06	5942246	8624061	14230000	12190000	635556	2495237	1558.7334, 1558.734	SDPTSYAGYIEDLK	P54709	ATP1B3	Sodium/potassium-transporting ATPase subunit beta-3
16589100	2	37910000	1.36959e+06	4131399	6.33734e+06	6.72686e+06	5.47025e+06	12960000	14230000	2.28033e+06	3665231	3.96529e+06	7131673	5238294	9760076	14960000	11020000	959503	1.19451e+06	1283.6688	PVTALEYTFSR	P54709	ATP1B3	Sodium/potassium-transporting ATPase subunit beta-3
16588196	2	833558	441861	26302.1	1.3669e+06	1.18034e+06	1645782	3146602	1298662	112870	465022	206799	1.32864e+06	932012	2635271	2.87274e+06	3034754	139624	603615	1763.9238	YRDQIPSPGLM[147.0354]VFPK	P54709	ATP1B3	Sodium/potassium-transporting ATPase subunit beta-3
16587081	2	40658.2	195529	673023	872797	1.17299e+06	1.08859e+06	3.07938e+06	2630259	316391	740019	916184	1281456	1.02928e+06	1479402	3.65995e+06	1.70055e+06	168995	216006	1178.7301	IIGLKPEGVPR	P54709	ATP1B3	Sodium/potassium-transporting ATPase subunit beta-3
16588314	3	2.60312e+06	11960000	8163772	84740000	49760000	250300000	118300000	69520000	6.62835e+06	15590000	15230000	34840000	191600000	74510000	80910000	175900000	15610000	20470000	1198.7096	GLNRIQTQIR	Q01814	ATP2B2	Plasma membrane calcium-transporting ATPase 2
16589514	2	10100000	248578	800936	854910	719860	6296664	12450000	2.53963e+06	771488	714025	833097	593209	4.14145e+06	6141766	2.61925e+06	4.0904e+06	1.04485e+06	458841	1613.8077	TSPVEGLSGNPADLEK	P23634	ATP2B4	Plasma membrane calcium-transporting ATPase 4
16588205	2	154400000	128737	24083.4	47645.4	33041.6	41586.9	80331.5	2376.37	8438.04	30894.8	12984.3	42816.4	46175.7	34909.5	196247	68746.2	59671.7	135825	1457.8474	TVLIMELINNVAK	P06576	ATP5B	ATP synthase subunit beta, mitochondrial
16587817	2	239609	357323	2.20828e+06	1.541e+06	1.0322e+06	1.28418e+06	1.04327e+06	1.78794e+06	1.22021e+06	1511896	1418636	1.09364e+06	1.53119e+06	1402657	1272675	778001	1.0032e+06	1.01989e+06	1305.6375	IQMSNLMNQAR	P36543	ATP6V1E1	V-type proton ATPase subunit E 1
16587745	2	2.1994e+06	289647	50109	848527	260747	598287	133039	671514	149748	1.96739e+06	3.1867e+06	5377114	3.13855e+06	7479923	976627	3.13906e+06	851555	1.18535e+06	946.4678	SSPGERASR	Q9Y2T1	AXIN2	Axin-2
16588280	3	33322.1	88679.9	389920	585453	280525	213761	369297	360802	40561.9	145293	679065	378299	1475039	701702	412848	287047	340847	41732	2387.232	NILDRQDPPSVVVTSHQAPGEK	P25311	AZGP1	Zinc-alpha-2-glycoprotein
16588518	2	2827700	237206	2.05696e+06	1682900	1.50321e+06	1.54743e+06	4009848	4.30197e+06	1.15602e+06	967343	1556797	1.5189e+06	1485308	2.21425e+06	5422438	3790955	406450	544052	937.44934	VMSSPSAMK	Q99728	BARD1	BRCA1-associated RING domain protein 1
16589411	2	160700	200906	391607	687007	158075	239593	146838	101532	42633.1	104319	460169	177418	198964	487787	60600.3	1.09171e+06	67498.9	142989	1439.617	DGEAVWFGC[160.0307]DVGK	Q13867	BLMH	Bleomycin hydrolase
16588973	2, 3	18690000	1.89832e+06	2.86375e+06	27000000	4857552	2.29605e+06	16440000	6835431	1.38458e+06	13450000	9825760	2.83123e+06	1.3395e+06	5340015	8.21439e+06	26450000	1.77853e+06	4.09105e+06	2131.977, 2131.9797	SELHIENLNM[147.0354]EADPGQYR	P35613	BSG	Basigin
16589513	2	3.08942e+06	526834	2.68725e+06	5.14059e+06	647596	265950	1.43071e+06	1.26663e+06	627646	2.51844e+06	1.96149e+06	369202	222915	711906	1.81108e+06	2.51776e+06	432069	500658	1820.821	SSEHINEGETAM[147.0354]LVC[160.0307]K	P35613	BSG	Basigin
16587605	2	72754.7	13420.6	440507	365040	292936	298289	484062	382100	270088	179429	851178	443561	1.34324e+06	666580	91988.1	1.61448e+06	254365	10294.2	808.44165	SHALPGAR	Q9UPA5	BSN	Protein bassoon
16589386	2	277742	312735	172080	245540	149261	598845	5720.73	1.59984e+06	980129	350734	54710.8	498346	583898	62955.3	699322	189550	88131.1	315844	1020.5743	ASLQFDLVK	Q9BXJ0	C1QTNF5	Complement C1q tumor necrosis factor-related protein 5
16587857	2	8615545	15940000	5502466	1091923	27740000	466508	842614	3562134	8587932	18650000	3.08471e+06	450627	539706	1106639	4400505	13160000	13130000	29020000	1300.5941	AC[160.0307]EPGVDYVYK	P01024	C3	Complement C3
16589126	3	42847.2	146717	4488.64	36520.6	523868	296240	102597	158071	23820.6	96871.3	17154.1	38382.2	750184	83926.8	148551	87766	83298.8	270956	1139.6262	YRVFALDQK	P0C0L4	C4A	Complement C4-A
16588589	2	0	1865.27	94442.4	593361	316726	827052	663502	245541	57475.1	145822	116968	342804	1.03251e+06	660401	323739	700072	86961.4	15161.6	927.6023	RADVLLLK	Q6P047	C8ORF74	Uncharacterized protein C8orf74
16589641	2	3843149	4.21003e+06	61216.2	146976	3.51303e+06	278411	2376229	520983	174199	1.47781e+06	194760	161240	251442	1.5986e+06	493499	1.62521e+06	354133	4.30026e+06	1455.7135	AIEDYINEFSVR	P02748	C9	Complement component C9
16590180	2	260339	4119.15	28332	175802	130513	257102	32297.1	88269.8	1027.82	18883.2	66470.6	70170.7	109705	23857.5	46500	167728	15614	15208.1	1228.7319	TLGVDLVALATR	P27708	CAD	CAD protein
16587960	2	408100000	2.21479e+06	31510000	61250000	24630000	121800000	59550000	33560000	11130000	14970000	33590000	68490000	110000000	50310000	29470000	76580000	16310000	2.44615e+06	1265.6162	DGNGYISAAELR	P62158	CALM2/CALM3/CALM1	Calmodulin
16587525	1	56330000	2.06116e+06	8635841	31280000	10510000	45950000	20210000	7229285	2.18742e+06	4.92501e+06	11710000	31270000	37440000	18480000	12610000	28440000	8215631	1.87031e+06	956.4751	EAFSLFDK	P62158	CALM2/CALM3/CALM1	Calmodulin
16587565	2	346384	508693	2333439	4854877	231449	2.75674e+06	9992418	7058748	356880	2552544	1.8275e+06	729668	2.20579e+06	8113895	8406146	9698212	637252	1.06437e+06	1410.6345	EQFLDGDGWTSR	P27797	CALR	Calreticulin
16587753	2	0	18676.5	183049	250089	320638	808855	448728	346528	39376.1	71008.5	96380.6	215244	617451	211769	297206	472779	70030.1	26416.5	1083.6821	ALTLIAGSPLK	Q86VP6	CAND1	Cullin-associated NEDD8-dissociated protein 1
16589521	2	6.29021e+06	230536	566869	1.06456e+06	570421	2997435	1.8483e+06	2175667	288358	830386	514619	245767	1.72747e+06	1.22277e+06	1.92086e+06	1.62143e+06	267366	390461	1285.6188	TPYTIM[147.0354]FGPDK	P27824	CANX	Calnexin
16587287	2	4618490	130720	1.08935e+06	1.61205e+06	1.20785e+06	2323482	4294401	485328	371759	442781	404185	766502	1.9176e+06	2986845	711843	2.77381e+06	472605	376190	1235.5974	NSLDC[160.0307]EIVSAK	Q01518	CAP1	Adenylyl cyclase-associated protein 1
16587872	2	3.92603e+06	5.70539e+06	667213	1.34755e+06	828937	2.77735e+06	7086740	820455	1.1923e+06	1.41224e+06	587547	520567	2.64959e+06	4633795	1.13756e+06	5.11856e+06	263346	3923634	1757.8827	ALLVTASQC[160.0307]QQPAENK	Q01518	CAP1	Adenylyl cyclase-associated protein 1
16590457	2	357440	113674	101689	457743	216894	594500	1.1354e+06	88721.1	33175.3	159470	186128	259761	607458	630293	155593	1.05044e+06	91093.1	196856	2073.0461	VENQENVSNLVIEDTELK	Q01518	CAP1	Adenylyl cyclase-associated protein 1
16589714	2	282347	741456	768488	1.53511e+06	532026	3.02673e+06	2705787	1.05076e+06	335541	542956	363891	998322	3.75122e+06	1.2592e+06	1.40882e+06	2.01018e+06	228553	927454	1542.698	EASDPQPEEADGGLK	P52907	CAPZA1	F-actin-capping protein subunit alpha-1
16588508, 16588865	2	11630000	1.14457e+06	2.08593e+06	2.03941e+06	1.87385e+06	3735917	3407743	2.30706e+06	1.13942e+06	1.86794e+06	2.22338e+06	2026496	3138870	3.05834e+06	2.3565e+06	1.8498e+06	1285787	1317670	1770.8136, 1770.8176	DETVSDC[160.0307]SPHIANIGR	P47756	CAPZB	F-actin-capping protein subunit beta
16587704	2	478322	109562	581715	1.45377e+06	1.28036e+06	3.45241e+06	2.01659e+06	710211	101398	229405	190871	952657	2.04685e+06	1.18449e+06	815643	1.18295e+06	197850	177919	1534.6881	YDPPLEDGAM[147.0354]PSAR	P47756	CAPZB	F-actin-capping protein subunit beta
16588463	3	136436	218259	73056.1	1.87428e+06	53069	632912	1.50901e+06	76999.2	96125	149832	262527	304416	528960	1.24266e+06	83798.9	2.16465e+06	100759	171951	3277.4749	KPADDQDPIDALSGDLDSC[160.0307]PSTTETSQNTAK	P20810	CAST	Calpastatin
16587270	2	3531124	50982.1	1.08478e+06	2.00398e+06	1.93345e+06	2219681	1.42627e+06	581455	114471	348264	654127	482612	1.66153e+06	487534	646817	1761621	163362	107636	1357.733	VIDPATATSVDLR	P50991	CCT4	T-complex protein 1 subunit delta
16588806	2	188703	39691.5	288801	789893	736389	774706	507409	239394	50750.9	96189.8	186130	326328	449157	320552	218087	582961	73093.6	19649.4	933.5807	AYILNLVK	P50991	CCT4	T-complex protein 1 subunit delta
16587046	2	117959	5.76589e+06	343078	7.68526e+06	3.54961e+06	7132071	3.71504e+06	2.37288e+06	311864	3216821	2.61989e+06	5013600	3.34036e+06	3.4087e+06	3.923e+06	4.04381e+06	1.01487e+06	4851687	1917.0537	VQGGALEDSQLVAGVAFKK	Q99832	CCT7	T-complex protein 1 subunit eta
16588539	2	409647	29689.9	637127	1.03735e+06	915616	981897	675474	181167	58328.7	205161	532921	321773	836039	194234	176866	928244	83253.5	214044	1552.7115	C[160.0307]QVFEETQIGGER	Q99832	CCT7	T-complex protein 1 subunit eta
16588057	2	277101	37872.7	907751	1.55209e+06	1.15272e+06	1.77767e+06	1.13096e+06	393203	224769	271164	518635	576147	1.50293e+06	546879	456417	1.2219e+06	147082	170879	1372.7478	AIADTGANVVVTGGK	P50990	CCT8	T-complex protein 1 subunit theta
16587703	2	476950	95636.8	190648	1.27468e+06	917218	1.39983e+06	776997	349689	81755.4	142471	188587	571326	1.172e+06	625137	348864	1.08443e+06	110530	86693.5	2057.9895	QITSYGETC[160.0307]PGLEQYAIK	P50990	CCT8	T-complex protein 1 subunit theta
16588829	2	264247	86558.8	562029	1.89245e+06	1.18348e+06	1.70551e+06	716925	233957	88529.4	186123	439546	384442	1.12383e+06	499555	301263	644618	176399	102633	1847.8612	IAVYSC[160.0307]PFDGM[147.0354]ITETK	P50990	CCT8	T-complex protein 1 subunit theta
16588290	2	22446.7	25719.2	86788.7	976121	587920	1.07172e+06	629840	171706	12693.2	31333.9	117857	270789	832525	381829	219239	611738	54221.9	54477.7	1510.8629	RLVPGGGATEIELAK	P50990	CCT8	T-complex protein 1 subunit theta
16589456	2	21840000	376648	691930	721496	1.38631e+06	6729747	16830000	3118981	1.55742e+06	1.30963e+06	488760	962793	4.90481e+06	7.4698e+06	4880599	31950000	2.32039e+06	336764	1003.54016	TVVALC[160.0307]GQR	P48509	CD151	CD151 antigen
16589549	2	5384395	91290.8	504102	624349	845229	528539	531665	1834204	505695	378072	320548	529279	547924	683854	1.53116e+06	14190000	1.28385e+06	185922	989.5464	LTC[160.0307]LQNLK	P08174	CD55	Complement decay-accelerating factor
16587087	2, 3	2.85728e+06	6.23317e+06	33750000	47650000	96750000	37950000	94820000	66190000	7.70957e+06	6948748	30930000	6839215	31000000	79550000	62770000	27430000	3.05042e+06	5.23348e+06	2253.0513, 2253.052	QFYDQALQQAVVDDDANNAK	P60033	CD81	CD81 antigen
16587406	2	1.09016e+06	94903.1	2.11101e+06	7711820	4.32763e+06	19880000	2.24983e+06	640971	294328	458983	1.3595e+06	6252167	18610000	1.90155e+06	631170	2.34704e+06	1.13343e+06	156474	1707.8486	EGEEAGPGDPLLEAVPK	Q16543	CDC37	Hsp90 co-chaperone Cdc37
16588686	2	35235.8	1890.42	341028	266553	211993	856484	82307	145223	20965.5	60873.7	227823	85931.2	663414	57556.3	144257	1.04367e+06	85030.5	86692.1	1185.6193	IGEGTYGVVYK	P06493	CDK1	Cyclin-dependent kinase 1
16589273	2	4806541	632871	2.17125e+06	12010000	2423812	25690000	7493875	3.09815e+06	227160	650393	1428326	10320000	7839914	10600000	2.00154e+06	10640000	834582	707350	1340.7842	LGGSAVISLEGKPL	P23528	CFL1	Cofilin-1
16587937	2	9395530	3.99311e+06	318235	2.31995e+06	582800	6539054	1.76014e+06	1127294	2426019	6.14719e+06	681113	2425690	6.30125e+06	2.78884e+06	1.98208e+06	2.97542e+06	493858	4.88246e+06	1309.6892	AVLFC[160.0307]LSEDKK	P23528	CFL1	Cofilin-1
16589216	2	4.79889e+06	199131	2506056	1.51577e+06	1.5984e+06	2.15611e+06	819460	2116859	558469	806232	1.83292e+06	398293	2.00268e+06	313273	2442486	2.38082e+06	361454	346519	1685.8209	APPPSLTDC[160.0307]IGTVDSR	Q9NZZ3	CHMP5	Charged multivesicular body protein 5
16589589	2	287872	38939.7	39781.3	405601	20041	76587.5	739015	416781	48288.3	115134	56154.1	22891.3	38931.3	419843	311684	392845	27236.1	34164.3	1252.6805	TAVDSLVAYSVK	Q07065	CKAP4	Cytoskeleton-associated protein 4
16588356	2	4.69514e+06	542132	1.65671e+06	2951710	4.33478e+06	6323619	4.73096e+06	5852964	261460	1046009	1.52196e+06	5044707	4432739	2.98077e+06	5469307	19560000	1.52689e+06	415327	1551.7594	GQFSTDELVAEVEK	Q00610	CLTC	Clathrin heavy chain 1
16587783	2	1.00698e+06	36727.8	908197	861277	1.4445e+06	2.04229e+06	1.34554e+06	2144927	162212	423358	967866	1.29643e+06	1.52651e+06	1.13465e+06	2.14321e+06	7.53322e+06	805599	55832	826.5545	NLILVVR	Q00610	CLTC	Clathrin heavy chain 1
16589887	3	1.10348e+06	1066.19	8396.17	122886	100176	236554	378660	204950	7602.08	82340.2	90778.3	835377	340599	842010	284494	3.10795e+06	148440	57622.6	1432.7589	NNLAGAEELFARK	Q00610	CLTC	Clathrin heavy chain 1
16588083	2	623653	218296	252213	474600	854105	1.44428e+06	1.24232e+06	978935	97172.7	248151	423611	508380	1114592	671060	1.65861e+06	3498069	271488	261936	1716.8718	VSQPIEGHAASFAQFK	Q00610	CLTC	Clathrin heavy chain 1
16588189	2	180815	179900	48126.2	315425	486795	868268	961186	426282	18785.6	101650	213844	476454	867604	806138	955156	2609627	98224.4	228439	1847.9525	YESLELC[160.0307]RPVLQQGR	Q00610	CLTC	Clathrin heavy chain 1
16589027	2	1199401	31168.6	1.06992e+06	1.60257e+06	535793	1.20471e+06	1.00678e+06	171780	44320.9	76355	628186	337030	543094	360310	133345	990847	139910	50663.8	1089.5328	M[147.0354]DLVTYFGK	P09543	CNP	2',3'-cyclic-nucleotide 3'-phosphodiesterase
16590232	2	1.75273e+06	19600.3	143855	260961	130136	353883	458782	103133	17362	17838.4	115556	159860	408892	182808	86164.5	744195	37110.8	19058.1	1073.5385	MDLVTYFGK	P09543	CNP	2',3'-cyclic-nucleotide 3'-phosphodiesterase
16587314	2	36710000	21478.1	182571	68033.5	165675	347574	357507	146309	49126.9	95683.2	166839	193529	466525	289046	353194	482580	46684.7	45106.8	874.5033	IVITDTGR	Q9C0A0	CNTNAP4	Contactin-associated protein-like 4
16588971	2	661709	1.14424e+06	139504	650630	488180	588171	802780	264668	156458	291609	94167	472514	557877	512274	220877	875222	86315.5	1382760	2006.9883	SSPEPVALTESETEYVIR	Q9Y678	COPG1	Coatomer subunit gamma-1
16589880	2	11360000	1.37658e+06	492902	114119	3.32801e+06	61332.4	422708	386502	581995	1.50738e+06	408887	36423.9	39574.1	223572	421641	1.27343e+06	1.86898e+06	2.74538e+06	895.5328	YPLYVLK	Q96IY4	CPB2	Carboxypeptidase B2
16587562	3	461411	495245	17838.7	1.43554e+06	1.53541e+06	5519866	1.4714e+06	3.68879e+06	12552.2	569744	228020	5.40567e+06	3426852	883028	3.47201e+06	3.86353e+06	31346.1	343736	1798.969	LYGPTNFSPIINHVAR	O75131	CPNE3	Copine-3
16589367	2	29250000	789432	1.98009e+06	2984696	5506335	10070000	4.99894e+06	11910000	931964	2.67961e+06	1243591	4206044	8450707	1.7761e+06	13010000	5777458	611684	886779	1416.7571	VALNVSC[160.0307]ANLLDK	O75131	CPNE3	Copine-3
16589406	2	820022	129676	221560	454188	1.0541e+06	1.94288e+06	1.02823e+06	3.021e+06	125176	312234	126285	1390861	2.09407e+06	241206	2.9688e+06	1479117	245177	92045.1	1515.6841	ISLNSLC[160.0307]YGDMDK	O75131	CPNE3	Copine-3
16588281	2	1.43339e+06	126724	753587	636844	1341723	2.92935e+06	925031	2.32314e+06	247471	766513	449476	582571	1.54188e+06	212368	3544240	876563	141132	244571	1531.6825	ISLNSLC[160.0307]YGDM[147.0354]DK	O75131	CPNE3	Copine-3
16588824	2	9824146	73648.6	72179.1	144216	156548	189051	143648	126364	17393.3	23783.1	65915	67478.2	188830	114237	125421	251430	99603.5	76147.5	1663.8799	M[147.0354]VIPGGIDVNTYLQK	Q14194	CRMP1	Dihydropyrimidinase-related protein 1
16587153	2	65220000	63813.9	62472.2	257698	151725	243801	131218	39222.8	57621.5	43122	40357.4	131614	196255	128972	45881.7	150285	15830.5	29380.1	1762.8976	GLVYETSVLDPDEGIR	O75390	CS	Citrate synthase, mitochondrial
16590153	2	597727	149053	43568.5	175019	557153	1.40244e+06	2575006	320456	77528.4	70967.1	2.32117e+06	1.79663e+06	1140657	1.30823e+06	425208	766220	165468	125861	1433.6875	GFGFGQGAGALVHSE	P21291	CSRP1	Cysteine and glycine-rich protein 1
16587672	2	40100000	2.94508e+06	3.10125e+06	17970000	2.26738e+06	3752688	8054456	5.20214e+06	12220000	4964272	52540000	3.09363e+06	30730000	13210000	1.41601e+06	8275560	3443089	1.75543e+06	1339.7153	PATPEIQEIVDK	P01040	CSTA	Cystatin-A
16588447	2	5.37744e+06	647354	670142	3.74748e+06	564403	895167	2.22122e+06	733878	2.64482e+06	770767	5.55273e+06	412659	8.11787e+06	3.31037e+06	128397	1.67933e+06	490115	197695	1356.721	TQVVAGTNYYIK	P01040	CSTA	Cystatin-A
16587801	2	1.72952e+06	568319	76143.6	352736	510733	650864	4.08479e+06	6.18454e+06	22680.1	76775.1	133409	471704	642993	2.81688e+06	7.63506e+06	1.54043e+06	81430.5	605612	2005.019	AIGAVPLIQGEYM[147.0354]IPC[160.0307]EK	P07339	CTSD	Cathepsin D
16589543	2	583465	55293.6	167756	558807	302690	464347	272184	169635	72476.8	103977	148080	96238.7	331055	128623	189402	474482	109294	74322.5	1160.6698	IYVISLAEPR	P14868	DARS	Aspartate--tRNA ligase, cytoplasmic
16588568	3	23520000	136744	1.05973e+06	8098253	2.12058e+06	17040000	7508968	1.5358e+06	699024	818434	2.33672e+06	4.71147e+06	14190000	6.70108e+06	2.27371e+06	4.25971e+06	482582	537408	2166.0576	QATVGDINTERPGM[147.0354]LDFTGK	P07108	DBI	Acyl-CoA-binding protein
16589497	2	415624	120760	164534	1050220	391330	1.54876e+06	1.66968e+06	516892	49341.1	102310	201740	491485	1.05536e+06	1.56026e+06	412192	1.00396e+06	87268.5	143816	1865.0089	LLGPDAAINLTDPDGALAK	Q13561	DCTN2	Dynactin subunit 2
16588946	2	312822	8936.21	293001	734854	103399	207833	763152	70744	2547.2	7279.44	255992	683066	220544	901797	137143	726700	73534.1	8837.99	1591.8292	VDGLLTC[160.0307]C[160.0307]SVLINK	O94760	DDAH1	N(G),N(G)-dimethylarginine dimethylaminohydrolase 1
16589410	2	5398330	1.76651e+06	227047	434762	477541	671955	718567	203040	630515	2.14311e+06	223161	138863	716198	198171	206997	739019	133098	3.49232e+06	1480.7207	QGQGQLVTC[160.0307]SGAFK	Q16531	DDB1	DNA damage-binding protein 1
16589604	2	310093	20325.4	195809	425101	167164	809071	184128	140130	40525.9	47063.4	155439	111436	751631	111722	155319	320435	49406.5	16256.9	1098.697	YLAIAPPIIK	Q16531	DDB1	DNA damage-binding protein 1
16590524	1	1.7105e+06	84484.1	65185	61731	95053.1	63054.3	57427.4	5244.5	18284.4	48591.2	30649.3	33081	41027.4	48212	50983.9	83963.5	66236	62830.8	521.2512	SGAMR	Q8TEH3	DENND1A	DENN domain-containing protein 1A
16587832	2	265763	57501.7	1.2266e+06	2392538	1.17586e+06	2317727	359365	2761545	86628.2	94773.7	876254	261283	2.35444e+06	167710	3.52902e+06	1.28654e+06	157537	247667	1991.9966	LLSPYSPQTQETDSAVQK	Q9P265	DIP2B	Disco-interacting protein 2 homolog B
16589440	2	1.89404e+06	6.45798e+06	496803	834380	2207504	2.50101e+06	893450	942514	573329	2.85592e+06	303360	1.4722e+06	2.63737e+06	437469	1493132	1.02414e+06	210692	5592585	1676.8248	DRINDDLISEFPDK	Q12959	DLG1	Disks large homolog 1
16589240	2	2.01938e+06	4.13227e+06	1.43242e+06	3731002	1.56571e+06	2.66075e+06	1189050	1955464	915221	1.10239e+06	1.4915e+06	5.36778e+06	510067	6051298	426061	2687798	707292	2.90606e+06	1558.7683	QNGM[147.0354]HTLC[160.0307]LLDIK	Q9H2P9	DPH5	Diphthine methyl ester synthase
16589571	2	962182	72385.1	84324.9	554429	281225	1.21471e+06	488102	353976	15457.2	45991	44726.3	336717	1.00584e+06	436665	351765	775513	95796.2	97299.4	1955.9542	LAQDFLDSQNLSAYNTR	Q9NY33	DPP3	Dipeptidyl peptidase 3
16588630	3	298292	13256.8	104104	623990	182629	557437	302694	442922	147304	115164	690428	120300	781577	510556	466649	799028	140251	63505.8	1932.0024	IIRQEPSDSPM[147.0354]FIINR	Q02413	DSG1	Desmoglein-1
16589158	2	8.18286e+06	1.57852e+06	596696	2.50195e+06	448622	426510	524839	1.04241e+06	2.12321e+06	1.96439e+06	7293663	388931	3.84239e+06	1.5227e+06	481598	1.90596e+06	696311	4710987	1074.5869	VTQEIVTER	Q14126	DSG2	Desmoglein-2
16588880	2	3.11116e+06	402472	788254	2916677	194712	1.70391e+06	322127	824704	111227	766774	1.03032e+06	57934.6	1.02766e+06	165981	577459	1.31025e+06	89328	193835	1726.9514	VVPSFLPVDQGGSLVGR	Q14126	DSG2	Desmoglein-2
16589605	2	1.13532e+06	90090.5	83503.9	389087	281474	577392	53272.3	254671	66245.5	174718	1516056	111133	838315	73539.5	92165.5	143606	72810.5	51855.9	1387.7126	DEETGLC[160.0307]LLPLK	P15924	DSP	Desmoplakin
16590316	2	149311	12503	163095	307348	408132	518810	347857	174657	32526	56685.8	115432	87378	314641	146148	183856	491069	115671	20828.1	810.5222	VPVNLLR	Q14204	DYNC1H1	Cytoplasmic dynein 1 heavy chain 1
16589296	2, 3	55450000	5.70763e+06	11330000	24860000	8937506	32570000	21750000	7925663	793646	4664666	8.33971e+06	3749380	23550000	8603700	12060000	32550000	6051024	7060921	1804.957, 1804.9583	PGM[147.0354]VVTFAPVNVTTEVK	P68104	EEF1A1	Elongation factor 1-alpha 1
16587635	2	2.57536e+06	1.2802e+06	10110000	19600000	5664623	21440000	12620000	7.29238e+06	930091	4.02947e+06	5689129	3321547	16620000	5.60312e+06	11100000	21780000	6058790	6.91274e+06	1770.7905	PM[147.0354]C[160.0307]VESFSDYPPLGR	P68104	EEF1A1	Elongation factor 1-alpha 1
16588818	2	459519	290640	404570	7111696	2203723	17190000	6424346	2.73414e+06	142319	768756	1.74859e+06	3.23946e+06	10550000	5.27423e+06	4.02762e+06	19030000	851721	773365	1314.7477	EHALLAYTLGVK	P68104	EEF1A1	Elongation factor 1-alpha 1
16587276	2	13370000	142703	230785	1.49401e+06	949715	4586139	3.032e+06	570143	23736.2	362919	1.22749e+06	358313	3.15455e+06	492293	1.58056e+06	4599501	470795	167377	1404.7324	YYVTIIDAPGHR	P68104	EEF1A1	Elongation factor 1-alpha 1
16589776	2	9118751	872691	352063	8013522	754809	2.71159e+06	1.94188e+06	674029	170595	448813	525328	3040870	1.55755e+06	2.99498e+06	395778	6600706	278059	881277	1603.8383	SPAGLQVLNDYLADK	P24534	EEF1B2	Elongation factor 1-beta
16587625	3	18250000	124093	1.37325e+06	4.65973e+06	1.27496e+06	2117002	1.53757e+06	962945	776090	915894	1.4665e+06	1.02378e+06	2.7861e+06	1.69865e+06	751881	4.0937e+06	494013	382356	2185.054	SLAGSSGPGASSGTSGDHGELVVR	P29692	EEF1D	Elongation factor 1-delta
16590511	2	191780	666276	734941	2902278	458963	717851	773600	623473	127133	352936	560807	184855	631908	559981	573605	1.59197e+06	249993	571014	2357.0361	AAAPAPEEEMDEC[160.0307]EQALAAEPK	P26641	EEF1G	Elongation factor 1-gamma
16590449	2	2168341	204289	708612	374822	406949	131735	1.05887e+06	231074	206016	543944	496770	10163.6	118699	498008	249433	127026	38161.3	182461	1740.9233	GGSGTAGTEPSDIIIPLR	P98172	EFNB1	Ephrin-B1
16588969	2	17360000	542187	442018	841890	8.14777e+06	13730000	5561858	3194940	66309.1	459835	342080	9614762	9140833	3.08118e+06	3.11205e+06	9046063	604510	647349	1368.6782	LFEAEEQDLFK	Q9H4M9	EHD1	EH domain-containing protein 1
16589512	2	3.67258e+06	58387.3	301488	197319	2213133	4.55073e+06	1.43112e+06	901109	72507	69040.2	186548	1.41759e+06	2383284	676680	1.20759e+06	2.15397e+06	317651	144619	1483.7151	M[147.0354]QELLQTQDFSK	Q9H4M9	EHD1	EH domain-containing protein 1
16588112	2	386508	165678	226939	870672	1.56911e+06	2.62988e+06	559208	547183	60031.1	215005	244135	1.60639e+06	1.73914e+06	267365	958244	1.36542e+06	148852	232480	2217.9092	LADC[160.0307]DC[160.0307]DGM[147.0354]LDEEEFALAK	Q9H223	EHD4	EH domain-containing protein 4
16589510	2	12953.2	12512.4	224875	597921	60167.2	386028	139085	79881.7	22596.3	36385	89614.3	119580	396278	54024.9	120285	444210	68743.7	33889.2	1733.7164	PSWADQVEEEGEDDK	O75821	EIF3G	Eukaryotic translation initiation factor 3 subunit G
16589954, 16590207	2	1.29581e+06	148799	728319	2.81124e+06	1.45986e+06	2.83833e+06	1164812	451928	262849	420651	1.13539e+06	642040	1.34323e+06	600218	728553	1.17556e+06	652964	1.89131e+06	1587.7107, 1587.7112	M[147.0354]FVLDEADEM[147.0354]LSR	P60842	EIF4A1	Eukaryotic initiation factor 4A-I
16588959	2	3.54358e+06	681239	67843.7	1789938	434861	2.48001e+06	1.15787e+06	185746	122869	252139	73467.5	547317	833840	358045	197545	1721829	17297.1	2176583	2475.3135	LNSNTQVVLLSATM[147.0354]PSDVLEVTK	P60842	EIF4A1	Eukaryotic initiation factor 4A-I
16588683	2	66770000	19096.1	42885.8	157080	43640.1	366710	76814.9	49052.5	7186.59	23723.4	86849.3	288168	254630	211111	29155.3	348153	19344.4	11243.5	1571.7188	MFVLDEADEM[147.0354]LSR	P60842	EIF4A1	Eukaryotic initiation factor 4A-I
16589373	3	6019731	100441	368422	6329125	1.41665e+06	7279087	4199336	928666	203004	1.09748e+06	1954179	2.04759e+06	6282554	2692221	1947093	4.11495e+06	784396	411338	2177.0073	KYEDIC[160.0307]PSTHNM[147.0354]DVPNIK	P63241	EIF5A	Eukaryotic translation initiation factor 5A-1
16587880	2	602539	39385.4	237016	768629	1.03242e+06	5.59465e+06	852761	253676	180301	299371	273647	945656	5727159	667641	384935	3490859	619601	68158.1	1646.699	ASFENNC[160.0307]EIGC[160.0307]FAK	P56537	EIF6	Eukaryotic translation initiation factor 6
16589081	2	615607	29076.3	204838	676915	291207	730715	308652	107444	82218.9	202607	109448	238151	546704	310850	151033	324368	63946.8	24508.1	1563.6483	TYGGC[160.0307]EGPDAM[147.0354]YVK	Q15369	ELOC	Elongin-C
16587129	2, 3	6.16306e+06	4.28596e+06	27440000	54290000	24360000	34550000	38890000	11160000	4.0188e+06	9129453	11140000	15970000	40310000	28370000	16620000	78460000	14300000	7.77301e+06	1960.9326, 1960.9336	DATNVGDEGGFAPNILENK	P06733	ENO1	Alpha-enolase
16587355	2	2.2023e+06	1.12415e+06	4.87207e+06	28450000	9306969	18710000	23270000	5.36134e+06	534350	3.71707e+06	4.61565e+06	9107403	22030000	12190000	6.46557e+06	45470000	2.30197e+06	2.52641e+06	1425.7314	YISPDQLADLYK	P06733	ENO1	Alpha-enolase
16587846	2	1.64031e+06	438786	107604	3.61466e+06	739975	3.26984e+06	4407344	669830	45661.2	428136	657854	6710857	2.46592e+06	9163319	634091	11390000	209806	662520	1939.9829	LAM[147.0354]QEFM[147.0354]ILPVGAANFR	P06733	ENO1	Alpha-enolase
16587741	2	3.3572e+06	842349	6.92558e+06	14990000	6282831	8686860	12510000	2481804	854061	5657725	6871917	5828585	8589327	7763875	3.9476e+06	28320000	1.62121e+06	1.48055e+06	1406.724	GNPTVEVDLFTSK	P06733	ENO1	Alpha-enolase
16589315	2	87070000	1.07943e+06	15000000	20840000	20300000	16020000	22890000	6.73005e+06	1966279	3.87871e+06	6.05184e+06	5816417	20800000	12800000	10200000	49120000	9543833	3.06736e+06	1633.8263	VNQIGSVTESLQAC[160.0307]K	P06733	ENO1	Alpha-enolase
16587950	2	22390000	1.23281e+06	3082855	17580000	3.60741e+06	9190752	9715551	1.51123e+06	226054	1.46029e+06	1.62025e+06	5.12948e+06	4281651	9737356	1.36254e+06	15060000	743828	1.73998e+06	1556.786	VVIGM[147.0354]DVAASEFFR	P06733	ENO1	Alpha-enolase
16587747	2	12380000	331683	4861938	5611523	2.37003e+06	4711117	7.36028e+06	1.3744e+06	792502	1.09448e+06	1.48201e+06	1.84148e+06	5895797	3614865	2.54901e+06	14820000	1.51748e+06	1.01471e+06	1007.5014	SC[160.0307]NC[160.0307]LLLK	P06733	ENO1	Alpha-enolase
16587486	3	133323	232292	1.04785e+06	3040716	1.92131e+06	1.97883e+06	4.58233e+06	1.20789e+06	472864	1.55818e+06	2.88305e+06	1.82153e+06	4846523	6.19996e+06	2.77988e+06	16720000	1.75131e+06	655252	1143.6208	IGAEVYHNLK	P06733	ENO1	Alpha-enolase
16589966	2	1.16851e+06	69506.3	294498	1.23294e+06	312466	592951	1621372	347488	2758.83	20160.8	266072	267604	287154	400027	188792	579162	69509.7	61560.5	1768.8749	VSLLDDTVYEC[160.0307]VVEK	P11171	EPB41	Protein 4.1
16588877	2	3719534	358453	1.2012e+06	4862789	1.45584e+06	2921328	3.12167e+06	582370	42256.1	373148	896136	1.82278e+06	939887	2.4335e+06	693562	10120000	720338	583578	2082.016	VTTM[147.0354]DAELEFAIQPNTTGK	P15311	EZR	Ezrin
16587812	2	13020000	3.22837e+06	1.29368e+06	2124995	2.53623e+06	1.19688e+06	4.3585e+06	6357168	1.76996e+06	7453744	1.98737e+06	310038	1.42156e+06	3.12804e+06	6443707	3736755	1790028	6046614	1148.5554	SGIEC[160.0307]QLWR	P00734	F2	Prothrombin
16589465	2	1.68081e+06	891759	1.067e+06	1794341	4.99347e+06	347128	1.58985e+06	1.66316e+06	204392	736910	1.16682e+06	97940.5	350330	653285	1.97648e+06	3.29356e+06	1.75164e+06	1.22436e+06	1682.7313	RGDAC[160.0307]EGDSGGPFVMK	P00734	F2	Prothrombin
16589165	2	1.89549e+06	848692	1.45121e+06	2134528	2.17272e+06	352842	3.58306e+06	1.2311e+06	321795	1.41636e+06	1.29831e+06	123344	342376	1.65721e+06	2.44094e+06	1.7213e+06	1.63093e+06	1.76878e+06	1143.603	AEVDDVIQVR	P12259	F5	Coagulation factor V
16589492	2	1.7268e+06	385432	105117	273994	986443	227716	960616	286940	24244	805956	630865	64623.3	246492	849363	549808	824210	834983	662674	1204.6537	NFFNPPIISR	P12259	F5	Coagulation factor V
16590480	2	361007	38631.1	25113.6	179069	40629.1	322661	153073	316771	17157.3	31539.1	25715.5	106648	149930	141325	189907	77292.1	19293.9	37229.6	1648.9083	SM[147.0354]LDQLGVPLYAVVK	Q9BRX8	FAM213A	Redox-regulatory protein FAM213A
16587285	2	4305068	11110000	31820000	33870000	8.15419e+06	18740000	15220000	29860000	71570000	28520000	74780000	48130000	17390000	57790000	9977636	28060000	27230000	6477421	885.5184	VSVQSLPR	Q32MH5	FAM214A	Protein FAM214A
16590473	2	161080	5505.69	52921.5	134982	209935	594582	148022	48971	6027.76	68569.7	35673.3	137094	541673	75462.3	90175	333333	30799	56769	1096.6556	AWGAVVPLVGK	Q9NUQ9	FAM49B	Protein FAM49B
16588647	2	119292	41878.8	251084	406401	297954	1.70072e+06	386391	289427	51487.7	171664	194438	114519	1132888	186925	379957	1143944	106312	88278.3	2096.01	INNVPAEGENEVNNELANR	Q9NUQ9	FAM49B	Protein FAM49B
16587774	2	408867	391212	839592	2.17273e+06	568113	11600000	2.61407e+06	1.59107e+06	311987	488114	1.20647e+06	475763	11170000	1.61705e+06	1453683	2.39537e+06	381024	528609	1859.8572	QADGAASAPTEEEEEVVK	Q9Y4F1	FARP1	FERM, RhoGEF and pleckstrin domain-containing protein 1
16589091	3	1.97034e+06	35357.8	305473	874710	259823	2.53176e+06	947723	242990	168306	286312	278169	322333	1.53675e+06	448096	258342	1.53575e+06	152246	157992	1968.941	VLTEDEM[147.0354]GHPEIGDAIAR	P14324	FDPS	Farnesyl pyrophosphate synthase
16587885	2	379645	77121.7	816859	582630	889244	1.373e+06	688241	1.33302e+06	199575	181568	713168	156698	1.28784e+06	389068	1.5921e+06	801139	153006	728939	1156.6782	GILLFGPPGTGK	Q6PIW4	FIGNL1	Fidgetin-like protein 1
16587356	2	8.36975e+06	420788	347089	1.58781e+06	917850	6263524	8582078	2.8331e+06	119356	413482	286437	2030731	4.74179e+06	5583157	2533629	10710000	983377	467273	1533.8218	SPFSVAVSPSLDLSK	P21333	FLNA	Filamin-A
16587663	2	1.21825e+06	1.43797e+06	682244	2.97726e+06	1.88299e+06	4.26664e+06	9917933	2.91677e+06	422593	913251	791962	1.52556e+06	3.52397e+06	5.63987e+06	3.30461e+06	10030000	2.30869e+06	983464	1400.6567	YGGDEIPFSPYR	P21333	FLNA	Filamin-A
16589840	2, 3	16920000	981927	174322	1.78731e+06	562532	1.7175e+06	4544438	1.23544e+06	90157.2	361574	341087	1.14623e+06	1264518	3987133	1.32612e+06	5.85186e+06	978497	535358	1938.0253, 1938.026	DAGEGLLAVQITDPEGKPK	P21333	FLNA	Filamin-A
16589074	2	8631038	2900538	541034	964967	1.21371e+06	2.10744e+06	5.15766e+06	1.49093e+06	1.73116e+06	3521352	354363	592581	1.53709e+06	2267829	1.60596e+06	5381441	1.159e+06	6596355	1083.5383	SPFEVYVDK	P21333	FLNA	Filamin-A
16587619	2	342676	925105	189772	1.51982e+06	689172	2.96521e+06	6243272	1.01566e+06	17178	277997	147399	501776	1.53526e+06	1.56549e+06	1121751	7.23692e+06	309850	1.08844e+06	2544.2683	GLVEPVDVVDNADGTQTVNYVPSR	P21333	FLNA	Filamin-A
16588106	2	756371	168571	612423	956107	462978	1.25977e+06	3.26234e+06	1116427	102075	190518	372302	326230	788943	1.11914e+06	1.22371e+06	1.90507e+06	724861	268830	1636.7196	VDINTEDLEDGTC[160.0307]R	P21333	FLNA	Filamin-A
16590085, 16590285	2	1.43225e+06	418035	383649	1.05216e+06	614202	1.96461e+06	4.44405e+06	776430	57556.1	209871	243551	253459	1.14988e+06	2.29696e+06	1.46819e+06	3.07602e+06	951269	492730	2018.0198, 2018.0222	IPEISIQDM[147.0354]TAQVTSPSGK	P21333	FLNA	Filamin-A
16589430	2	5.03715e+06	126715	328228	708368	391871	2.0941e+06	3352658	922276	174152	268386	1.41282e+06	220928	1.81003e+06	552777	1.46989e+06	3911289	212158	453224	1763.8593	VANPSGNLTETYVQDR	P21333	FLNA	Filamin-A
16588801	2	972138	81592.9	40179.5	223893	132930	392497	1294954	266801	12168	71723.5	45882.5	120362	319336	996524	409814	1412186	113511	179514	1085.6305	LYSVSYLLK	P21333	FLNA	Filamin-A
16587918	2	71380000	43.15	205.041	620.259	501.767	3400.03	2988.94	195.003	60.365	163.955	214.875	13580.6	0	14587.1	0	54299.4	28.989	8.174	1226.7792	LIALLEVLSQK	P21333	FLNA	Filamin-A
16587303	2	1.56694e+06	1.08363e+06	268100	920332	4.78456e+06	3.16633e+06	484583	1.19208e+06	1.85921e+06	1544135	264474	8622737	3.09534e+06	383406	1.46249e+06	10030000	765152	879229	1766.947	APLNVQFNSPLPGDAVK	O75369	FLNB	Filamin-B
16588838	2	4.33838e+06	492705	116816	830032	2.05604e+06	1.81719e+06	497559	671804	54609.9	640023	110747	3.31005e+06	1.186e+06	382499	776121	6.53462e+06	301947	440930	2046.0825	LVSPGSANETSSILVESVTR	O75369	FLNB	Filamin-B
16588311	3	1.70047e+06	84158.2	102566	564291	1.24745e+06	916884	175275	286212	85361.1	624348	28542	2109330	650402	238646	234708	2.96687e+06	303203	172703	2000.9406	IPEINSSDM[147.0354]SAHVTSPSGR	O75369	FLNB	Filamin-B
16588584	3	431222	36006.9	33699	379515	1.02541e+06	857517	222321	173191	44562.2	312276	68883.3	1.35935e+06	367890	324654	376782	1.49201e+06	202397	136337	2460.1755	AGSNM[147.0354]LLIGVHGPTTPC[160.0307]EEVSM[147.0354]K	O75369	FLNB	Filamin-B
16589742	2	7386.64	30676.8	134266	148636	585351	320554	847163	708144	34180.2	47783.2	145723	274356	231863	382258	819614	1.12415e+06	311272	39894.4	1215.7361	ISLNTLTLNVK	O75955	FLOT1	Flotillin-1
16588771	2	47945.3	33324.5	123037	250099	323650	946151	562622	578596	72602.7	81484.6	200075	286177	710397	253293	634911	300555	44840.2	32277.6	1483.8613	M[147.0354]ALVLEALPQIAAK	Q14254	FLOT2	Flotillin-2
16589472	3	33410000	2639535	237809	1.78179e+06	407885	1.38246e+06	2.45853e+06	397427	508064	1.89921e+06	356666	3.10112e+06	655946	15290000	258117	2.54725e+06	1169659	3.11954e+06	2343.2083	TETITGFQVDAVPANGQTPIQR	P02751	FN1	Fibronectin
16588848	2	797983	186260	414071	1.51259e+06	238889	1.14948e+06	1.00873e+06	592219	21082.2	96973.5	115882	2.31913e+06	120797	2.31433e+06	276703	1.26298e+06	502478	69018.7	2293.0417	WGDAGAEYVVESTGVFTTM[147.0354]EK	P04406	GAPDH	Glyceraldehyde-3-phosphate dehydrogenase
16588907	2	376959	573606	304922	636571	558235	963221	622648	897143	56921.8	241439	190807	229192	609413	438174	819357	926346	67283.8	807039	2054.8718	GQELC[160.0307]ADYSENTFTEYK	P02774	GC	Vitamin D-binding protein
16587721	2	67460000	34176.2	5890.27	79796.4	132193	632660	298521	386589	18489.3	61229	5342.85	548751	550736	245466	214770	938277	22173.9	99576	1120.6235	FLMANGQLVK	P31150	GDI1	Rab GDP dissociation inhibitor alpha
16589182	2	1.77811e+06	26585.7	522515	833030	180666	574020	2.10051e+06	553786	11761.3	89655.5	493644	283719	789705	1.47083e+06	737576	2.25586e+06	239760	67709	1838.8297	TDDYLDQPC[160.0307]LETVNR	P31150	GDI1	Rab GDP dissociation inhibitor alpha
16588920	2	13811.2	33457.7	432974	560290	159780	381691	1.43686e+06	388064	49641.2	100029	313124	138740	411443	1.20665e+06	426477	1.23648e+06	130128	275193	1476.7191	QLIC[160.0307]DPSYIPDR	P31150	GDI1	Rab GDP dissociation inhibitor alpha
16589186	3	15010000	2671.4	72045.6	90371.6	25072.2	58543.6	100091	31829	15478.9	19061.5	46435.4	26126.1	46298.6	30872.7	28806.4	121124	15944.6	19244.8	2199.065	NTNDANSC[160.0307]QIIIPQNQVNR	P31150	GDI1	Rab GDP dissociation inhibitor alpha
16587616	2	17210000	184516	966192	5461542	1.93514e+06	7768522	5.08528e+06	1.47623e+06	112881	215891	1.04124e+06	4.05843e+06	6697898	5025379	975069	5625063	414178	166470	1344.6892	FLVYVANFDEK	P50395	GDI2	Rab GDP dissociation inhibitor beta
16587178	2	1.87497e+06	71144.8	2.29898e+06	5.19276e+06	3.64908e+06	9676633	7.08173e+06	1.74346e+06	104111	326939	2620157	3.20494e+06	9327431	3.35334e+06	2.20339e+06	8601870	719171	174528	1902.8236	TDDYLDQPC[160.0307]YETINR	P50395	GDI2	Rab GDP dissociation inhibitor beta
16587194	2	4.30128e+06	226854	2464934	5.95728e+06	2.97212e+06	7063378	4740080	1.32617e+06	158601	252518	1.65072e+06	2.95673e+06	4.89254e+06	3.86277e+06	1.06872e+06	4944778	917829	181634	1365.7064	DLGTESQIFISR	P50395	GDI2	Rab GDP dissociation inhibitor beta
16588018	2	2.64903e+06	81453.1	692014	1.99949e+06	1211225	3.57776e+06	2.94379e+06	675696	59846.1	177902	840026	972134	3.35786e+06	1.84701e+06	1.00124e+06	2.09904e+06	333533	125115	1917.8242	TYDATTHFETTC[160.0307]DDIK	P50395	GDI2	Rab GDP dissociation inhibitor beta
16587876	2	784808	52786.8	747289	1.35937e+06	615468	1.74704e+06	1363537	305569	35587.7	147620	1.10065e+06	411898	1.46231e+06	644494	524178	1.48315e+06	188109	45067	2199.065	NTNDANSC[160.0307]QIIIPQNQVNR	P50395	GDI2	Rab GDP dissociation inhibitor beta
16588226	2	70517.7	12758.9	98369.5	283853	145445	548136	607437	85340	1481.99	1228.48	26916.4	88589.3	550184	363085	146404	328687	37437.6	6609.28	2327.1592	NTNDANSC[160.0307]QIIIPQNQVNRK	P50395	GDI2	Rab GDP dissociation inhibitor beta
16589399	2	23280000	135890	1544070	1.33934e+06	1.48803e+06	11060000	9547210	3381544	463682	512843	883019	1.31412e+06	8.18639e+06	4.49981e+06	3363771	8326491	814945	264892	1087.6412	LLLLGTGESGK	P29992	GNA11	Guanine nucleotide-binding protein subunit alpha-11
16588912	2	1277021	63950.1	338775	316036	382047	3.69515e+06	4306620	1.36108e+06	144802	209884	241649	594612	4086516	1.82281e+06	1.60474e+06	3528178	264289	115787	1280.5879	MFVDLNPDSDK	P29992	GNA11	Guanine nucleotide-binding protein subunit alpha-11
16587114	2	3.63454e+06	1.06617e+06	2.56425e+06	3.73337e+06	2164371	17520000	48240000	20730000	979708	2495643	2.0248e+06	1.48382e+06	12640000	26580000	21410000	46440000	5518863	1017296	1746.9089	IAQSDYIPTQQDVLR	P04899	GNAI2	Guanine nucleotide-binding protein G(i) subunit alpha-2
16588639	3	15200000	167147	230914	1.06063e+06	704510	5.62615e+06	15980000	3.70071e+06	145271	679239	428343	1.08806e+06	2.71617e+06	11690000	4.80636e+06	13000000	1.35106e+06	371238	2078.9639	AM[147.0354]GNLQIDFADPSRADDAR	P04899	GNAI2	Guanine nucleotide-binding protein G(i) subunit alpha-2
16588739	2	1573327	203431	598980	822202	1.90318e+06	1722077	4.3353e+06	2039889	197577	423226	387501	173567	990996	1.29009e+06	2417489	2335398	414604	293942	1550.7314	AM[147.0354]GNLQIDFADPSR	P04899	GNAI2	Guanine nucleotide-binding protein G(i) subunit alpha-2
16587790	2	3.5286e+06	1.04184e+06	426113	591573	629803	7370635	6.57379e+06	2.51883e+06	199785	750447	214520	617368	6291295	3066132	2424926	1.67314e+06	246222	1.11255e+06	1452.7391	VSAFENPYVDAIK	P50148	GNAQ	Guanine nucleotide-binding protein G(q) subunit alpha
16587391	2	22360000	300662	2695117	5905351	7.16115e+06	31060000	11720000	22680000	331065	651807	1.99528e+06	4507873	26580000	2.69658e+06	27290000	17480000	969752	317829	1774.7781	YTTPEDATPEPGEDPR	Q5JWF2	GNAS	Guanine nucleotide-binding protein G(s) subunit alpha isoforms XLas
16589039	2	14610000	122343	3299342	3.49201e+06	5.10701e+06	25350000	16990000	15080000	776665	1.38974e+06	1.80486e+06	4.11562e+06	24810000	6.75234e+06	17580000	16500000	1.39333e+06	791336	1255.6033	TFVSGAC[160.0307]DASIK	P62879	GNB2	Guanine nucleotide-binding protein G(I)/G(S)/G(T) subunit beta-2
16588773	2	23373.2	191664	412081	1.13122e+06	1.25505e+06	4.30906e+06	2.50525e+06	554442	290588	361111	456763	1.83922e+06	4445949	1.95659e+06	797220	2326924	177404	242809	1218.6532	HFVALSTNTTK	P06744	GPI	Glucose-6-phosphate isomerase
16589049	2	451171	886.062	48164.2	123291	191596	444250	387860	55915.6	17051.3	36570.1	104319	623052	888998	300098	148104	375675	61475.8	21715.8	1692.7368	FAAYFQQGDMESNGK	P06744	GPI	Glucose-6-phosphate isomerase
16590206	2	305437	8486.53	343068	610606	269898	379903	555174	100097	49806	101087	171255	135929	460200	352652	173360	1.16654e+06	180770	37790.1	783.46405	DPTPLLK	Q16099	GRIK4	Glutamate receptor ionotropic, kainate 4
16588211	2	85700000	40100000	894276	1128741	14230000	6658181	8949536	7789218	25740000	53490000	904270	867165	7299694	5.11384e+06	9606052	7.53146e+06	3025142	92280000	1319.699	AGALNSNDAFVLK	P06396	GSN	Gelsolin
16589820	2, 3	6.14029e+06	256842	6.15098e+06	2.82563e+06	2.06899e+06	3719808	578317	4701392	445290	1.59356e+06	5.20859e+06	869794	2.58635e+06	856082	4269006	1.12894e+06	175424	1.00216e+06	2127.0115, 2127.0164	AASADSTTEGTPADGFTVLSTK	O75367	H2AFY	Core histone macro-H2A.1
16587640	3	29334.2	3.45493e+06	6.68675e+06	16320000	25480000	32890000	510794	37260000	2.6795e+06	4.43991e+06	57950000	17010000	30350000	788280	29650000	26060000	2.03554e+06	4810140	1692.9083	HLQLAIRNDEELNK	Q96QV6	HIST1H2AA	Histone H2A type 1-A
16589118	2	301200000	2.5792e+06	123000000	13810000	31540000	27690000	528507	60830000	29850000	16290000	96540000	8394346	22570000	803595	49780000	13190000	4.76011e+06	5.99389e+06	1137.5503	ESYSVYVYK	P62807	HIST1H2BG/HIST1H2BI/HIST1H2BF/HIST1H2BC/HIST1H2BE	Histone H2B type 1-C/E/F/G/I
16587231, 16587322	2	357800000	36660000	346600000	101000000	117700000	101800000	1.5839e+06	146300000	85550000	37450000	285800000	26970000	58000000	713145	108400000	35810000	23300000	18490000	1326.7014, 1326.7024	TVTAM[147.0354]DVVYALK	P62805	HIST1H4E/HIST1H4D/HIST1H4H/HIST1H4C/HIST1H4B/HIST1H4L/HIST2H4A/HIST1H4A/HIST1H4I/HIST1H4J/HIST4H4/HIST1H4K/HIST2H4B/HIST1H4F	Histone H4
16589149	3	17520000	1907919	2.81072e+06	3.16053e+06	34377.5	1.09841e+06	72310000	8.07103e+06	1.89101e+06	3.06982e+06	2.46189e+06	95858.5	917166	15790000	10590000	64730000	4851999	3.3141e+06	2637.2012	DGEDQTQDTELVETRPAGDGTFQK	P30443	HLA-A	HLA class I histocompatibility antigen, A-1 alpha chain
16589405	2	122700000	579846	447823	5276148	2.43863e+06	15830000	1.90161e+06	783047	145655	528603	432102	8654487	6807319	1.70929e+06	410066	5236587	138421	614044	1467.7112	C[160.0307]LELFTELAEDK	P07900	HSP90AA1	Heat shock protein HSP 90-alpha
16589007	2	410500000	211332	1.02114e+06	2.82474e+06	2.75344e+06	8429913	2.44427e+06	1.60384e+06	222927	744188	886328	3.1087e+06	10410000	1.28982e+06	1.7313e+06	5.46487e+06	757742	346808	1349.7396	TLTIVDTGIGMTK	P07900	HSP90AA1	Heat shock protein HSP 90-alpha
16589540	2	4.97712e+06	60693.9	876637	1189118	1.72761e+06	5958471	1.45162e+06	900874	167752	402891	873918	2324833	6420001	690983	903702	2.95591e+06	211560	178764	1550.7091	YYTSASGDEMVSLK	P07900	HSP90AA1	Heat shock protein HSP 90-alpha
16587784	2	3.26114e+06	676062	693054	4676082	1.03164e+06	997484	4583322	2.9019e+06	466527	1.17559e+06	479829	1.54263e+06	820203	3430503	2.50888e+06	3.60573e+06	700556	533813	1525.7367	EEASDYLELDTIK	P14625	HSP90B1	Endoplasmin
16588493	2	425300000	273972	503500	562117	3317068	6.11003e+06	1.51805e+06	4803811	870320	487982	306009	641974	5.92536e+06	971642	4.27402e+06	5.32418e+06	590356	222647	1187.6833	SILFVPTSAPR	P14625	HSP90B1	Endoplasmin
16590288	3	643507	122842	14617.6	683110	42705.4	196462	795452	368422	3865.66	129047	15931.9	224642	54657.1	751802	245570	498912	8355.59	78817	2372.0793	LTESPC[160.0307]ALVASQYGWSGNM[147.0354]ER	P14625	HSP90B1	Endoplasmin
16589110	2	263269	91052.6	718253	1.61794e+06	286974	1.48934e+06	1.20409e+06	257872	122505	326279	568672	249488	1.43855e+06	730320	348101	1.34847e+06	160833	85869.8	1928.8031	WNSPAEEGSSDC[160.0307]EVFSK	P34932	HSPA4	Heat shock 70 kDa protein 4
16588413	2	36790000	1.08995e+06	2.0717e+06	6618712	1.00262e+06	2.87736e+06	8.3104e+06	8.36294e+06	1.0231e+06	2.7024e+06	1.02279e+06	1.33695e+06	2.80156e+06	5431129	8367099	9331330	1.16732e+06	1.29643e+06	1397.7942	ELEEIVQPIISK	P11021	HSPA5	78 kDa glucose-regulated protein
16588629	2	22330000	870507	1.63651e+06	5512270	739728	2.39627e+06	7264201	7775395	1.10849e+06	2375464	1251461	963267	2280111	5.28276e+06	7645538	10140000	1.08086e+06	1.16411e+06	1836.9413	SQIFSTASDNQPTVTIK	P11021	HSPA5	78 kDa glucose-regulated protein
16588983	2	358841	328213	1.70145e+06	4.74172e+06	366206	1.94053e+06	4932707	6666948	1.06334e+06	1.70025e+06	1.14183e+06	820404	2.06673e+06	3429372	7009527	8845907	859187	385211	2176	LYGSAGPPPTGEEDTAEKDEL	P11021	HSPA5	78 kDa glucose-regulated protein
16587831	2	712679	341910	1.17463e+06	3.00897e+06	260248	1.39255e+06	4405157	3960548	484038	1.6077e+06	598976	471005	1309767	2.33463e+06	4.09919e+06	6.07333e+06	360639	740643	1430.6981	TWNDPSVQQDIK	P11021	HSPA5	78 kDa glucose-regulated protein
16587447	2	219431	321716	588303	2.06333e+06	267747	1.13473e+06	3174996	3.4981e+06	144023	976260	427992	318859	946525	1567351	3681306	4653520	305618	565383	1316.6417	NELESYAYSLK	P11021	HSPA5	78 kDa glucose-regulated protein
16590045	2	1.73668e+06	260334	199554	1.02888e+06	107884	345702	903555	765661	108918	329303	196376	171085	335963	839496	932648	1.27848e+06	132440	270950	1552.802	TFAPEEISAM[147.0354]VLTK	P11021	HSPA5	78 kDa glucose-regulated protein
16588039	2	297601	109333	316978	878428	164137	447628	1.47145e+06	1.06267e+06	99446.5	310886	193629	152758	382112	991230	1.24735e+06	1.49305e+06	190124	133114	1460.7706	SDIDEIVLVGGSTR	P11021	HSPA5	78 kDa glucose-regulated protein
16588128	2	2.77382e+06	462690	83164	648959	481267	243937	1.049e+06	722569	99683.5	392152	174547	123294	197936	736097	981295	1.25384e+06	328588	500496	1588.8452	KSDIDEIVLVGGSTR	P11021	HSPA5	78 kDa glucose-regulated protein
16589031	2	159400000	1.54813e+06	72690000	89970000	25740000	42540000	18480000	15010000	6180035	8757782	44240000	7718138	38030000	8957519	19220000	39390000	9466915	7.38066e+06	1487.7069	TTPSYVAFTDTER	P11142	HSPA8	Heat shock cognate 71 kDa protein
16587648, 16587913	3	3196414	1.51359e+06	1.8612e+06	10720000	2.92334e+06	17080000	11570000	5725997	1.51775e+06	714065	294840	5840748	12700000	5898734	2246395	14050000	177951	1.24759e+06	3362.5107, 3362.5115	LYQSAGGMPGGM[147.0354]PGGFPGGGAPPSGGASSGPTIEEVD	P11142	HSPA8	Heat shock cognate 71 kDa protein
16587333	2	136100000	854843	7.27304e+06	8703616	12500000	23630000	17890000	8721562	5046159	2.88247e+06	4580846	5.49435e+06	30850000	8634954	11870000	33880000	4489398	1.55621e+06	1649.8008	NQVAMNPTNTVFDAK	P11142	HSPA8	Heat shock cognate 71 kDa protein
16589211, 16589261	2	5.84213e+06	1.05505e+06	5777678	13600000	11670000	17820000	9093688	4.37332e+06	2628149	2.75774e+06	4.72968e+06	5.08093e+06	13180000	6985864	6286521	10310000	4.96029e+06	1.22315e+06	1632.7854, 1632.7894	SFYPEEVSSM[147.0354]VLTK	P11142	HSPA8	Heat shock cognate 71 kDa protein
16588860	2	4138582	387014	6930495	9609246	6063897	13330000	9184358	5.05741e+06	3546280	2.70873e+06	2491724	4704162	14280000	4291288	7111689	19060000	3.41565e+06	727588	944.5264	VC[160.0307]NPIITK	P11142	HSPA8	Heat shock cognate 71 kDa protein
16587733	2	47840000	1.28205e+06	13910000	22260000	14870000	28900000	12870000	6.56241e+06	5.1421e+06	5235723	5248365	3.87823e+06	22240000	7012413	9000972	20860000	5.68427e+06	2.51154e+06	1665.7966	NQVAM[147.0354]NPTNTVFDAK	P11142	HSPA8	Heat shock cognate 71 kDa protein
16588179	2	51740000	315329	1605807	5149451	4296561	6.99425e+06	3129641	2.08153e+06	995410	1.32235e+06	1.5199e+06	3.41321e+06	7665747	3.04781e+06	2.30232e+06	8460642	1.57031e+06	483274	1081.5741	LLQDFFNGK	P11142	HSPA8	Heat shock cognate 71 kDa protein
16587593	2	4466285	401604	6.44642e+06	10720000	8621374	12800000	5.3144e+06	2.95209e+06	2610431	2454085	2.85059e+06	2.85486e+06	9647950	2.92538e+06	4060431	8082019	4.01051e+06	1.59178e+06	1319.5984	NSLESYAFNM[147.0354]K	P11142	HSPA8	Heat shock cognate 71 kDa protein
16587559	3	561888	941761	4121190	11630000	6.39526e+06	11900000	3.44708e+06	2.06933e+06	1906443	2.58641e+06	2.62802e+06	2.46033e+06	8595946	2737932	3.22143e+06	4.41036e+06	1.42565e+06	1.16659e+06	3378.5015	LYQSAGGM[147.0354]PGGM[147.0354]PGGFPGGGAPPSGGASSGPTIEEVD	P11142	HSPA8	Heat shock cognate 71 kDa protein
16587544	2	637894	391512	1.40062e+06	4487383	5472475	9762824	6878650	2.99466e+06	775324	1.53071e+06	2.20966e+06	2.1411e+06	9899748	3.85207e+06	4442762	9120846	2.04267e+06	741704	1481.8115	SQIHDIVLVGGSTR	P11142	HSPA8	Heat shock cognate 71 kDa protein
16589591	3	10700000	485545	1.03303e+06	3.01369e+06	2717303	5849709	4420617	2.28865e+06	540337	863142	581381	1.57878e+06	5276239	2.32068e+06	2.03316e+06	5.59448e+06	684497	1950891	1659.902	IINEPTAAAIAYGLDK	P11142	HSPA8	Heat shock cognate 71 kDa protein
16588472	2	12260000	186689	369459	3257328	6.7782e+06	6.75562e+06	3390421	1.53405e+06	238972	805336	833594	1.1748e+06	4.20279e+06	1609209	3365114	4.32371e+06	771198	4330414	1251.622	M[147.0354]VNHFIAEFK	P11142	HSPA8	Heat shock cognate 71 kDa protein
16587883	2	16360000	98320.5	894665	2.55339e+06	1.44605e+06	2.96847e+06	1.4843e+06	473103	323579	359714	599625	628946	2.32741e+06	795383	1.22871e+06	2.00226e+06	516282	159277	1426.6672	RFDDAVVQSDM[147.0354]K	P11142	HSPA8	Heat shock cognate 71 kDa protein
16588240	2	756936	174981	222767	240345	559551	674402	493648	213325	147562	319590	395677	297133	1.02914e+06	131367	316814	935486	96460.8	378869	1254.5735	FDDAVVQSDMK	P11142	HSPA8	Heat shock cognate 71 kDa protein
16588287	3	153052	166346	278365	4064702	135768	572862	81619.8	2883727	717030	486009	112946	325537	560778	255968	3079995	313436	8738.49	510962	2560.2566	LVQDVANNTNEEAGDGTTTATVLAR	P10809	HSPD1	60 kDa heat shock protein, mitochondrial
16588809	2	30730000	101266	6375.03	161630	94507	130136	92511	183668	11859.4	50166.7	108125	160497	77762.2	120856	38211.2	80961.5	15749.5	46356.6	1504.7653	TLNDELEIIEGMK	P10809	HSPD1	60 kDa heat shock protein, mitochondrial
16590272	2	2.62989e+06	38554.7	513724	1.63324e+06	209770	1.16797e+06	406423	320018	128582	241314	392404	249297	1123293	248526	273158	936292	121855	71101.8	1628.7988	ELNNTC[160.0307]EPVVTQPK	Q92598	HSPH1	Heat shock protein 105 kDa
16590403	2	1.30658e+06	347931	247271	740435	151247	227456	377420	1.01232e+06	176690	353909	155113	218082	499425	487827	1.14408e+06	1.35839e+06	152092	387500	1508.7274	AEAGPEGVAPAPEGEK	Q9Y4L1	HYOU1	Hypoxia up-regulated protein 1
16590172	2	324938	146166	110066	166128	454878	438483	884844	183329	15607.4	59217.3	119367	64158.5	221878	225044	196909	243452	201452	76497.1	1590.8026	M[147.0354]YAPAWVAPEALQK	Q13418	ILK	Integrin-linked protein kinase
16588282	2	1.13698e+06	289050	789814	2284625	5.48874e+06	10570000	3.66268e+06	6107734	212698	414195	681457	6.91563e+06	5.14958e+06	2.62196e+06	4.76469e+06	10490000	1.00542e+06	174979	1697.7883	FFQTAC[160.0307]DVPELQDK	P46940	IQGAP1	Ras GTPase-activating-like protein IQGAP1
16587392	2	704780	86213.5	401322	640922	1.38736e+06	4.11043e+06	2.13488e+06	2.01019e+06	133959	208031	397599	2.69386e+06	3.22916e+06	1.09911e+06	2018928	5.86159e+06	378287	80265	1565.6598	FDVPGDENAEMDAR	P46940	IQGAP1	Ras GTPase-activating-like protein IQGAP1
16588671	2	16140000	471424	351381	638973	1.54355e+06	4635214	1.67847e+06	1.97117e+06	146227	739612	319722	2291433	2.45302e+06	1.04616e+06	1.62486e+06	3.71878e+06	270632	1.06275e+06	1234.6411	YQELINDIAR	P46940	IQGAP1	Ras GTPase-activating-like protein IQGAP1
16590289	2	7632377	70403	71356	544778	557480	2163964	908302	569871	10627.8	75919.5	108694	994594	1.35136e+06	528059	751114	2.43802e+06	143027	72226.1	1938.9868	LPYDVTPEQALAHEEVK	P46940	IQGAP1	Ras GTPase-activating-like protein IQGAP1
16589620	2	32680000	1.58283e+06	91601.8	378109	371402	1.07053e+06	529979	222636	82328.9	338934	80596.1	779930	942272	389598	230701	1.05504e+06	63032.2	1.60769e+06	1542.8346	EQLWLANEGLITR	P46940	IQGAP1	Ras GTPase-activating-like protein IQGAP1
16589943	2	7269936	35367.1	1.30268e+06	1.19165e+06	797052	2271609	514633	1.72925e+06	385252	294990	1.02429e+06	179527	1699473	310133	1.29757e+06	1.29407e+06	163355	43002.1	849.5113	YLIEIAK	P53990	IST1	IST1 homolog
16587877	2	3.43576e+06	105933	373677	175409	658051	798794	3.77021e+06	3.12652e+06	171297	707878	547754	265040	857400	2.82117e+06	3848395	12600000	2.91491e+06	455371	1097.603	VVFNLNTYK	P17301	ITGA2	Integrin alpha-2
16589236	2	10360000	632421	586729	1.11053e+06	257848	3.36595e+06	2.18106e+06	2023766	2.11239e+06	2.84057e+06	296118	86318.3	3.73211e+06	417231	2.43655e+06	16250000	2.25068e+06	1.38294e+06	1501.716	FGSC[160.0307]QQGVAATFTK	P23229	ITGA6	Integrin alpha-6
16589143	2	5905067	573251	62673.1	1153454	2.3017e+06	5243494	12270000	2.23031e+06	48487	184322	89802.3	4555059	2.15983e+06	11090000	774226	3.72397e+06	59330.3	461304	1573.8896	IYIGDDNPLTLIVK	P06756	ITGAV	Integrin alpha-V
16587350	3	2.89046e+06	155320	352767	916098	2.24826e+06	2.57654e+06	6.95941e+06	2378657	239068	553809	299000	1236005	2.90913e+06	4559658	2.73966e+06	2.50887e+06	326338	190237	1884.8612	C[160.0307]QPIEFDATGNRDYAK	P06756	ITGAV	Integrin alpha-V
16588763	3	26120000	1622945	3.94481e+06	4.84894e+06	1.17994e+06	15170000	79650000	16280000	9264341	10090000	1736963	407628	15730000	40730000	9936924	120700000	13060000	3.36004e+06	1601.8176	LPQPVQPDPVSHC[160.0307]K	P05556	ITGB1	Integrin beta-1
16588351	2	41645	327690	289146	627380	64573.8	77586.6	3.11917e+06	741972	14141.6	20839	294233	19891.7	124426	1416032	1.41968e+06	1.02629e+06	306492	509211	2366.889	C[160.0307]EC[160.0307]GSC[160.0307]VC[160.0307]IQPGSYGDTC[160.0307]EK	P05106	ITGB3	Integrin beta-3
16589817	2	1.46053e+06	5.72693e+06	378135	235453	261586	746400	824098	845042	3691652	9687079	284299	144108	694536	327384	809810	1.5291e+06	133295	12500000	769.4847	IAVEIPK	Q6UW63	KDELC1	KDEL motif-containing protein 1
16587191	2	4706000000	332800000	803400000	851600000	685900000	891700000	1045000000	761000000	1011000000	1110000000	1183000000	612000000	904200000	839500000	558800000	1547000000	562400000	750900000	842.5097	LEKTVPR	Q8N371	KDM8	Lysine-specific demethylase 8
16587970	3	420940	177940	206259	538051	479822	479296	364606	566096	196437	541196	459907	268559	467280	272808	395655	403503	238220	545271	1508.7926	TPPAPSPFDLPELK	O95239	KIF4A	Chromosome-associated kinesin KIF4A
16587229	2	18060000	7066276	9687436	34300000	11830000	8626104	12160000	19660000	19470000	15110000	175400000	6150155	24680000	30260000	8422307	25290000	12270000	12660000	1357.7003	LNDLEDALQQAK	P04264	KRT1	Keratin, type II cytoskeletal 1
16587133	2, 3	22990000	3.6742e+06	5318970	30910000	11750000	7089278	8726167	16180000	7.54581e+06	6519409	98770000	5379335	53410000	21660000	6850397	31650000	8200282	7090132	1421.7424, 1421.7433	RTNAENEFVTIK	P04264	KRT1	Keratin, type II cytoskeletal 1
16589208	2	1.18526e+06	372984	611296	3.92304e+06	458565	1.28898e+06	706989	3957327	1.29661e+06	339938	13990000	1.19987e+06	6572787	3.0263e+06	4.4305e+06	1993276	879458	426991	1277.6378	SDQSRLDSELK	P04264	KRT1	Keratin, type II cytoskeletal 1
16587823	3	173284	256200	947174	2.98578e+06	1.00091e+06	562133	866601	1613109	697018	568024	25300000	1.14234e+06	1.64756e+06	1.50832e+06	1.02879e+06	1717308	896850	423681	2383.9597	GGGGGGYGSGGSSYGSGGGSYGSGGGGGGGR	P04264	KRT1	Keratin, type II cytoskeletal 1
16587103	2	18060000	9913364	757914	41440000	2.68794e+06	10020000	5213014	6842506	586079	2.11981e+06	40290000	10920000	9075211	22410000	1.38505e+06	44420000	688334	6.818e+06	1996.98	ELTTEIDNNIEQISSYK	P13645	KRT10	Keratin, type I cytoskeletal 10
16587737	2	27580000	1.65192e+06	1.63237e+06	10050000	1.92852e+06	1.85599e+06	1.95733e+06	5006098	3.17711e+06	2.14326e+06	24840000	2.20341e+06	12110000	8.05408e+06	2.62654e+06	9109546	3.11494e+06	1307122	1636.823	VRALEESNYELEGK	P13645	KRT10	Keratin, type I cytoskeletal 10
16587057	2	749027	1.747e+06	1.4668e+06	4.53465e+06	840739	1.94185e+06	1.776e+06	5598708	2.67951e+06	2097892	59500000	1.2884e+06	4532268	4.43667e+06	2.16655e+06	5.7799e+06	2.12574e+06	2.04458e+06	1371.7158	LNDLEEALQQAK	P35908	KRT2	Keratin, type II cytoskeletal 2 epidermal
16588303	2	23790000	9695500	7209897	33860000	25480000	34090000	36720000	31270000	16330000	28160000	38150000	19750000	39080000	40140000	18430000	51090000	18060000	30400000	1115.5983	KVLEEVDQR	Q7Z3Z0	KRT25	Keratin, type I cytoskeletal 25
16589237	2	592379	277347	60808.6	707916	371812	147823	360773	375601	247629	227571	3238431	185256	519995	721908	182114	808600	136269	344906	1238.5776	NMQDLVEDFK	P13647	KRT5	Keratin, type II cytoskeletal 5
16587631	2	1.05613e+06	6683802	5994559	26490000	8235581	8881186	10150000	19600000	12400000	9910939	91990000	11540000	58200000	34870000	8743415	21250000	14510000	6806249	1605.7488	NYSPYYNTIDDLK	P35527	KRT9	Keratin, type I cytoskeletal 9
16588231	2	30410000	5809825	13890000	40010000	11630000	9179760	15840000	24420000	26440000	13230000	140200000	8.10701e+06	71490000	30940000	11780000	25000000	19390000	7.86204e+06	1586.771	VQALEEANNDLENK	P35527	KRT9	Keratin, type I cytoskeletal 9
16589331	3	5846911	599569	669694	6234948	2.65296e+06	2.76097e+06	4.82848e+06	4.742e+06	2.04507e+06	3.20247e+06	20890000	2.66698e+06	24340000	10960000	2.73575e+06	7.47783e+06	3.17528e+06	3.58878e+06	1867.927	TLNDM[147.0354]RQEYEQLIAK	P35527	KRT9	Keratin, type I cytoskeletal 9
16588199	2	3163969	728059	3.30643e+06	7.12679e+06	1.36746e+06	1.79026e+06	3.57356e+06	4.58255e+06	6083780	3.21601e+06	32860000	1.92845e+06	16910000	7434756	2085270	6994672	3.86024e+06	1.73528e+06	967.4552	IQDWYDK	P35527	KRT9	Keratin, type I cytoskeletal 9
16588722	2	198319	137816	93717.7	406102	428355	440815	116053	97121.8	51744.2	120370	152774	380149	407546	470122	128231	726789	273932	220980	1990.0513	VSVPLIAQGNSYPSETTVK	P11047	LAMC1	Laminin subunit gamma-1
16589243	2	43350000	972901	1.82684e+06	9507750	5919437	9523812	27530000	1.81001e+06	1.33234e+06	2.44859e+06	1.68588e+06	8511770	9123854	24720000	1.65017e+06	20560000	2.77349e+06	618318	929.5858	FIIPNVVK	P00338	LDHA	L-lactate dehydrogenase A chain
16587166	2	273272	687033	2.42835e+06	11390000	2.74715e+06	1.42081e+06	6018117	422911	364035	1266218	2.57625e+06	2.59706e+06	1.12114e+06	5537413	422023	7638374	806657	712866	957.6173	FIIPQIVK	P07195	LDHB	L-lactate dehydrogenase B chain
16588776	3	2169026	302085	902829	23570000	2418491	1.23048e+06	7354463	194913	362107	1.18596e+06	2.59683e+06	1.6753e+06	549158	5839595	318825	3.84812e+06	569573	887561	1963.9204	GEM[147.0354]M[147.0354]DLQHGSLFLQTPK	P07195	LDHB	L-lactate dehydrogenase B chain
16587901	2	162004	206653	420332	306698	1.03641e+06	664288	1.40048e+06	402840	91036.4	182318	227292	135623	439228	287125	417797	933424	402708	487927	1243.6969	VIEGDVVSALNK	P48059	LIMS1	LIM and senescent cell antigen-like-containing domain protein 1
16588163	2	2.8077e+06	149416	432582	824711	615003	2.92756e+06	1310311	1.61953e+06	187777	334257	304226	636290	2405629	583122	1.54112e+06	1.24443e+06	242638	187128	1484.744	YFAATQFEPLAAR	Q9UIQ6	LNPEP	Leucyl-cystinyl aminopeptidase
16590513	2	826103	43602.9	15183.7	47111.5	48908.3	79133.1	20906.5	87908.9	19106.4	21065.6	40577.6	286689	22136.9	68354.3	9062.33	40655.5	8817.28	34289.7	1513.8131	SLEELLLDANQLR	Q9BTT6	LRRC1	Leucine-rich repeat-containing protein 1
16588649	2	1.0558e+06	52070.4	1.55003e+06	3465889	615778	3196382	1.71491e+06	751609	369798	626951	726087	775967	3.34615e+06	1.36792e+06	1.12967e+06	3.25285e+06	553333	237951	777.4541	M[147.0354]IVGTLK	O95777	LSM8	U6 snRNA-associated Sm-like protein LSm8
16589602	2	158057	21728.1	170810	357126	85661.3	287340	299679	59756.1	41939.3	57402.9	100053	106669	191830	261638	82142.4	510418	36813.6	39487.1	1861.8838	PEIVDTC[160.0307]SLASPASVC[160.0307]R	P09960	LTA4H	Leukotriene A-4 hydrolase
16588966	2	41790000	414326	18750000	15160000	23270000	3.03534e+06	11610000	18160000	172803	315299	8440206	2.95614e+06	3.57368e+06	4.14135e+06	24100000	8.31757e+06	23570000	299709	1362.714	C[160.0307]GLVPVLAENYK	P02788	LTF	Lactotransferrin
16587119	2	6413995	1750726	10110000	5.61265e+06	7096936	988276	4.64e+06	8559519	455158	2.13861e+06	5679097	1.05084e+06	1.16062e+06	1.32701e+06	13860000	4330418	10310000	5.03942e+06	1097.51	YYGYTGAFR	P02788	LTF	Lactotransferrin
16588162	2	878423	1.09449e+06	48690000	99930000	3.13273e+06	66420000	75430000	5663579	6.20045e+06	9030223	38370000	5247977	75960000	45110000	6451732	89390000	1876879	1805326	1622.8077	GEPAAAAAPEAGASPVEK	P29966	MARCKS	Myristoylated alanine-rich C-kinase substrate
16587323	2	45030000	20591.4	1174.1	7381.5	21170.5	80625.7	18421.9	10136	1347.44	14370.3	10012.3	7740.16	59078.5	6598.38	15923.1	28767.2	2209.34	12437.7	1444.7596	FVIGGPQGDAGLTGR	P31153	MAT2A	S-adenosylmethionine synthase isoform type-2
16589483	2	4992477	229778	1.23922e+06	4783925	1.05268e+06	2991482	4.34327e+06	538493	212592	285325	1.1123e+06	2.52737e+06	2558710	3.85578e+06	434511	1.76941e+06	157727	342436	1393.7202	FVEGLPINDFSR	P40925	MDH1	Malate dehydrogenase, cytoplasmic
16589503	2	4.7032e+06	267106	273034	1.06115e+06	283790	3.3177e+06	1479916	494714	39871.5	218133	325170	314541	2.4144e+06	721035	453125	1.85649e+06	201698	392750	1282.7306	ELAPLQELIEK	Q9H8S9	MOB1A	MOB kinase activator 1A
16588141	2, 3	629684	346150	943575	1.60546e+06	1.33391e+06	8339663	4.92449e+06	1.48814e+06	1.19187e+06	1.37568e+06	840432	343996	7.07634e+06	2.15508e+06	1.69788e+06	4935825	399531	440799	1441.7932, 1441.7966	NPPDIVVQPGHIR	O95297	MPZL1	Myelin protein zero-like protein 1
16588786	2	697412	200995	763095	419452	3.95956e+06	526108	65835.1	832832	209164	153858	677771	141849	513404	8218.16	1.07092e+06	369408	233380	194769	1862.8733	SPLPLGFSPVC[160.0307]DPM[147.0354]DSK	Q96EY5	MVB12A	Multivesicular body subunit 12A
16589037	2	6058692	1.4526e+06	93581.5	4142362	1.8826e+06	8131344	3528529	720846	89566.4	291674	83745.6	8526304	4.024e+06	3.03314e+06	375426	9531879	224067	1.54599e+06	1869.9736	ANLQIDQINTDLNLER	P35579	MYH9	Myosin-9
16588070	2	1.20945e+06	722505	634565	4.42556e+06	4.04393e+06	8.36838e+06	4788409	1.38917e+06	757631	1291321	471460	7089874	6275702	3.33782e+06	1360453	13100000	1831840	1.00925e+06	1653.7916	IAEFTTNLTEEEEK	P35579	MYH9	Myosin-9
16588037	2	7320201	357504	1.69562e+06	6602418	6479135	9568817	6609542	2.63565e+06	1.54468e+06	1199253	1.09749e+06	6810985	8541968	3.2593e+06	2.80602e+06	14950000	4938821	597150	1530.7683	IAQLEEQLDNETK	P35579	MYH9	Myosin-9
16589215	2	1.28477e+06	1.26732e+06	1.15209e+06	5.5832e+06	4.5212e+06	7.32976e+06	5985048	2.18331e+06	854207	1.22446e+06	694910	3.62712e+06	5.31989e+06	3.64457e+06	2.37119e+06	10840000	4593600	661985	1919.9272	TELEDTLDSTAAQQELR	P35579	MYH9	Myosin-9
16589248, 16590423	2, 3	5.44954e+06	326184	411092	2530231	1.8268e+06	3527436	2.01522e+06	895403	278501	402602	607136	1.56795e+06	3.2066e+06	1.18098e+06	1.20423e+06	4306501	1.59231e+06	1.01819e+06	1220.6565, 1220.6577	KFDQLLAEEK	P35579	MYH9	Myosin-9
16590099, 16590247	3	1.29445e+06	124541	233081	801235	2.09994e+06	2.7012e+06	2.63882e+06	634605	188334	412266	286607	1.45176e+06	2.36036e+06	1.31213e+06	509294	4.30573e+06	926107	553945	2315.9993, 2316.0022	SMM[147.0354]QDREDQSILC[160.0307]TGESGAGK	P35579	MYH9	Myosin-9
16587437	2	380423	95386.9	108495	901863	350041	667451	490183	260391	69537	396374	271972	1.33464e+06	462346	763756	120454	1.83315e+06	660037	42219.3	1116.5819	DLGEELEALK	P35579	MYH9	Myosin-9
16588258	3	1.10066e+06	211995	575536	2280297	1.62833e+06	2984665	1.30721e+06	415891	302960	631225	318831	1.30345e+06	1.33018e+06	980826	266474	1.78969e+06	1.18284e+06	614785	2331.9927	SM[147.0354]M[147.0354]QDREDQSILC[160.0307]TGESGAGK	P35579	MYH9	Myosin-9
16590125	2	662069	523898	153484	1.02926e+06	477151	1.12523e+06	630640	125723	216479	202539	124623	1.28906e+06	192353	390367	108535	877088	132913	306337	2080.9604	SM[147.0354]EAEM[147.0354]IQLQEELAAAER	P35579	MYH9	Myosin-9
16590228	3	552031	24242.6	21325.6	682674	652158	1.65802e+06	613636	223004	19099.3	110824	27014.7	1.12857e+06	1.42833e+06	774582	256935	2.5491e+06	199799	77130.9	1737.801	NSFREQLEEEEEAK	P35579	MYH9	Myosin-9
16589598	2	5.51114e+06	147944	285346	1.23873e+06	1.14337e+06	1716965	1.28593e+06	254718	236066	321138	156697	962939	1.35666e+06	761362	287028	2.6554e+06	629527	258269	935.48645	SGFEPASLK	P35579	MYH9	Myosin-9
16589808	2	7.82606e+06	293505	335205	1.13246e+06	1.60847e+06	2045470	1.59187e+06	475471	260880	455745	158581	902255	1.35193e+06	870490	466760	2.87385e+06	1188779	477134	1193.6213	ALELDSNLYR	P35579	MYH9	Myosin-9
16589968	2	4312.45	658058	68793.7	418574	517790	808730	572701	146334	462289	927395	223925	680411	744776	256901	216739	1.34712e+06	355634	752236	1257.6821	KEEELQAALAR	P35579	MYH9	Myosin-9
16589464	2	2450029	93509.8	685200	1.02113e+06	1.01417e+06	2231208	1.14912e+06	592424	209004	567541	462353	673376	1462649	182642	811969	1.73084e+06	477744	226011	1565.6831	ELEDATETADAMNR	P35579	MYH9	Myosin-9
16587574	3	0	40613	73706.3	600210	846095	1.108e+06	888598	284276	61659.4	214826	80591.1	530639	978710	395560	306423	1994021	213928	152546	1640.8464	FLSNGHVTIPGQQDK	P35579	MYH9	Myosin-9
16588582	2	819594	31477.1	173930	579062	1.86826e+06	891070	471990	315889	36466.8	148074	212460	398148	666394	387261	380010	856200	294727	64187.5	1155.6637	RGDLPFVVPR	P35579	MYH9	Myosin-9
16588332	2	7894677	217739	219339	1.95787e+06	1.37784e+06	3.24951e+06	1.29804e+06	378006	107662	415866	277111	3.56948e+06	2.85237e+06	1544445	456924	4297083	423956	186920	1260.6073	GNFNYIEFTR	P19105	MYL12A	Myosin regulatory light chain 12A
16589139	2	1.44975e+06	62145.4	223248	1.22011e+06	940071	1130275	723795	260514	363894	338038	197805	1.95361e+06	1333687	938254	233120	2.76883e+06	408568	144453	1228.6211	LNGTDPEDVIR	P19105	MYL12A	Myosin regulatory light chain 12A
16587515	2	1.84265e+06	1.6004e+06	1.92169e+06	10970000	10250000	22030000	9413529	6.49831e+06	600143	3.0092e+06	2738164	16780000	16640000	5.44046e+06	7.44585e+06	20380000	2.77966e+06	1.52807e+06	1544.6926	DQGTYEDYVEGLR	P60660	MYL6	Myosin light polypeptide 6
16588098	2	133683	554654	1.81104e+06	10230000	8523956	18960000	8.04227e+06	5.91295e+06	1.58205e+06	2.00317e+06	2105473	16470000	16140000	8433513	6130845	23680000	4588191	661670	995.5924	HVLVTLGEK	P60660	MYL6	Myosin light polypeptide 6
16589258	2	18340000	426586	2.19399e+06	9768409	4.43518e+06	13290000	3974486	2.61092e+06	1.14791e+06	1.80147e+06	1450353	7.32679e+06	8.01293e+06	4708486	2.34333e+06	11000000	1.91752e+06	595681	1357.6272	ILYSQC[160.0307]GDVM[147.0354]R	P60660	MYL6	Myosin light polypeptide 6
16587566	2	24530000	8197.13	3692.45	84561.9	24629.4	1.23709e+06	133746	152227	5102.22	4689.01	7510.83	478800	190475	253026	11946.5	5037.41	6893.61	5021.1	1272.7844	VVSIIAELLSTK	O94832	MYO1D	Unconventional myosin-Id
16588191	3	2.33384e+06	6092.76	134502	502528	538973	2.51375e+06	4615147	1.19352e+06	73378.5	104548	109702	463233	2734715	1.9372e+06	1.26006e+06	2.22584e+06	98779.4	86712.7	2090.9937	LLEAHEEQNVDSYTESVK	P54920	NAPA	Alpha-soluble NSF attachment protein
16587906	2	1.51054e+06	851675	1.99092e+06	1832680	1469825	2.82471e+06	2903921	2.48833e+06	2.56016e+06	1.57812e+06	993544	1.58563e+06	1.77628e+06	1.00042e+06	2503003	4176467	1122403	1.68822e+06	1088.5742	SAAIGGKSNAGR	Q8IVL0	NAV3	Neuron navigator 3
16589304	2	4723803	501171	517338	1.01168e+06	1.85496e+06	8477640	1.30742e+06	1.65152e+06	68007	531048	442336	1629292	4627099	507605	1.91423e+06	598972	135151	465483	1535.7789	LGQM[147.0354]IVDYENPLK	Q9Y2A7	NCKAP1	Nck-associated protein 1
16589912	2	629439	9359.76	97480.5	180465	117987	437313	612013	355542	68383.8	115998	154449	205323	382551	406092	505188	531635	84786.5	8146.9	1085.6368	ALADVATVLGR	Q92542	NCSTN	Nicastrin
16587752	2	959257	14893.2	223317	324570	191942	831506	940321	911622	173625	184854	212237	165976	797455	617050	1.01076e+06	1.28082e+06	143987	48165.7	972.6111	IAGLAVSLTK	Q92542	NCSTN	Nicastrin
16587804	2	375771	6969.4	139095	90571.4	134820	493252	739561	466694	72393.3	134251	203750	78218.4	565338	253240	872062	778426	70801	36209.8	1039.63	SGAGVPAVILR	Q92542	NCSTN	Nicastrin
16589447	2	1.78997e+06	52422.5	319667	253767	2.90298e+06	858636	3441934	148620	524618	657580	242020	4.0708e+06	2.11364e+06	2.5019e+06	315322	6.56585e+06	911531	94139.1	1572.7567	MADC[160.0307]GGLPQISQPAK	Q92597	NDRG1	Protein NDRG1
16589818	3	107433	13948.9	50210.6	153535	404246	232651	724897	52400.8	52330.1	227226	163253	422882	457776	844164	84680.6	1.64582e+06	209503	13938.3	2376.1243	SHTSEGAHLDITPNSGAAGNSAGPK	Q92597	NDRG1	Protein NDRG1
16588841	3	961447	44516.3	103430	221283	159722	55770.4	489381	48751.2	280242	364910	209652	322725	147633	1.64474e+06	59855.6	1.59548e+06	720145	70222.7	1858.9564	EM[147.0354]QDVDLAEVKPLVEK	Q92597	NDRG1	Protein NDRG1
16589454	2	9547655	54684.7	176462	484201	348057	1.4434e+06	1.23858e+06	1.01956e+06	19204.3	103622	133434	69055.5	1.38845e+06	843199	963979	2.05654e+06	117559	107347	1766.8983	VTFSQDPTTVALC[160.0307]ISK	Q92692	NECTIN2	Nectin-2
16587311	2	0	77819.3	615560	1.49187e+06	580056	2.56214e+06	3.24567e+06	981308	142059	251372	1.20593e+06	587930	3.53066e+06	2.85661e+06	1.30055e+06	1.92955e+06	221912	154561	1344.7689	TFIAIKPDGVQR	P15531	NME1	Nucleoside diphosphate kinase A
16589153	3	3805089	28360.6	815460	1.91077e+06	92868.9	844921	884322	600927	527764	293891	2.03939e+06	677343	1.17708e+06	3265214	276082	1.44951e+06	252100	214288	1801.9215	VM[147.0354]LGETNPADSKPGTIR	O60361	NME2P1	Putative nucleoside diphosphate kinase
16590541	2	1317533	119820	66431.1	341991	131743	756414	721385	194298	24234	37306.7	75375.8	216398	540384	519138	131399	459191	38955.9	110806	1352.6959	DYFNVPYPLPK	A6NEC2	NPEPPSL1	Puromycin-sensitive aminopeptidase-like protein
16587278	2	13230000	146114	1236777	1.55862e+06	1.37176e+06	11230000	4233125	9056059	191685	465738	901818	1.6148e+06	10110000	1677054	11310000	4.85988e+06	581224	168777	1312.6842	SYGIPFIETSAK	P01111	NRAS	GTPase NRas
16587571	2	1.45005e+06	441984	941957	919358	880409	3.14274e+06	1117030	4514051	883044	419479	356846	385417	2.33915e+06	541571	6.90161e+06	1547238	467385	1084700	1404.6722	DSDDVPM[147.0354]VLVGNK	P01111	NRAS	GTPase NRas
16587441	2	493512	232346	1.03472e+06	3991945	541059	7755006	3190413	3.01712e+06	1.63999e+06	478433	1.01323e+06	3221518	6742818	8.1253e+06	1.24483e+06	6722907	2.16411e+06	173217	843.54395	KVWIGIK	P46459	NSF	Vesicle-fusing ATPase
16589241	2	337675	160900	583635	2323692	251081	1.14162e+06	814660	194943	69164.6	179897	462820	614776	982069	616116	252942	1.10256e+06	126538	249900	1508.7903	QYIISEELISEGK	Q9UKK9	NUDT5	ADP-sugar pyrophosphatase
16588576	2	1.28121e+06	31835	197332	1111483	119511	964389	549008	178371	23737.3	91167.9	254494	352122	957975	551223	189198	874891	67717.4	58791.7	976.5533	PFEVPFLK	Q9UKK9	NUDT5	ADP-sugar pyrophosphatase
16587775	2	304879	46305.8	249810	597950	274865	2.908e+06	710155	284159	57120.5	101076	160415	252101	2.94261e+06	412931	386297	733244	128548	336243	1515.6633	EYAEDDNIYQQK	Q96FW1	OTUB1	Ubiquitin thioesterase OTUB1
16587740	2	1.82341e+06	286204	938648	3336506	1.67015e+06	3.91322e+06	8608198	7831709	670849	1.14679e+06	722718	2.76052e+06	2.69639e+06	7.49107e+06	8246886	4820871	541390	412785	1780.8417	VDATEESDLAQQYGVR	P07237	P4HB	Protein disulfide-isomerase
16588331	2	302426	130048	531216	1.96801e+06	732061	1.95345e+06	4627442	4358266	429443	804601	482856	1.63647e+06	1.78242e+06	4.11235e+06	4689149	2.95472e+06	301257	358597	1213.5426	NFEDVAFDEK	P07237	P4HB	Protein disulfide-isomerase
16590127	2	163733	157325	167469	1.12152e+06	214251	850255	301797	226514	58791.5	158229	193019	197934	797896	213580	268769	1.35704e+06	157282	142087	1928.9193	SLGYAYVNFQQPADAER	P11940	PABPC1	Polyadenylate-binding protein 1
16590278	2	32851.2	108024	142163	744534	187595	746692	472049	323036	61463.8	95174.6	130571	106873	701340	257642	318213	816281	110793	141118	934.5385	SGVGNIFIK	P11940	PABPC1	Polyadenylate-binding protein 1
16590165	2	123764	34278.8	307210	621521	64054.1	1.40438e+06	322348	455183	86081.9	64031.1	202223	132419	1.35423e+06	244976	298165	209102	44255.9	23947.1	1525.7417	IGLYPANYVEC[160.0307]VGA	Q9UKS6	PACSIN3	Protein kinase C and casein kinase substrate in neurons protein 3
16587903	2	0	49498.3	36914.4	476688	178672	746430	744765	126253	7474.13	54265.4	67679	342371	657688	631180	82239.6	1.07414e+06	52429.8	41593.2	993.6864	IIVLGLLPR	P68402	PAFAH1B2	Platelet-activating factor acetylhydrolase IB subunit beta
16588029	2	1225.15	23187.9	97831.2	524893	343187	804635	129247	273587	20566.2	39916.7	69394.7	301714	760721	81703.9	220430	552136	55198.8	25681.6	965.6546	VVVLGLLPR	Q15102	PAFAH1B3	Platelet-activating factor acetylhydrolase IB subunit gamma
16587998	2	138044	87965.9	661353	2.13658e+06	416999	1.92295e+06	473121	187942	56502.8	122886	440640	702566	1475883	209926	184807	1.76698e+06	173736	78979.6	2043.9313	DDANNDPQWSEEQLIAAK	P22234	PAICS	Multifunctional protein ADE2
16589764	2	1.78268e+06	45405.9	981251	1.90826e+06	534878	2.17305e+06	1.57175e+06	356612	90081.9	228052	416464	479092	2.05092e+06	685066	620073	1.19424e+06	157094	107936	1531.7383	DVVIC[160.0307]PDASLEDAK	Q99497	PARK7	Protein DJ-1
16588378	2, 3	759181	35225.3	435547	1.98753e+06	400467	1.6744e+06	641640	409973	76172.8	258843	274774	109110	1.15657e+06	271087	645930	840803	111520	105433	2105.9836, 2105.9858	ESTGAQVQVAGDM[147.0354]LPNSTER	Q15365	PCBP1	Poly(rC)-binding protein 1
16588152	2	45344.5	72956.8	320872	608541	361283	625727	466782	151404	16585.1	83028	166121	211944	499969	251898	299497	240861	56799.9	101332	1461.8098	PLM[147.0354]GVIYVPLTDK	P22061	PCMT1	Protein-L-isoaspartate(D-aspartate) O-methyltransferase
16590129	2	969705	1.60066e+06	102875	534255	208987	474219	344529	113305	218741	367787	104557	142760	488495	310500	252488	393619	73995.8	2372479	2059.0557	LILPVGPAGGNQM[147.0354]LEQYDK	P22061	PCMT1	Protein-L-isoaspartate(D-aspartate) O-methyltransferase
16588136	2	14620000	973268	1.94051e+06	2.81102e+06	4.34539e+06	5052738	2547605	3.61427e+06	498065	371005	1.5868e+06	1.16861e+06	4.17475e+06	1326683	4.12216e+06	5.35129e+06	503969	1.06028e+06	1530.7333	LANQAADYFGDAFK	Q8WUM4	PDCD6IP	Programmed cell death 6-interacting protein
16589648	2	3.25126e+06	518509	766984	2.35418e+06	3.08753e+06	3186387	1.84517e+06	2.16634e+06	123798	360726	1.87614e+06	673732	2083847	927261	1.9982e+06	3.60731e+06	187446	682953	1727.9603	SVIEQGGIQTVDQLIK	Q8WUM4	PDCD6IP	Programmed cell death 6-interacting protein
16588882, 16589378	2, 3	629032	772436	4425374	2.78251e+06	4.26392e+06	4.04132e+06	2.38546e+06	4.05526e+06	1.33763e+06	591932	2.79944e+06	545425	3.61899e+06	1040217	5229776	5.67986e+06	749621	1575341	2161.9634, 2161.9712	FIQQTYPSGGEEQAQYC[160.0307]R	Q8WUM4	PDCD6IP	Programmed cell death 6-interacting protein
16588707	2	3.21631e+06	161321	2281936	1.1663e+06	1.81084e+06	1.80714e+06	884539	1.83641e+06	444662	198628	1880313	487146	1.33544e+06	402474	2.28164e+06	2.03549e+06	313740	222367	1415.6595	YYDQIC[160.0307]SIEPK	Q8WUM4	PDCD6IP	Programmed cell death 6-interacting protein
16588719	3	6.56969e+06	985933	1.1781e+06	2.16363e+06	7.48815e+06	5330793	3333123	5666344	696203	1.38037e+06	2451607	463617	4235169	914868	8.3826e+06	7146951	428310	2.03338e+06	2936.4636	EPSAPSIPTPAYQSSPAGGHAPTPPTPAPR	Q8WUM4	PDCD6IP	Programmed cell death 6-interacting protein
16587520	2	154613	793719	2.94866e+06	2.16196e+06	4152772	2.96323e+06	1750729	2.08498e+06	263929	1.29231e+06	3.23334e+06	319475	2.87505e+06	208876	3.90612e+06	3.58288e+06	233252	3035709	1532.7115	LLDEEEATDNDLR	Q8WUM4	PDCD6IP	Programmed cell death 6-interacting protein
16588590	2	1080960	285449	3.2871e+06	2.40724e+06	1.73025e+06	2.07504e+06	739921	1.57045e+06	607661	407934	1996144	306370	1.31952e+06	458737	1.75264e+06	956838	295607	496386	1320.6886	TM[147.0354]QGSEVVNVLK	Q8WUM4	PDCD6IP	Programmed cell death 6-interacting protein
16589875	2	25654.8	151443	994665	1.1306e+06	986275	1.10782e+06	720842	974346	318669	114577	1.42323e+06	280122	1.24443e+06	369645	1978453	1050779	167720	225129	1316.6654	NIQVSHQEFSK	Q8WUM4	PDCD6IP	Programmed cell death 6-interacting protein
16587921	3	1.55556e+06	172591	2.01992e+06	1.6304e+06	1.58919e+06	1.89419e+06	886620	1.89145e+06	344971	239149	1.02143e+06	167679	1.58104e+06	277452	1.85277e+06	2.43297e+06	225327	674857	1731.8452	LLDEEEATDNDLRAK	Q8WUM4	PDCD6IP	Programmed cell death 6-interacting protein
16588296	2	8434037	101098	843728	912452	845784	1.14975e+06	448747	925360	165434	142815	995078	161520	850605	298222	1.20138e+06	925305	284871	135418	1806.9229	M[147.0354]VPVSVQQSLAAYNQR	Q8WUM4	PDCD6IP	Programmed cell death 6-interacting protein
16588991	2	5.56253e+06	70127.2	1.01062e+06	530277	921876	841336	493088	766144	139039	145112	549786	139491	700874	121063	1.29701e+06	1.15004e+06	109182	124090	967.4703	C[160.0307]SDIVFAR	Q8WUM4	PDCD6IP	Programmed cell death 6-interacting protein
16589900	3	2.14496e+06	196107	146265	988322	951688	1285573	411269	886843	45126.9	90720.4	474810	114812	799647	247258	1069937	995532	94552.5	191189	2029.9664	HC[160.0307]IM[147.0354]QANAEYHQSILAK	Q8WUM4	PDCD6IP	Programmed cell death 6-interacting protein
16589916	2	486804	77183.2	280420	323889	560565	500928	341838	923852	76118.3	46241.3	259930	114304	627836	251236	940481	1.65098e+06	79983.5	118769	1790.931	MVPVSVQQSLAAYNQR	Q8WUM4	PDCD6IP	Programmed cell death 6-interacting protein
16589535	2	22750000	7.33488e+06	1.57408e+06	8512616	1.31418e+06	2.32667e+06	6.89119e+06	4643442	811321	1.99719e+06	862499	1.08682e+06	1.72393e+06	4932647	4.7924e+06	3.23123e+06	472473	10690000	1832.9159	VVVAENFDEIVNNENK	P30101	PDIA3	Protein disulfide-isomerase A3
16587551	2	614070	809106	380627	4379567	404163	1.50833e+06	3.80146e+06	2.22879e+06	106562	747365	318859	858053	1208191	3.02036e+06	2769036	1.90447e+06	72796.5	1.06349e+06	1359.664	FLQDYFDGNLK	P30101	PDIA3	Protein disulfide-isomerase A3
16589494	3	266844	431753	15647.4	1.99614e+06	106139	1.12636e+06	1.50328e+06	759834	83963.4	241886	78434.3	766153	862315	2053385	1.04145e+06	872556	104223	399756	2209.0142	FIQENIFGIC[160.0307]PHM[147.0354]TEDNK	P30101	PDIA3	Protein disulfide-isomerase A3
16588025	2	765924	861352	1.07118e+06	2.27282e+06	643653	916801	3.77961e+06	2.82552e+06	400993	817511	536292	495938	966289	2.14561e+06	3.82409e+06	2274964	331522	1.0549e+06	1664.7639	MDATANDVPSPYEVR	P30101	PDIA3	Protein disulfide-isomerase A3
16588230	2	441161	429920	1083807	4332874	406107	880512	1.76573e+06	1596410	480050	846175	347507	368063	604155	1.12397e+06	1.85072e+06	787727	155892	624619	1680.7572	M[147.0354]DATANDVPSPYEVR	P30101	PDIA3	Protein disulfide-isomerase A3
16588485	2	283965	350811	222251	3.0934e+06	244393	444710	2.62112e+06	2.23069e+06	180453	561384	256620	369041	372434	2.01082e+06	1.76247e+06	1.14021e+06	74465.9	390322	1527.8583	LAAVDATVNQVLASR	Q15084	PDIA6	Protein disulfide-isomerase A6
16589134	3	1980884	101626	424328	3.71452e+06	1.08862e+06	10330000	3748506	1.21938e+06	86657.3	261999	630470	2428689	10810000	4.17263e+06	1446114	4.21721e+06	358647	382446	1688.9283	LYTLVLTDPDAPSRK	P30086	PEBP1	Phosphatidylethanolamine-binding protein 1
16590470	2	16947.6	108570	78674.4	652428	66409.9	201555	182885	239799	7368.25	25571	187621	61626.5	54882.3	120465	155618	97097.5	8557.12	66704.1	1519.7167	LSFEDFVTM[147.0354]TASR	Q9UBV8	PEF1	Peflin
16589328	2	903588	561867	81133.3	310148	144136	772158	927979	90523.1	48137.1	417885	108519	220467	989576	653670	88562.7	702058	44329.6	1.08136e+06	1113.6821	VPLALFALNR	P12955	PEPD	Xaa-Pro dipeptidase
16590307	2	362138	14367.1	330.08	183233	110366	307762	338849	99412	17733.7	42550.4	29487.1	198848	169855	225248	100419	552285	29777.3	20482	1463.6904	M[147.0354]LAIYDGFDGFAK	Q01813	PFKP	ATP-dependent 6-phosphofructokinase, platelet type
16587468	2	117900000	234418	5403648	15910000	4.55467e+06	19280000	23630000	5.35527e+06	2.21242e+06	3.86936e+06	3210735	8465987	25550000	17060000	9586700	32120000	3.7707e+06	1.9848e+06	1379.7218	STGGAPTFNVTVTK	P07737	PFN1	Profilin-1
[truncated: 260 more rows]

## Sheet: 3. Fig 1g CTCs CellSearch
	Paitnet ID	single %	%homo- PB2+	%hetero- PB2+
	1	10.3448
	2	1.85185
	3	21.4286
	4	30.9524	33.3333	33.3333
	5	9.67742		22.3881
	6	100	100	100
	7	24.4898	100	60
	8	3.7037		20
[truncated: 33 more rows]

## Sheet: 4. Fig 2c tumor weight
Mouse	Tumor	Weight (mg)
[truncated: 20 more rows]

[truncated: 75 more sheets: 5. Fig 2e lung BLI, 6. Fig 2f CTCs in blood, 7. Fig 2h, 8. Fig 2k, 9. Fig 2l, 10. Fig 2m CTC cluster%, 11. Fig2n tumor weight, 12. Fig 2o CTC ratio, 13. Fig 2p  cell cycle, 14. Fig 2q BLI lung, 15. Fig 3c TN3 PDX Clustering, 16. Fig 3e, 17. Fig 3g, 18. Fig 3k, 19. Fig 3m BLI, 20. Fig 3o, 21. Fig 4g, 22. Fig 5c, Fig 5d, Fig 5e …]
